# Supplementary material for: The hydrocortisone-responsive urinary metabolome of premature infants
Source: Pediatr Res. 2023 May 3;94(4):1317–26. doi: 10.1038/s41390-023-02610-5 (PMC10589081; doi:10.1038/s41390-023-02610-5)
Supplement: Supplementary file 1 — Supplementary Table S1 [file 41390_2023_2610_MOESM1_ESM.xlsx]

## Sheet: Sheet1
Supplemental Table S1. Post/pre results for all detected urinary metabolites, sorted by HC-treated p value
			Normalized urinary metabolite abundance for post/pre samples
			HC-Treated Infants (n = 14)				Control Infants (n = 14)				Imputed Data	Notes
Chemical	Super Pathway	Sub Pathway	Mean	SD	Median	p	Mean	SD	Median	p	>30%
17alpha-hydroxypregnanolone glucuronide	Lipid	Pregnenolone Steroids	0.477278	0.251781	0.469644	3e-06	0.789038	0.546018	0.615189	0.218277
16a-hydroxy DHEA 3-sulfate	Lipid	Androgenic Steroids	0.634285	0.867788	0.366607	0.000474516	0.934052	0.692182	0.794602	0.253301
3-hydroxy-3-methylglutarate	Lipid	Mevalonate Metabolism	0.766091	0.300719	0.676563	0.000518108	1.15868	0.652488	1.03399	0.701067
N-acetyl-3-methylhistidine*	Amino Acid	Histidine Metabolism	0.641919	0.320917	0.558282	0.000819559	0.796207	0.319586	0.833103	0.0438943
trigonelline (N'-methylnicotinate)	Cofactors & Vitamins	Nicotinate & Nicotinamide Metabolism	0.676063	0.261786	0.612792	0.000862255	1.05365	0.493494	0.922566	0.701384
6-sialyl-N-acetyllactosamine	Carbohydrate	Aminosugar Metabolism	0.574586	0.299828	0.571276	0.000918521	1.03508	0.700834	0.856	0.474754
11-ketoetiocholanolone sulfate	Lipid	Androgenic Steroids	0.691861	1.28186	0.399679	0.00100354	0.776161	0.305932	0.778896	0.0450748
X-24363			0.590779	0.393995	0.530443	0.00118954	0.665953	0.323741	0.660211	0.00344629
X-12844			3.88632	3.23839	3.54	0.00122817	1.25347	0.835945	1.1099	0.502742
cortisol glucuronide	Lipid	Corticosteroids	1.99137	1.05706	1.79521	0.0016949	1.03658	0.696331	1.00088	0.872655
cyclo(pro-hydroxypro)*	Peptide	Dipeptide	0.538397	0.299014	0.494491	0.00189299	1.01353	0.533628	0.902629	0.740232
andro steroid monosulfate C19H28O6S (1)*	Lipid	Androgenic Steroids	0.676408	0.684599	0.460666	0.00204688	0.894908	0.454447	0.926524	0.341442
myo-inositol	Lipid	Inositol Metabolism	0.698933	0.679964	0.521006	0.00225986	1.36313	1.20538	1.24855	0.460409
tigloylglycine	Amino Acid	Leucine, Isoleucine & Valine Metabolism	2.79998	1.48931	2.09558	0.00231472	1.24275	0.757615	0.987808	0.975089
X-25527			0.64576	0.440774	0.600331	0.0024104	0.929337	0.544557	0.786602	0.938272
phenylacetyltaurine	Peptide	Acetylated Peptides	0.54844	0.601507	0.399057	0.00248086	0.869315	0.837257	0.637716	0.0513016
mevalonolactone	Lipid	Mevalonate Metabolism	0.758262	0.288957	0.71739	0.00271391	0.948331	0.60717	0.866143	0.732987
2-pentenoylglycine	Lipid	FA Metabolism (Acyl Glycine)	3.25951	2.58497	1.83699	0.00295504	1.05855	0.639055	0.886783	0.72227
11beta-hydroxyandrosterone glucuronide	Lipid	Vrogenic Steroids	0.854912	1.82463	0.316768	0.00304521	1.15114	1.22763	0.823428	0.630479
androstenediol (3alpha, 17alpha) monosulfate (2)	Lipid	Vrogenic Steroids	0.585308	0.547598	0.325846	0.00309538	1.74168	2.30387	0.882986	0.399699
lyxonate	Carbohydrate	Pentose Metabolism	0.66896	0.345047	0.617092	0.00323199	1.05034	0.714078	0.952098	0.494755
2-pyrrolidinone	Amino Acid	Glutamate Metabolism	0.684181	0.312761	0.613007	0.00332226	0.972277	0.471699	0.965996	0.418279
X-24338			0.605603	0.365705	0.557418	0.00364081	1.31869	1.57176	1.05837	0.607081
furaneol sulfate	Xenobiotics	Food Component/Plant	0.713356	0.373432	0.683714	0.00364775	0.958743	0.547891	0.965917	0.818397
X-26058			0.690181	0.445967	0.670672	0.00383688	0.933246	0.516573	0.889659	0.275587
5-(galactosylhydroxy)-L-lysine	Amino Acid	Lysine Metabolism	0.550767	0.30639	0.452461	0.00420477	1.29581	0.966868	0.93125	0.630362
isobutyrylglycine	Amino Acid	Leucine, Isoleucine & Valine Metabolism	3.05136	2.32603	1.81352	0.00422284	0.994746	0.349564	1.00044	0.694029
X-10458			0.732654	0.298416	0.696368	0.00433593	1.01346	0.45806	0.834819	0.75999
phenylacetylthreonine	Peptide	Acetylated Peptides	0.713303	0.922503	0.391418	0.00444643	0.753013	0.536988	0.621896	0.0454748
pregnenetriol sulfate*	Lipid	Pregnenolone Steroids	0.856088	0.81923	0.654858	0.00480985	1.23128	0.576086	1.0598	0.268631
diacetylspermidine*	Amino Acid	Polyamine Metabolism	0.744745	0.315245	0.671003	0.00516101	0.949349	0.460347	0.90298	0.629173
X-24417			0.988693	1.6692	0.737289	0.00522467	1.49566	1.67784	1.00895	0.649314
delta-CEHC sulfate	Cofactors & Vitamins	Tocopherol Metabolism	0.764003	0.382384	0.675957	0.0056156	0.734318	0.303493	0.787179	0.0155005
4-acetamidobutanoate	Amino Acid	Polyamine Metabolism	0.704139	0.321328	0.624798	0.00566553	0.982577	0.490254	0.957824	0.481404
X-23518			0.529676	0.415124	0.409532	0.00570077	0.997485	0.888311	0.833943	0.172261
X-12721			0.744224	0.410707	0.599489	0.00591877	0.952966	0.508934	0.957197	0.298123
1-methylnicotinamide	Cofactors & Vitamins	Nicotinate & Nicotinamide Metabolism	0.746867	0.264013	0.725688	0.00631051	0.995563	0.384426	0.958545	0.414478
2-methylbutyrylglycine	Amino Acid	Leucine, Isoleucine & Valine Metabolism	2.99403	2.56356	1.91173	0.00633192	1.61959	1.07715	1.27162	0.0924966
X-23678			0.756497	0.536455	0.595329	0.00643929	1.08366	0.664421	0.936989	0.926357
o-cresol sulfate	Xenobiotics	Benzoate Metabolism	0.762989	0.802734	0.582685	0.00688002	0.740018	0.376989	0.697403	0.0135963
symmetric dimethylarginine (SDMA)	Amino Acid	Urea cycle; Arginine & Proline Metabolism	0.676289	0.323445	0.733268	0.00689847	0.976374	0.729201	0.871055	0.601847
isovalerylglycine	Amino Acid	Leucine, Isoleucine & Valine Metabolism	2.94884	2.68392	2.17126	0.00698406	1.13008	0.505998	1.15872	0.763
erythronate*	Carbohydrate	Aminosugar Metabolism	0.752975	0.223935	0.734875	0.00708329	0.981073	0.36579	0.896078	0.551643
indoleacetylglutamine	Amino Acid	Tryptophan Metabolism	3.04014	2.16643	2.41947	0.00709366	1.4463	0.929448	1.34344	0.265256
3'-sialyllactose	Carbohydrate	Disaccharides & Oligosaccharides	0.611683	0.314057	0.552833	0.00740536	1.16886	0.88268	0.821118	0.501632
glucuronide of C8H14O2 (4)*	Partially Characterized	Partially Characterized Molecules	0.717842	0.39035	0.673403	0.00746835	2.32633	3.96746	1.31295	0.412562
3-hydroxyadipate	Lipid	FA, Dicarboxylate	0.608067	0.402227	0.593685	0.00750129	1.00113	0.576365	0.943333	0.251059
X-25853			0.809077	0.648545	0.6013	0.00758651	0.813454	0.661675	0.596088	0.384312
3-methylcrotonylglycine	Amino Acid	Leucine, Isoleucine & Valine Metabolism	4.09998	4.70809	2.0153	0.00774359	1.50673	1.37293	1.08578	0.750108
X-25932			0.707197	0.251706	0.705028	0.00777888	1.1148	0.85313	1.05917	0.548144
X-21285			0.727813	0.551402	0.59203	0.00782731	1.20977	1.00255	0.953779	0.356434
tetrahydrocortisone	Lipid	Corticosteroids	3.17092	1.71432	2.72301	0.00785532	1.3833	1.17067	1.00523	0.499722
3-methoxy-4-hydroxyphenylglycol	Amino Acid	Tyrosine Metabolism	0.891413	0.87438	0.690118	0.00809255	0.995345	0.643405	0.913236	0.690761
isovalerylglutamine	Amino Acid	Leucine, Isoleucine & Valine Metabolism	4.51959	5.94897	2.05863	0.0081405	1.28748	1.20735	0.969001	0.823787
X-12101			0.751743	0.366515	0.70587	0.00821189	1.10308	0.705586	1.02522	0.721187
glycerophosphoinositol*	Lipid	Phospholipid Metabolism	0.705382	0.737532	0.391441	0.00837747	2.16076	2.23007	1	0.48912	31	For 11 HC-treated infants without imputed pre and post data, post/pre = 0.47±0.41, median 0.34, p 0.0046
furosemide	Xenobiotics	Drug - Cardiovascular	10.4389	30.0312	1.92294	0.00852884	10.0849	18.2151	1	0.0237924	48	For 11 HC-treated infants without imputed pre and post data, post/pre = 3.00±2.90, median 1.98, p 0.0086
X-16397			0.717386	0.396036	0.797678	0.00865262	0.883411	0.447755	0.753943	0.111505
nicotinamide riboside	Cofactors & Vitamins	Nicotinate & Nicotinamide Metabolism	0.826935	0.531836	0.615811	0.00879795	1.08459	0.364511	0.955397	0.754927
X-17357			1.99516	1.18865	1.85744	0.00880184	1.02296	0.746475	0.807966	0.372731
glycerophosphoserine*	Lipid	Phospholipid Metabolism	0.682804	0.281535	0.638999	0.0088696	1.28384	1.50986	0.968693	0.297818
vanillate glucuronide	Xenobiotics	Food Component/Plant	0.775434	0.758736	0.459426	0.00931899	1.21879	0.69791	1	0.509932	32	For 12 HC-treated infants without imputed pre and post data, post/pre = 0.53±0.32, median0.42, p 0.0038
orotidine	Nucleotide	Pyrimidine Metabolism, Orotate contain	0.665618	0.311995	0.626359	0.00971747	0.90223	0.481543	0.822126	0.142335
X-12097			2.1761	1.4747	1.92259	0.0102578	0.994953	0.53306	0.951113	0.327812
X-17842			0.749448	0.338828	0.667059	0.0106369	0.845361	0.526935	0.679153	0.0915898
X-24341			0.682473	0.67393	0.505262	0.0108261	1.08102	0.84576	1.02527	0.854051
ribonate	Carbohydrate	Pentose Metabolism	0.787346	0.344609	0.789314	0.0108965	1.0372	0.561715	0.940832	0.765278
X-12822			0.786538	0.43385	0.695031	0.0114458	0.957289	0.535764	0.851317	0.455043
X-12714			0.75656	0.409301	0.637492	0.0115255	1.40665	0.788382	1.24469	0.298969
X-17365			0.799227	0.750515	0.544348	0.0115387	1.94933	2.87312	0.936952	0.778351
arabitol/xylitol	Carbohydrate	Pentose Metabolism	0.767559	0.258643	0.80358	0.0116552	1.01909	0.400549	0.952181	0.859517
3'-a-sialyl-N-acetyllactosamine	Carbohydrate	Aminosugar Metabolism	0.676501	0.289419	0.647701	0.0118146	1.1098	0.892734	0.991121	0.59522
N6-carbamoylthreonyladenosine	Nucleotide	Purine Metabolism, Adenine contain	0.73263	0.298301	0.753526	0.0118603	0.972883	0.433623	0.941289	0.394328
homocitrate	Energy	TCA Cycle	0.787285	0.402201	0.675643	0.0120475	1.06253	0.599531	0.797835	0.762053
isocitric lactone	Energy	TCA Cycle	0.670417	0.326571	0.591016	0.0122377	1.19379	0.629299	1.05909	0.357831
N-acetylaspartate (NAA)	Amino Acid	Alanine & Aspartate Metabolism	0.739682	0.320951	0.701931	0.0122483	1.0121	0.356831	1.04755	0.837134
X-13553			0.684094	0.459656	0.578297	0.0123332	1.07562	0.532724	1.04402	0.629376
N-methylproline	Amino Acid	Urea cycle; Arginine & Proline Metabolism	0.706394	0.455038	0.688471	0.0124565	1.50655	1.7402	1.18805	0.53178
X-24546			0.699048	0.45137	0.616008	0.0124799	0.90624	0.487445	0.847677	0.236165
X-24519			2.51945	7.19406	0.620196	0.0125589	10.1172	28.0365	1.13748	0.665393
1-methylhypoxanthine	Nucleotide	Purine Metabolism, (Hypo)Xanthine/Inosine contain	0.746514	0.312575	0.730189	0.012716	1.09821	1.23332	0.671129	0.258448
malate	Energy	TCA Cycle	0.673269	0.378524	0.626044	0.0127555	1.13054	0.54826	0.94716	0.399212
pseudouridine	Nucleotide	Pyrimidine Metabolism, Uracil contain	0.756314	0.250484	0.750578	0.0128305	0.942013	0.349151	0.898771	0.371324
3alpha,21-dihydroxy-5beta-pregnane-11,20-dione 21-glucuronide	Lipid	Corticosteroids	0.47836	0.812076	0.135019	0.0129054	1.06532	0.931109	0.697716	0.731114
3-methyladipate	Lipid	FA, Dicarboxylate	0.68372	0.330115	0.642756	0.012932	1.21807	0.756177	1.15927	0.602123
1-methyl-4-imidazoleacetate	Amino Acid	Histidine Metabolism	0.742683	0.360073	0.607087	0.0131088	0.884987	0.279651	0.860999	0.105631
X-18887			0.687497	0.464351	0.626126	0.01314	1.08206	0.604204	0.904545	0.867321
X-24332			0.680959	0.470826	0.528786	0.0131728	1.10442	0.610534	1.04076	0.929656
gamma-carboxyglutamate	Amino Acid	Glutamate Metabolism	0.710263	0.325542	0.631762	0.0131809	1.13602	0.776639	0.874882	0.566546
N6-succinyladenosine	Nucleotide	Purine Metabolism, Adenine contain	0.78194	0.369112	0.761622	0.013191	1.04136	0.581069	0.985219	0.502436
isoleucylglycine	Peptide	Dipeptide	0.591642	0.639642	0.411408	0.0133246	1.10445	0.848776	1.00663	0.306905
X-12117			0.743779	0.340704	0.653242	0.0142306	0.881765	0.505684	0.809297	0.0287372
vanillylmandelate (VMA)	Amino Acid	Tyrosine Metabolism	0.778245	0.517545	0.629565	0.0146164	1.05853	0.617882	0.948656	0.503112
glucuronide of C10H14O2 (4)*	Partially Characterized	Partially Characterized Molecules	0.873207	0.867698	0.566242	0.0149591	0.757139	0.460387	0.801105	0.220805
epiandrosterone glucuronide	Lipid	Androgenic Steroids	0.601353	0.416939	0.7113	0.015076	0.909386	0.961924	1	0.763407	38	For 10 HC-treated infants without imputed pre and post data, post/pre = 0.46±0.40, median 0.41, p 0.012
thiamin (Vitamin B1)	Cofactors & Vitamins	Thiamine Metabolism	0.860117	0.410391	0.791445	0.0151697	0.942138	0.582635	0.759394	0.302984
adenosine	Nucleotide	Purine Metabolism, Adenine contain	1.06046	1.81453	0.675475	0.0157289	1.8826	1.63476	1.2163	0.136252
carboxymethylarginine	Amino Acid	Urea cycle; Arginine & Proline Metabolism	0.691025	0.423213	0.638612	0.0158945	0.843343	0.523252	0.838212	0.232843
S-(3-hydroxypropyl)mercapturic acid (HPMA)	Xenobiotics	Chemical	0.735883	0.489338	0.598607	0.0163203	1.22598	1.13484	0.937051	0.698589
N-acetylputrescine	Amino Acid	Polyamine Metabolism	0.754309	0.350831	0.658488	0.0163736	0.991507	0.595669	0.873241	0.409704
11-ketoetiocholanolone glucuronide	Lipid	Androgenic Steroids	0.45586	0.463727	0.344248	0.0163792	0.943478	0.666479	0.70274	0.293164
N-methylleucine	Amino Acid	Leucine, Isoleucine & Valine Metabolism	1.26274	2.43422	0.684397	0.0167201	2.62674	2.69234	1	0.0844668	41	For 10 HC-treated infants without imputed pre and post data, post/pre = 0.63±0.50, median 0.49, p 0.014
1-ribosyl-imidazoleacetate*	Amino Acid	Histidine Metabolism	0.762065	0.339903	0.668436	0.0167503	1.09681	0.421414	0.964399	0.87414
X-24544			0.548031	0.527481	0.390627	0.0169927	0.824987	0.53851	0.745857	0.293959
X-12722			0.841485	0.933381	0.662375	0.0169984	0.949767	0.473476	1	0.254658
X-24495			0.657571	0.488503	0.579573	0.0170081	0.961824	0.817593	0.642732	0.848727
X-24808			0.719518	0.716566	0.720404	0.0171156	2.98468	5.13682	1.16934	0.58922
o-Tyrosine	Amino Acid	Tyrosine Metabolism	0.891192	0.764024	0.690102	0.0172317	1.08212	0.594893	1.03236	0.470675
X-16580			0.759257	0.361277	0.70401	0.0172542	0.938978	0.473318	0.846577	0.161723
3-methylcytidine	Nucleotide	Pyrimidine Metabolism, Cytidine contain	0.806587	0.236631	0.836999	0.0175045	0.975364	0.384242	0.911259	0.576627
1-methyl-5-imidazolelactate	Amino Acid	Histidine Metabolism	1.26728	2.5206	0.675356	0.0175117	1.28418	0.731216	1.2232	0.174911
5-acetylamino-6-amino-3-methyluracil	Xenobiotics	Xanthine Metabolism	2.46749	2.22572	1.70208	0.017537	1.69715	1.12216	1.10554	0.148957
erythritol	Xenobiotics	Food Component/Plant	0.761937	0.356434	0.672804	0.0176057	0.961278	0.47868	0.905057	0.303013
gamma-CEHC sulfate	Cofactors & Vitamins	Tocopherol Metabolism	0.787931	0.491206	0.683612	0.018013	0.747107	0.35366	0.771036	0.0429657
1,2,3-butanetriol	Xenobiotics	Food Component/Plant	0.615293	0.29445	0.657405	0.0180725	0.875502	0.405023	0.784444	0.127216
5,6-dihydrouridine	Nucleotide	Pyrimidine Metabolism, Uracil contain	0.789697	0.274299	0.789257	0.0181972	0.983733	0.408646	0.932098	0.523842
N-acetylneuraminate	Carbohydrate	Aminosugar Metabolism	0.801592	0.400053	0.716393	0.018321	1.04069	0.440101	0.954093	0.685868
N-acetylglucosamine/N-acetylgalactosamine	Carbohydrate	Aminosugar Metabolism	0.752159	0.342958	0.735601	0.0184898	1.03398	0.431834	1.03083	0.641144
phenylacetylvaline	Peptide	Acetylated Peptides	0.614858	0.683853	0.329431	0.0194492	0.644497	0.410833	0.61911	0.0482889
X-24403			0.828731	0.533453	0.626465	0.0196875	0.873236	1.11466	0.629154	0.0818891
methylurea	Amino Acid	Urea cycle; Arginine & Proline Metabolism	0.805083	0.310822	0.890042	0.0198804	1.21331	0.762996	1.08857	0.850534
X-24246			0.993613	1.72605	0.54737	0.0199496	1.41952	1.94365	0.83079	0.263523
X-24228			0.772106	0.406166	0.661056	0.0204086	0.88446	0.44249	0.861165	0.129959
X-25528			0.631155	0.409122	0.792091	0.0209696	2.47979	3.89886	1.12766	0.6531
3-(3-amino-3-carboxypropyl)uridine*	Nucleotide	Pyrimidine Metabolism, Uracil contain	0.806258	0.35695	0.799322	0.0211059	0.984475	0.511355	0.942567	0.445092
X-21283			0.809781	0.346027	0.707047	0.0213335	0.928048	0.436891	0.905129	0.20692
homocitrulline	Amino Acid	Urea cycle; Arginine & Proline Metabolism	0.831352	0.366174	0.777632	0.0214965	1.00043	0.483654	1.0154	0.568478
lactate	Carbohydrate	Glycolysis, Gluconeogenesis, & Pyruvate Metabolism	0.725298	0.432965	0.666518	0.0218025	1.786	1.62037	1.14823	0.245258
phenylacetylglutamate	Peptide	Acetylated Peptides	0.818637	0.699366	0.524386	0.0219079	1.29692	1.71006	0.724564	0.10312
3-ureidopropionate	Nucleotide	Pyrimidine Metabolism, Uracil contain	0.736968	0.390019	0.657958	0.0222422	1.15818	0.334217	1.07326	0.126084
2-hydroxyhippurate (salicylurate)	Xenobiotics	Benzoate Metabolism	0.631343	0.694676	0.333082	0.0223648	2.22579	4.16072	0.823902	0.97382
fucitol	Xenobiotics	Food Component/Plant	0.822343	0.472859	0.744748	0.0225018	1.07395	0.566562	0.937815	0.494004
3-methylglutarate/2-methylglutarate	Lipid	FA, Dicarboxylate	0.826556	0.399097	0.745298	0.0232721	2.52613	4.58115	0.928325	0.444587
N,N,N-trimethyl-alanylproline betaine (TMAP)	Amino Acid	Urea cycle; Arginine & Proline Metabolism	0.807747	0.380415	0.672838	0.0235439	0.965851	0.495938	0.876541	0.372426
citraconate/glutaconate	Energy	TCA Cycle	0.722066	0.407524	0.581638	0.0237513	0.929288	0.524127	0.709781	0.453014
X-21796			0.764282	0.322401	0.643306	0.0252892	1.06109	0.574992	0.975281	0.71144
N2,N2-dimethylguanosine	Nucleotide	Purine Metabolism, Guanine contain	0.793094	0.341908	0.753505	0.0256082	0.93507	0.387558	0.817483	0.288887
glucuronate	Carbohydrate	Aminosugar Metabolism	0.836155	0.456399	0.80314	0.0257768	0.966936	0.440465	0.958105	0.261267
glycerophosphoglycerol	Lipid	Glycerolipid Metabolism	0.809337	0.393233	0.844982	0.0258344	1.33665	1.01693	1.23284	0.233753
N-acetylhomocitrulline	Amino Acid	Urea cycle; Arginine & Proline Metabolism	0.692107	0.412121	0.565852	0.0259377	1.14477	0.826449	0.801388	0.25646
4-hydroxyhippurate	Xenobiotics	Benzoate Metabolism	0.853573	0.628167	0.635697	0.026036	1.29801	0.844882	0.999019	0.78145
pyruvate	Carbohydrate	Glycolysis, Gluconeogenesis, & Pyruvate Metabolism	0.931623	0.825929	0.636371	0.0263758	0.834336	0.470144	0.82983	0.0444792
2-keto-3-deoxy-gluconate	Xenobiotics	Food Component/Plant	0.77288	0.319362	0.789831	0.0265691	0.900606	0.442233	0.829826	0.302948
mannitol/sorbitol	Carbohydrate	Fructose, Mannose & Galactose Metabolism	0.662635	0.318047	0.736777	0.0266793	4.72872	13.6242	1.07087	0.595472
phenylacetylalanine	Peptide	Acetylated Peptides	1.1422	2.03003	0.506907	0.0267707	0.932481	0.639027	0.867611	0.637378
3-methylhistidine	Amino Acid	Histidine Metabolism	0.826984	0.330353	0.738605	0.0269716	1.12838	0.503904	1.2029	0.74376
androsterone glucuronide	Lipid	Androgenic Steroids	0.523395	0.341666	0.524286	0.0270233	1.19952	1.08711	1	0.420192
X-25432			2.3493	6.06568	0.316163	0.0273352	1.92979	2.7093	0.886488	0.552176
X-23653			0.811338	0.68084	0.758868	0.0280451	0.851893	0.560351	1.0157	0.170021
N1-methylinosine	Nucleotide	Purine Metabolism, (Hypo)Xanthine/Inosine contain	0.79134	0.341618	0.747645	0.0280958	1.25357	0.810167	0.962428	0.98322
X-23665			0.790703	0.856252	0.490178	0.0282065	1.48676	1.55094	0.947979	0.543248
dehydroepiandrosterone sulfate (DHEA-S)	Lipid	Androgenic Steroids	0.625446	0.388723	0.607112	0.0283978	1.11817	0.873844	0.96712	0.490489
retinol (Vitamin A)	Cofactors & Vitamins	Vitamin A Metabolism	4.23887	4.65377	2.48622	0.0285936	4.38493	8.01998	1.17944	0.850427	34	For 12 HC-treated infants without imputed pre and post data, post/pre = 4.74±4.8, median 2.67, p 0.0274
uric acid ribonucleoside*	Nucleotide	Purine Metabolism, (Hypo)Xanthine/Inosine contain	0.776527	0.385228	0.760006	0.0288125	0.905709	0.563316	0.758002	0.154259
X-12812			0.698121	0.562318	0.53166	0.0292247	1.3772	1.45918	0.876865	0.959469
X-23502			0.751058	0.347169	0.703861	0.0295077	0.931273	0.50145	0.853694	0.233382
X-22162			0.810145	0.314371	0.776611	0.0296186	0.964501	0.366773	0.908633	0.289046
X-25838			1.58863	3.97374	0.459468	0.0305543	4.69611	8.87673	1.55319	0.915881
pro-hydroxy-pro	Amino Acid	Urea cycle; Arginine & Proline Metabolism	0.749465	0.437051	0.706586	0.0311275	1.0707	0.516385	1.03079	0.919781
creatinine	Amino Acid	Creatine Metabolism	0.816957	0.270313	0.80062	0.0312158	0.995166	0.385294	0.967036	0.582638
leucylglycine	Peptide	Dipeptide	0.646598	0.789312	0.401536	0.0312577	1.49933	1.62925	0.89439	0.224214
arabonate/xylonate	Carbohydrate	Pentose Metabolism	0.736982	0.287452	0.75653	0.0314411	1.02581	0.52686	1.03952	0.737002
gentisate	Amino Acid	Tyrosine Metabolism	0.939813	1.06753	0.523382	0.0316644	2.38943	3.06064	1.14288	0.959973
X-15503			0.933086	0.725139	0.583583	0.0320548	0.984485	0.572389	0.852768	0.320398
malonylcarnitine	Lipid	FA Synthesis	0.679035	0.361074	0.65844	0.0321925	1.01327	0.563243	0.91901	0.244123
2-oxoarginine*	Amino Acid	Urea cycle; Arginine & Proline Metabolism	0.826304	0.72752	0.679271	0.0326189	1.03869	0.978835	0.790282	0.567184
phenylalanylglycine	Peptide	Dipeptide	0.750832	0.510877	0.611208	0.0334232	0.921942	0.42073	0.890069	0.456969
N-acetylhistidine	Amino Acid	Histidine Metabolism	0.834134	0.334857	0.824839	0.0335639	0.952359	0.524777	0.935367	0.228839
isoleucine	Amino Acid	Leucine, Isoleucine & Valine Metabolism	0.873907	0.397246	0.810194	0.0340492	0.788062	0.317876	0.752336	0.024853
isocitrate	Energy	TCA Cycle	0.646619	0.598337	0.593802	0.0346666	1.40845	1.05787	1.13003	0.955798
vanillactate	Amino Acid	Tyrosine Metabolism	0.761297	0.605564	0.512135	0.0347503	1.17453	0.667991	0.97365	0.76875
N6-carboxymethyllysine	Carbohydrate	Advanced Glycation End-product	0.833142	0.362464	0.750685	0.035182	1.03521	0.551676	0.885952	0.292963
leucylhydroxyproline*	Peptide	Dipeptide Derivative	0.733532	0.529166	0.578534	0.0356002	1.41673	0.832437	1.43544	0.268022
X-24494			2.14416	4.32437	0.534267	0.0365325	1.3677	2.10449	0.765863	0.853027
citrate	Energy	TCA Cycle	0.791759	0.534957	0.792156	0.0365659	1.38325	0.890946	1.01008	0.194266
glycine conjugate of C10H14O2 (1)*	Partially Characterized	Partially Characterized Molecules	3.83786	5.90597	1.20996	0.0367299	1.66352	2.08266	1	0.383982
chiro-inositol	Lipid	Inositol Metabolism	0.814999	0.402056	0.804633	0.0367858	1.00998	0.443119	0.937429	0.430194
glucuronide of C14H26O4 (2)*	Partially Characterized	Partially Characterized Molecules	2.46834	2.57789	1	0.0376394	0.972985	0.531681	1	0.135421	49	For 6 HC-treated infants without imputed pre and post data, post/pre = 4.77±2.82, median 4.21, p 0.0082
21-hydroxypregnenolone disulfate	Lipid	Pregnenolone Steroids	0.866564	0.42353	0.75242	0.0379217	1.03104	0.463894	0.852149	0.71007
2-oxoadipate	Amino Acid	Lysine Metabolism	0.901336	1.30481	0.348417	0.0383079	2.56822	4.824	0.960356	0.73349
glycerophosphoethanolamine	Lipid	Phospholipid Metabolism	1.2528	2.17904	0.602185	0.0383842	1.2637	0.817589	1.09543	0.507053
X-12267			3.28621	3.5765	1.81879	0.0384429	1.81532	1.90161	1	0.255205
C-glycosyltryptophan	Amino Acid	Tryptophan Metabolism	0.839075	0.377399	0.78937	0.0387231	0.977873	0.486945	0.935813	0.400267
indoleacetylglycine	Amino Acid	Tryptophan Metabolism	1.80743	1.77497	1	0.0388789	1.46741	0.942145	1	0.0321237	49	For 7 HC-treated infants without imputed pre and post data, post/pre = 2.73±2.34, median 1.86, p 0.0277
5-hydroxypicolinic acid	Amino Acid	Tryptophan Metabolism	1.15984	1.39508	0.663996	0.0389116	1.36012	0.841405	1.17024	0.575741
S-adenosylhomocysteine (SAH)	Amino Acid	Methionine, Cysteine, SAM & Taurine Metabolism	3.28459	8.68563	0.705928	0.0390692	2.52367	6.56095	0.951444	0.226651
spermidine	Amino Acid	Polyamine Metabolism	0.831738	0.863079	0.536275	0.0395295	1.95181	2.85104	0.955832	0.242335
O-sulfo-L-tyrosine	Xenobiotics	Chemical	0.807548	0.415871	0.694465	0.0395935	1.01002	0.527161	0.970119	0.511076
maltotriose	Carbohydrate	Glycogen Metabolism	0.834663	0.308949	0.839804	0.0396959	0.779314	0.351808	0.80475	0.0374323
7-methylguanosine	Nucleotide	Purine Metabolism, Guanine contain	1.36878	2.59616	0.720415	0.0400717	2.63629	4.9661	0.909886	0.799549
X-24408			0.86614	0.441473	0.713886	0.0402392	1.00828	0.503883	0.873575	0.293902
X-12906			0.8506	0.335505	0.812943	0.0403255	1.00332	0.564607	0.881597	0.275977
N-carbamoylvaline	Amino Acid	Leucine, Isoleucine & Valine Metabolism	0.807744	0.403745	0.779591	0.0407976	0.954305	0.485353	0.827711	0.398066
dehydroandrosterone glucuronide	Lipid	Androgenic Steroids	0.868883	0.857516	0.943127	0.0410592	2.13889	3.74153	1	0.479861
glucuronide of C19H28O4 (2)*	Partially Characterized	Partially Characterized Molecules	1.01025	1.55766	0.444299	0.0414584	3.60675	7.24135	1	0.793108	38	For 12 HC-treated infants without imputed pre and post data, post/pre =0.57±0.52, median 0.38, p 0.028
abscisate	Xenobiotics	Food Component/Plant	0.821262	0.5186	0.735558	0.0415506	0.888649	0.56987	0.881443	0.195751
xanthopterin	Cofactors & Vitamins	Pterin Metabolism	0.948041	1.1487	0.64226	0.0418196	1.01965	0.843833	1.03636	0.383439
N2,N6-diacetyllysine	Amino Acid	Lysine Metabolism	0.931251	0.660495	0.92013	0.0420341	1.30285	0.779878	1.3446	0.480132
glycerophosphorylcholine (GPC)	Lipid	Phospholipid Metabolism	1.54012	2.6541	0.529306	0.0425102	1.52775	1.95522	0.925397	0.547596
X-12125			0.77021	0.296668	0.782367	0.0429845	0.908534	0.509095	0.739502	0.482198
X-25656			0.764954	0.502316	0.740837	0.0431369	5.09785	11.7809	0.737029	0.854657
1,2-dipalmitoyl-GPC (16:0/16:0)	Lipid	Phosphatidylcholine (PC)	1.72977	1.29051	1	0.0434145	2.22873	3.01844	1	0.237811	72	For 3 HC-treated infants without imputed pre and post data, post/pre = 3.19±0.14, median 2.92, p 0.019
glycerate	Carbohydrate	Glycolysis, Gluconeogenesis, & Pyruvate Metabolism	0.857735	0.241246	0.973779	0.0434389	1.18288	0.690597	1.0875	0.38285
2,3-dihydroxy-3-methylvalerate	Amino Acid	Leucine, Isoleucine & Valine Metabolism	0.735197	0.497483	0.658274	0.0436009	2.59025	6.14303	0.714654	0.677659
X-23482			0.818121	0.271493	0.80442	0.0445413	0.882094	0.445706	0.71198	0.303585
methylsuccinoylcarnitine	Amino Acid	Leucine, Isoleucine & Valine Metabolism	0.777204	0.454025	0.717272	0.0456954	1.2791	0.830307	1.12694	0.281426
X-18779			0.5989	0.553137	0.346689	0.0457936	1.4184	1.22503	0.994517	0.321851
7-methylxanthine	Xenobiotics	Xanthine Metabolism	2.67086	3.25102	1	0.0460231	1.9833	1.72148	1.28563	0.369201	43	For 7 HC-treated infants without imputed pre and post data, post/pre = 4.13±3.99, median 2.51, p 0.039
N2-acetyllysine	Amino Acid	Lysine Metabolism	0.905061	0.459303	0.76341	0.0462277	1.04766	0.602685	1.00544	0.813817
glycylleucine	Peptide	Dipeptide	0.654475	0.638461	0.468453	0.0464041	1.46868	1.37215	1.00611	0.260212
X-23908			0.879662	0.748278	0.734931	0.0467622	3.22039	7.89409	0.999828	0.522758
X-12111			0.92662	0.453209	0.896682	0.047611	1.10362	0.665175	0.904025	0.833722
1-methylxanthine	Xenobiotics	Xanthine Metabolism	1.48876	0.616971	1.29323	0.0478643	1.06902	0.63085	0.969978	0.860041
7-methylguanine	Nucleotide	Purine Metabolism, Guanine contain	0.819871	0.28284	0.836047	0.0482194	0.955033	0.4725	0.857756	0.383719
quinolinate	Cofactors & Vitamins	Nicotinate & Nicotinamide Metabolism	0.799288	0.514381	0.633122	0.0482853	1.08596	0.538601	0.961354	0.878157
cyclo(his-pro)	Peptide	Dipeptide	0.809781	0.433747	0.655644	0.04863	0.995913	0.577754	0.980887	0.201836
homovanillate sulfate	Amino Acid	Tyrosine Metabolism	1.35285	2.11936	0.426796	0.0486984	1.01756	0.718729	0.976478	0.863088
guanosine	Nucleotide	Purine Metabolism, Guanine contain	0.787929	0.369069	1	0.0491616	6.76412	14.6787	1.23067	0.571532	42	For 4 HC-treated infants without imputed pre and post data, post/pre =0.21±0.13, median 0.16, p 0.0075
cystine	Amino Acid	Methionine, Cysteine, SAM & Taurine Metabolism	2.71006	2.60234	1.68382	0.0497287	1.35891	1.72005	0.593585	0.820389
methylsuccinate	Amino Acid	Leucine, Isoleucine & Valine Metabolism	0.809357	0.474753	0.734032	0.0500727	0.883438	0.579934	0.83187	0.203833
valylleucine	Peptide	Dipeptide	0.679679	0.834548	0.408474	0.0501454	3.39806	7.72543	1.31693	0.740836
inosine	Nucleotide	Purine Metabolism, (Hypo)Xanthine/Inosine contain	0.784125	0.479414	0.724923	0.0501894	1.84093	2.05265	1.19653	0.406967
phenylacetylserine	Peptide	Acetylated Peptides	1.32277	2.62687	0.559828	0.0504854	1.0433	1.00848	0.870792	0.239202
trans-urocanate	Amino Acid	Histidine Metabolism	0.779434	0.401845	0.801948	0.0505585	1.04224	0.54775	1.0032	0.632367
pregnenediol sulfate (C21H34O5S)*	Lipid	Pregnenolone Steroids	0.717665	0.395886	1	0.0505973	1.87468	2.68304	1.05896	0.632098	34
X-24345			0.782618	0.59587	0.595869	0.0506531	1.17363	0.757499	0.904532	0.354855
N,N-dimethyl-pro-pro	Peptide	Modified Peptides	0.858564	0.365476	0.842006	0.0506601	0.999267	0.474797	0.994037	0.568092
glutamine	Amino Acid	Glutamate Metabolism	2.41182	2.11977	1.96461	0.0506832	1.8365	1.96486	1.19438	0.135796
2-O-methylascorbic acid	Cofactors & Vitamins	Ascorbate & Aldarate Metabolism	0.877093	0.279538	0.861435	0.0507164	1.01851	0.476288	1.01113	0.741102
N-methylpipecolate	Xenobiotics	Bacterial/Fungal	0.592674	0.496988	0.356702	0.0508202	1.99474	2.55384	0.920508	0.866458
X-24680			1.58867	3.33346	0.623514	0.0510011	1.00581	0.587806	0.937412	0.183411
X-13729			2.6048	3.98496	1	0.0512998	4.30893	7.0899	1	0.91375	41
dehydroascorbate	Cofactors & Vitamins	Ascorbate & Aldarate Metabolism	1.1009	0.945585	0.73027	0.0515989	1.09964	0.89723	1.19964	0.791166
cis-aconitate	Energy	TCA Cycle	0.858415	0.611387	0.659571	0.0517975	1.05613	0.592756	1.0151	0.672766
X-23666			0.803942	0.430316	0.677816	0.0520772	0.982813	0.666556	1.01286	0.564996
X-24465			0.994981	1.0373	0.708262	0.0524855	1.06506	0.736268	1.01915	0.625337
tauro-beta-muricholate	Lipid	Primary Bile Acid Metabolism	0.553817	0.585426	0.356274	0.0527696	2.84485	5.53251	0.918944	0.542111
succinate	Energy	TCA Cycle	0.851168	0.382666	0.82375	0.0531157	1.11223	0.692128	1.15134	0.813278
threonate	Cofactors & Vitamins	Ascorbate & Aldarate Metabolism	0.836485	0.243211	0.885684	0.0534937	1.17781	0.528792	1.10605	0.487654
1-methylhistidine	Amino Acid	Histidine Metabolism	0.836482	0.321887	0.726052	0.0535589	1.0246	0.439299	1.15193	0.880288
dihydroorotate	Nucleotide	Pyrimidine Metabolism, Orotate contain	0.748658	0.781593	0.501141	0.0536123	1.72117	2.43592	1.04024	0.289188
androstenediol (3beta,17beta) disulfate (1)	Lipid	Androgenic Steroids	0.908074	0.422955	0.875101	0.0538021	0.953198	0.299708	0.926708	0.503376
N-acetyl-isoputreanine	Amino Acid	Polyamine Metabolism	0.830556	0.349226	0.812549	0.0540404	0.951552	0.367885	0.931374	0.289691
N-carbamoylaspartate	Nucleotide	Pyrimidine Metabolism, Orotate contain	0.795499	0.451168	0.670846	0.054373	1.63003	2.17587	0.890494	0.76475
X-24339			0.832233	0.421886	0.838155	0.054606	0.959275	0.49341	0.940861	0.28036
hydroxyasparagine**	Amino Acid	Alanine & Aspartate Metabolism	0.849039	0.324902	0.759363	0.0548084	1.01866	0.497208	0.942445	0.598475
X-17688			2.81149	4.54909	1.4486	0.0550267	1.68108	1.20849	1.5926	0.339933
butyrylputrescine/isobutyrylputrescine	Amino Acid	Polyamine Metabolism	0.915748	0.598304	0.939489	0.0552615	1.01891	0.698226	0.908825	0.274899
pregnanediol-3-glucuronide	Lipid	Progestin Steroids	0.568123	0.474006	0.415949	0.0553512	1.10001	0.868053	0.91121	0.888272
cyclo(gly-pro)	Peptide	Dipeptide	0.97062	0.913111	0.814401	0.0561952	1.98899	1.71221	1.1021	0.0235784
X-26062			0.734452	0.853636	0.487891	0.0563882	2.8533	5.31821	0.850767	0.354346
X-17674			0.925393	0.75984	0.630164	0.0564227	1.04316	0.588753	1.08925	0.576685
cholesterol	Lipid	Sterol	5.805	6.59234	2.48552	0.0570961	3.9548	8.77629	1.20492	0.237258
X-11444			12.7196	20.1015	5.56617	0.0571948	2.90042	4.55477	1	0.934071
taurocholenate sulfate*	Lipid	Secondary Bile Acid Metabolism	2.26053	1.72925	1.96998	0.0576957	2.05034	1.91705	1.4599	0.127824
N-acetylglucosaminitol	Carbohydrate	Aminosugar Metabolism	0.851713	0.291832	0.834342	0.0582124	1.00019	0.429195	0.9433	0.633522
8-methoxykynurenate	Amino Acid	Tryptophan Metabolism	0.895171	0.478499	0.728877	0.0584319	0.996084	0.552883	0.934075	0.363211
X-12007			0.891172	0.782616	0.682828	0.0590624	1.04225	0.623643	0.861374	0.386432
mannose	Carbohydrate	Fructose, Mannose & Galactose Metabolism	0.817612	0.276885	0.89125	0.05912	1.88295	3.36829	1	0.525014
17alpha-hydroxypregnenolone 3-sulfate	Lipid	Pregnenolone Steroids	0.601334	0.364976	0.482145	0.0594191	1.31545	1.80618	0.767349	0.664967
5-methylthioribose**	Amino Acid	Methionine, Cysteine, SAM & Taurine Metabolism	0.855901	0.327331	0.808123	0.0594924	0.93126	0.375883	0.885679	0.33503
X-24762			0.818317	0.389396	0.775254	0.0602705	1.16069	0.786615	0.952672	0.665253
1H-indole-7-acetic acid	Xenobiotics	Bacterial/Fungal	0.895104	0.446931	0.817107	0.0602949	1.04378	0.570018	1.00851	0.47799
3-hydroxyanthranilate	Amino Acid	Tryptophan Metabolism	6.1255	8.78047	2.16062	0.0607915	5.90759	7.88933	1.2654	0.0793599
saccharopine	Amino Acid	Lysine Metabolism	0.810663	0.504466	0.701395	0.0608957	0.896742	0.474	0.894414	0.305674
isoleucylhydroxyproline*	Peptide	Dipeptide Derivative	0.756089	0.593023	0.655863	0.0611477	1.17068	0.484954	1.23896	0.523055
1,5-anhydroglucitol (1,5-AG)	Carbohydrate	Glycolysis, Gluconeogenesis, & Pyruvate Metabolism	0.886749	0.580496	0.785221	0.062052	1.60529	0.861884	1.33647	0.0617764
X-24356			1.30789	2.53646	0.450829	0.0626528	1.20491	0.823561	1.08028	0.149685
3-hydroxyhippurate	Xenobiotics	Benzoate Metabolism	2.84754	8.33235	0.305915	0.0626811	1.67071	2.87566	1	0.910451
4-vinylphenol sulfate	Xenobiotics	Benzoate Metabolism	1.0553	0.952404	1	0.0629829	0.99435	0.381022	1	0.668982
4-acetylphenol sulfate	Xenobiotics	Benzoate Metabolism	0.860933	0.440312	0.836045	0.0630004	0.899738	0.40548	0.91279	0.0800158
X-18345			0.873964	0.416743	0.814175	0.0635297	0.963466	0.510349	0.870476	0.277353
ribitol	Carbohydrate	Pentose Metabolism	0.86752	0.369737	0.774124	0.0635454	1.10438	0.477163	1.09206	0.620942
vanillate	Xenobiotics	Food Component/Plant	1.03003	1.26663	0.339374	0.0637	1.98718	2.60601	0.854059	0.59255
X-25454			0.866237	0.363425	0.768028	0.063829	1.02831	0.54568	0.922589	0.602908
N3-methyluridine	Nucleotide	Pyrimidine Metabolism, Uracil contain	0.837038	0.300902	0.804806	0.0638354	0.9918	0.30188	0.983361	0.773774
glucarate (saccharate)	Cofactors & Vitamins	Ascorbate & Aldarate Metabolism	1.04636	1.32231	0.561616	0.0638485	2.39121	2.28878	1.68408	0.377212
X-12713			0.845635	0.59679	0.703536	0.0643328	0.967468	0.476258	0.896022	0.399697
allo-threonine	Amino Acid	Glycine, Serine & Threonine Metabolism	0.855193	0.302364	0.882985	0.0647058	0.918771	0.360099	0.943684	0.295705
dexpanthenol	Xenobiotics	Chemical	0.822236	0.401535	0.813772	0.0652214	1.15931	0.803715	0.98988	0.698227
beta-citrylglutamate	Amino Acid	Glutamate Metabolism	0.855278	0.449885	0.74651	0.0653961	1.39017	0.999987	1.0447	0.789281
N2-acetyl,N6-methyllysine	Amino Acid	Lysine Metabolism	0.796791	0.308383	0.845923	0.0658591	2.03329	4.38094	0.90077	0.423729
3-hydroxy-2-methylpyridine sulfate	Xenobiotics	Chemical	0.898982	0.963629	0.530321	0.0660318	2.12333	1.74181	1.55857	0.00959574
maleate	Lipid	FA, Dicarboxylate	0.76703	0.418855	0.691938	0.0662604	0.958723	0.428732	0.983089	0.495265
N-acetylproline	Amino Acid	Urea cycle; Arginine & Proline Metabolism	0.862013	0.360151	0.821941	0.0664665	1.23234	1.3316	0.841227	0.271642
4-acetylcatechol sulfate (1)	Xenobiotics	Food Component/Plant	0.968365	0.991751	0.777958	0.0665988	0.904132	0.912114	0.88667	0.0461196
N-acetylthreonine	Amino Acid	Glycine, Serine & Threonine Metabolism	0.854758	0.343352	0.782977	0.0668732	1.00227	0.387815	1.05002	0.686794
X-18886			0.82312	0.529944	0.741566	0.0672308	1.19489	0.700987	0.927605	0.793317
N-acetyl-1-methylhistidine*	Amino Acid	Histidine Metabolism	0.831543	0.500077	0.699541	0.0679557	0.82966	0.39972	0.699662	0.0914849
levulinate (4-oxovalerate)	Xenobiotics	Food Component/Plant	0.995923	1.00618	0.829187	0.0683104	1.29255	2.1002	0.659005	0.217119
cortisol	Lipid	Corticosteroids	25.0327	48.1747	5.10756	0.0684427	1.25415	0.791786	1	0.398959
dodecenedioate (C12:1-DC)*	Lipid	FA, Dicarboxylate	1.47369	3.46418	0.717702	0.0687499	0.905541	1.25968	0.530279	0.00783508
X-12112			0.78111	0.460148	0.649804	0.0688474	0.875178	0.687259	0.810001	0.444238
succinylcarnitine (C4-DC)	Energy	TCA Cycle	0.86088	0.453791	0.893727	0.0692336	1.00125	0.548355	0.904071	0.373263
phenylalanylhydroxyproline*	Peptide	Dipeptide	0.784971	0.565276	0.581707	0.0693403	1.28556	0.666911	1.19737	0.517685
5-methyluridine (ribothymidine)	Nucleotide	Pyrimidine Metabolism, Uracil contain	0.681325	0.308928	0.794249	0.0695401	0.973398	0.428875	1.00465	0.347509
3-(4-hydroxyphenyl)propionate	Xenobiotics	Benzoate Metabolism	0.85872	0.361095	0.79594	0.0699082	0.995733	0.514729	1.01358	0.641295
tetrahydrocortisone glucuronide (5)	Lipid	Corticosteroids	4.7491	9.59094	1.40512	0.0712822	1.37833	1.09504	1.00608	0.127424
X-24400			0.818044	0.464924	0.831101	0.0715632	1.11243	0.885896	0.962301	0.61107
pyridoxate	Cofactors & Vitamins	Vitamin B6 Metabolism	0.901151	0.421872	0.822532	0.0718334	1.0015	0.490599	0.918965	0.779046
X-13688			2.42531	2.83866	1	0.0721861	2.48587	3.21361	1	0.57155
gluconate	Xenobiotics	Food Component/Plant	0.888486	0.38566	0.848861	0.0727174	0.938543	0.215689	0.912349	0.275724
cortisone	Lipid	Corticosteroids	2.09651	1.89649	1.49158	0.0728778	1.02276	0.576419	1.0898	0.694648
maltol sulfate	Xenobiotics	Food Component/Plant	1.05142	1.58337	0.481613	0.0741542	1.70506	1.73069	1.08168	0.284934
S-methylcysteine sulfoxide	Amino Acid	Methionine, Cysteine, SAM & Taurine Metabolism	4.01313	8.15925	1.3344	0.0743341	1.84647	1.92927	1.24901	0.0832818
pyridoxamine	Cofactors & Vitamins	Vitamin B6 Metabolism	0.889849	0.617375	0.675891	0.0746106	1.10331	0.569733	1.13189	0.710933
glutamine conjugate of C8H12O2 (1)*	Partially Characterized	Partially Characterized Molecules	0.846811	0.413635	0.870021	0.0747191	0.908717	0.490372	0.867109	0.183979
(N(1) + N(8))-acetylspermidine	Amino Acid	Polyamine Metabolism	0.830044	0.486985	0.798756	0.0747645	0.954562	0.348234	0.942673	0.423294
dehydroepiandrosterone glucuronide	Lipid	Androgenic Steroids	0.633367	0.364628	0.74248	0.0750367	1.06795	0.750961	1	0.887629
betaine	Amino Acid	Glycine, Serine & Threonine Metabolism	0.890793	0.330686	0.888083	0.0754964	1.24179	0.569569	1.10876	0.198875
X-21410			0.907737	1.56345	0.299766	0.0766533	1.18086	0.916988	0.902624	0.502903
4-methylbenzenesulfonate	Xenobiotics	Chemical	0.799948	1.42676	0.432693	0.0769855	1.47831	1.30515	1.03334	0.779694
2S,3R-dihydroxybutyrate	Lipid	FA, Dihydroxy	0.859159	0.40852	0.904788	0.0774608	0.92791	0.307725	0.853849	0.305541
N-carbamoylalanine	Amino Acid	Alanine & Aspartate Metabolism	0.801579	0.427343	0.763241	0.0782316	1.75132	2.6471	1.04502	0.96414
dihydroferulic acid sulfate	Xenobiotics	Food Component/Plant	0.876061	0.248208	1	0.0789494	0.93314	0.447668	1	0.611958
3-methoxytyramine sulfate	Amino Acid	Tyrosine Metabolism	4.9886	13.9357	0.514455	0.0789813	3.48242	9.28728	1.0314	0.497382
N6-acetyllysine	Amino Acid	Lysine Metabolism	0.921174	0.403994	0.865065	0.0793603	1.12887	0.470651	1.26612	0.4441
pyrraline	Xenobiotics	Food Component/Plant	1.3554	1.81007	0.683171	0.0801908	5.38616	12.1516	1.26277	0.10803
S-adenosylmethionine (SAM)	Amino Acid	Methionine, Cysteine, SAM & Taurine Metabolism	0.738939	0.406969	0.799393	0.0805166	0.619474	0.423772	0.527438	0.0401704
X-23644			1.56647	2.0947	1	0.0819009	3.84818	6.39249	1.60184	0.228171
2-furoylcarnitine	Xenobiotics	Food Component/Plant	1.25967	1.7072	0.927732	0.0823818	1.42614	1.35626	1.04891	0.376061
cortisone 21-sulfate	Lipid	Corticosteroids	2.69667	3.74674	1.1647	0.0829715	1.11279	0.665426	1.16535	0.561335
2-methylcitrate	Energy	TCA Cycle	1.05143	1.10981	0.683516	0.0833767	1.44058	1.01303	1.28227	0.911411
androstenediol (3beta,17beta) disulfate (2)	Lipid	Androgenic Steroids	0.882468	0.426642	0.8501	0.0834684	0.970385	0.338768	0.851879	0.568355
X-13507			0.885472	0.450462	0.955643	0.0838378	0.920188	0.415371	0.921484	0.35246
glucuronide of C14H26O4 (1)*	Partially Characterized	Partially Characterized Molecules	1.77011	1.6561	1	0.0840462	1.27845	1.10332	1	0.39838
decadienedioic acid (C10:2-DC)**	Lipid	FA, Dicarboxylate	0.899365	0.826687	0.585133	0.0840588	0.999042	0.605144	0.943285	0.268182
(S)-a-amino-omega-caprolactam	Xenobiotics	Food Component/Plant	0.911624	0.471366	0.880646	0.0843569	0.924388	0.452184	0.939916	0.26193
X-23780			1.47844	1.80954	0.57155	0.0844917	1.12834	1.00537	0.793802	0.571227
3-methoxytyramine	Amino Acid	Tyrosine Metabolism	2.78155	6.70234	0.329395	0.0845195	1.34777	1.01041	1.10409	0.494622
pregnenolone sulfate	Lipid	Pregnenolone Steroids	0.808592	0.482837	1	0.0848701	1.73296	1.91711	1.47583	0.791818
X-13837			1.32748	1.64649	0.920827	0.0849293	1.12538	1.16035	0.987	0.127463
X-24414			0.706765	0.59049	0.628387	0.0849759	1.09577	1.12276	0.840156	0.34673
X-21829			1.33142	2.57286	0.652574	0.0853239	1.08498	0.493373	1	0.506144
cysteine	Amino Acid	Methionine, Cysteine, SAM & Taurine Metabolism	1.02607	0.633196	1.04385	0.0860309	3.08682	7.6754	0.849823	0.661346
X-24431			0.592788	0.390102	0.54483	0.0861376	0.921949	0.662845	0.801909	0.303129
N-acetyl-2-aminoadipate	Amino Acid	Lysine Metabolism	0.895162	0.350561	0.791181	0.0864786	1.11155	0.570491	1.09915	0.784628
alpha-CEHC glucuronide*	Cofactors & Vitamins	Tocopherol Metabolism	5.45987	8.96035	1.37421	0.0864812	2.82578	4.55854	1.05014	0.544402
glucuronide of C10H18O2 (11)*	Partially Characterized	Partially Characterized Molecules	0.759648	0.632113	0.529562	0.087413	1.03775	0.579763	0.9298	0.80709
trans-aconitate	Energy	TCA Cycle	0.995449	1.24916	0.624887	0.0874952	1.38389	1.26872	1.17086	0.828182
X-23424			0.988611	0.702653	1	0.0895135	1.03051	0.843929	0.95008	0.22077
malonate	Lipid	FA Synthesis	0.858425	0.373171	1.00928	0.0895844	0.961871	0.38774	0.879792	0.392144
glycolithocholate sulfate*	Lipid	Secondary Bile Acid Metabolism	1.41148	0.85299	1	0.0897191	1.61263	2.29226	1	0.335561
p-cresol sulfate	Xenobiotics	Benzoate Metabolism	1.13641	2.29358	0.413057	0.089809	0.856194	0.425542	0.7648	0.157836
X-23654			0.888973	0.500649	0.694656	0.0904252	0.964096	0.559967	0.890991	0.930378
X-12726			2.76606	6.78196	0.711068	0.0909092	1.27205	0.668474	1.15937	0.374538
kynurenate	Amino Acid	Tryptophan Metabolism	0.930471	0.483679	0.876164	0.0919894	0.958587	0.416265	0.929964	0.293517
4-hydroxyphenylpyruvate	Amino Acid	Tyrosine Metabolism	0.481856	1.28214	0.117634	0.0924237	8.09533	14.7403	1.249	0.31481
1-methylurate	Xenobiotics	Xanthine Metabolism	0.900942	0.560505	0.706222	0.0941304	1.09009	0.739404	0.965194	0.87308
norfentanyl	Xenobiotics	Drug - Analgesics, Anesthetics	1.95158	2.21109	1	0.0945788
N-acetylcysteine	Amino Acid	Methionine, Cysteine, SAM & Taurine Metabolism	0.783882	0.543651	0.616435	0.0949632	1.26737	2.2494	0.694374	0.843414
phenylacetylcarnitine	Peptide	Acetylated Peptides	1.28262	2.11226	0.70452	0.0972741	0.957175	0.72946	1	0.0811103
3-S-cysteinyl-2-methylpropanoate*	Xenobiotics	Chemical	0.893206	0.326125	0.891987	0.097546	0.999967	0.542769	0.904315	0.540076
4-methoxyphenol sulfate	Amino Acid	Tyrosine Metabolism	0.700793	0.393072	0.675495	0.0977316	0.79599	0.463495	0.739078	0.0531482
alpha-ketoglutarate	Energy	TCA Cycle	0.42281	0.440735	0.222652	0.0982512	3.56375	6.06587	1.32782	0.790891
thioproline	Xenobiotics	Chemical	0.890349	1.02951	0.624604	0.0984386	2.10883	4.78688	0.811123	0.665253
1-methyladenine	Nucleotide	Purine Metabolism, Adenine contain	0.846038	0.479949	0.765311	0.0989702	0.962863	0.836011	0.713017	0.301885
diglycerol	Xenobiotics	Chemical	0.853403	1.09763	0.715798	0.0990274	3.17105	6.52858	1	0.29915
4-acetylcatechol sulfate (2)	Xenobiotics	Food Component/Plant	1.52534	2.45859	0.595848	0.0995232	1.29169	1.10996	0.958814	0.358967
dopamine 3-O-sulfate	Amino Acid	Tyrosine Metabolism	2.45171	6.03908	0.819314	0.0995827	1.64035	2.03685	1.04514	0.446758
X-23787			0.94127	0.891169	0.62537	0.0996061	0.934608	0.704026	0.821551	0.29474
X-24133			4.69773	15.3528	0.937842	0.0998029	0.564137	0.381178	0.494652	0.468161
X-24462			1.88828	3.97762	0.557627	0.100259	2.80223	7.56003	0.69682	0.693216
uridine	Nucleotide	Pyrimidine Metabolism, Uracil contain	0.764445	0.388317	0.674409	0.100316	1.59922	1.60222	1.33451	0.372793
X-17676			1.51347	0.987197	1.24729	0.100514	0.949226	0.413729	0.87021	0.449318
pantoate	Cofactors & Vitamins	Pantothenate & CoA Metabolism	0.859513	0.511167	0.855486	0.100629	0.949438	0.380052	0.876516	0.570038
cholesterol sulfate	Lipid	Sterol	1.98186	2.22991	1	0.100729	2.96124	3.78386	1.02489	0.54919
2,3-dihydroxy-5-methylthio-4-pentenoate(DMTPA)*	Amino Acid	Methionine, Cysteine, SAM & Taurine Metabolism	0.889536	0.398691	0.946041	0.101093	0.974513	0.7945	0.961668	0.393049
dopamine 4-sulfate	Amino Acid	Tyrosine Metabolism	3.80051	10.4807	0.681134	0.101304	1.88546	3.16173	0.997634	0.477134
X-11381			1.38995	2.352	0.448497	0.101932	1.79487	3.01946	0.837821	0.563443
N1-methylguanosine	Nucleotide	Purine Metabolism, Guanine contain	0.841006	0.347805	0.791807	0.10247	1.12107	0.422896	1.07416	0.507188
benzoate	Xenobiotics	Benzoate Metabolism	1.01696	1.02672	0.697835	0.10298	2.7541	5.45285	0.793617	0.754738
glycocholenate sulfate*	Lipid	Secondary Bile Acid Metabolism	3.40624	5.37133	1	0.103347	11.3388	23.9894	1.60277	0.0791162
2-piperidinone	Xenobiotics	Food Component/Plant	1.09892	1.35859	0.7532	0.103404	1.84776	2.48123	0.989537	0.308308
hippurate	Xenobiotics	Benzoate Metabolism	2.74193	8.41638	0.431281	0.103434	1.69483	3.67537	0.720092	0.463194
dopamine	Amino Acid	Tyrosine Metabolism	4.76846	14.4336	0.199105	0.103703	1.93874	2.75621	1.04317	0.741359
mandelate	Xenobiotics	Benzoate Metabolism	1.14494	2.50859	0.477002	0.103965	0.644171	0.620691	0.499528	0.958563
quinate	Xenobiotics	Food Component/Plant	0.884322	1.61488	0.40368	0.104267	2.08487	3.48677	1	0.514381
vanillic alcohol sulfate	Amino Acid	Tyrosine Metabolism	1.10473	1.42056	0.717447	0.104341	1.54067	1.05222	1.36241	0.617869
tartarate	Xenobiotics	Food Component/Plant	0.869776	0.92537	0.596744	0.105971	1.11758	0.820521	0.910692	0.282853
carboxyethyl-GABA	Amino Acid	Glutamate Metabolism	0.978484	0.701666	0.896481	0.106264	1.01406	0.45516	0.92397	0.418107
guaiacol sulfate	Xenobiotics	Benzoate Metabolism	0.854146	0.427654	0.790578	0.107096	0.93771	0.342095	0.887166	0.32831
trans-3,4-methyleneheptanoylglycine	Lipid	FA Metabolism (Acyl Glycine)	0.87341	0.4707	0.739347	0.107351	1.02194	0.529847	1.02457	0.228593
mevalonate	Lipid	Mevalonate Metabolism	0.847509	0.429432	0.679915	0.107955	0.907185	0.425658	0.928181	0.216242
X-24337			0.933644	0.537928	0.813646	0.108227	1.06192	0.546249	1.00185	0.749892
fumarate	Energy	TCA Cycle	0.689289	0.446798	0.683402	0.108262	2.10372	3.23088	1.02869	0.462308
cytosine	Nucleotide	Pyrimidine Metabolism, Cytidine contain	0.720558	0.328721	0.687712	0.108698	0.985443	0.611234	0.895373	0.520969
glycerol	Lipid	Glycerolipid Metabolism	1.47213	3.58146	0.362163	0.109035	1.86141	3.56853	0.629484	0.94166
pentose acid*	Partially Characterized	Partially Characterized Molecules	1.28533	1.60999	0.404062	0.109447	2.89384	3.79965	1	0.262124
3-hydroxypyridine sulfate	Xenobiotics	Chemical	0.891348	1.02049	0.516173	0.109455	4.12145	11.21	1.3315	0.264971
glucuronide of C8H14O2 (6)*	Partially Characterized	Partially Characterized Molecules	0.54702	0.445864	0.404362	0.109536	1.13897	0.854775	0.885318	0.951485
oxalate (ethanedioate)	Cofactors & Vitamins	Ascorbate & Aldarate Metabolism	0.867572	0.302245	0.960852	0.109603	1.35791	0.691747	1.30349	0.212515
tetrahydrocortisol glucuronide	Lipid	Corticosteroids	10.6029	15.046	4.59829	0.109612	1.15274	0.661706	1	0.528818
4-octenedioate	Lipid	FA, Dicarboxylate	0.834611	0.399596	0.79638	0.109889	0.978447	0.598568	0.817862	0.43426
2-methylmalonylcarnitine (C4-DC)	Lipid	FA Metabolism (also BCAA Metabolism)	0.995031	0.566924	0.740768	0.110338	1.05523	0.530815	0.893879	0.908534
alpha-CEHC sulfate	Cofactors & Vitamins	Tocopherol Metabolism	0.901485	0.433712	0.821241	0.110551	0.924515	0.389623	0.898166	0.894677
X-24590			3.202	7.68813	0.678515	0.111304	1.97915	3.49647	0.978107	0.389349
3-methylglutaconate	Amino Acid	Leucine, Isoleucine & Valine Metabolism	0.881328	0.32993	0.809724	0.111641	0.93471	0.416159	0.893637	0.349709
X-25109			0.964797	0.78301	1	0.111919	14.4181	49.4859	0.696739	0.823018
X-24354			1.63765	2.39073	0.633263	0.111979	1.05181	0.977563	0.832931	0.254741
glutamine conjugate of C9H16O2 (1)*	Partially Characterized	Partially Characterized Molecules	1.72025	1.35718	1	0.112668	2.34259	2.98104	1.03943	0.812791
3-hydroxyphenylacetate sulfate	Amino Acid	Tyrosine Metabolism	0.917727	0.497403	0.89169	0.112849	0.943737	0.605902	0.912981	0.303934
tetrahydrocortisol sulfate (2)	Lipid	Corticosteroids	6.84616	8.62445	1.33208	0.113152	3.40039	5.32426	1	0.972214
gamma-glutamylglutamine	Peptide	Gamma-glutamyl Amino Acid	3.32555	5.33468	1	0.113484	11.4809	30.6254	1	0.222744
ranitidine N-oxide*	Xenobiotics	Drug - Gastrointestinal	24.3109	70.5854	1	0.11429	4.79841	14.4563	1	0.588064
taurohyocholate*	Lipid	Secondary Bile Acid Metabolism	1.42982	1.61485	1	0.115506	1.34227	0.917899	1.14232	0.531356
3-methyl catechol sulfate (1)	Xenobiotics	Benzoate Metabolism	0.656293	0.702699	0.364645	0.115856	1.14055	0.900804	0.849979	0.375716
X-24406			0.975524	0.884353	0.778989	0.118033	1.20458	1.32801	0.905707	0.32037
GlcNAc sulfate conjugate of C21H34O2 steroid**	Partially Characterized	Partially Characterized Molecules	1.13844	1.85919	0.636883	0.1185	1.0498	0.611224	1.0686	0.839149
X-24415			3.15691	4.82053	0.911718	0.119255	3.87941	6.89968	1.06653	0.850914
3-indoleglyoxylic acid	Xenobiotics	Food Component/Plant	0.828657	0.477614	0.799423	0.119431	0.930261	0.547977	0.894727	0.386485
trimethylamine N-oxide	Lipid	Phospholipid Metabolism	0.809151	0.681342	0.647715	0.119817	1.18895	0.851029	1.00975	0.321678
tryptophan betaine	Amino Acid	Tryptophan Metabolism	0.890898	0.661575	0.506575	0.12038	1.53658	1.32245	1.28691	0.547847
X-23329			1.39518	2.082	0.79098	0.121391	2.52116	2.90314	1.26569	0.0497404
X-12100			0.833184	0.382527	0.78617	0.12251	1.02536	0.605819	0.955301	0.948727
X-13695			0.965596	0.671293	0.79437	0.122902	0.902563	0.323668	0.911751	0.0862782
creatine	Amino Acid	Creatine Metabolism	0.857349	0.631477	0.66311	0.123038	0.977833	0.458956	1.06508	0.736358
glycoursodeoxycholic acid sulfate (1)	Lipid	Secondary Bile Acid Metabolism	0.951083	0.125331	1	0.123379	0.96408	0.134401	1	0.335561
beta-hydroxyisovaleroylcarnitine	Amino Acid	Leucine, Isoleucine & Valine Metabolism	0.975995	0.623479	0.849698	0.124213	1.41362	1.77218	0.995215	0.805249
5-hydroxy-2-methylpyridine sulfate	Xenobiotics	Chemical	0.716594	0.422665	1	0.125692	2.76175	4.85316	1	0.210736
decanoylcarnitine (C10)	Lipid	FA Metabolism (Acyl Carnitine, Medium Chain)	1.44755	0.788092	1	0.125909	1.44419	1.40124	1	0.349982
pimelate (C7-DC)	Lipid	FA, Dicarboxylate	0.800253	0.470469	0.669981	0.126754	0.986816	0.503537	0.837849	0.70489
3,4-dihydroxyphenylacetate	Amino Acid	Tyrosine Metabolism	1.93336	2.72472	0.662856	0.127531	2.87877	4.8117	0.763307	0.94661
3-(4-hydroxyphenyl)lactate	Amino Acid	Tyrosine Metabolism	0.813494	1.08288	0.48726	0.128047	1.3058	0.998946	1.05337	0.68133
X-12411			0.80018	0.645413	0.641385	0.128201	2.86298	6.45882	0.988217	0.279581
N-acetylglutamate	Amino Acid	Glutamate Metabolism	0.884826	0.385248	0.906709	0.129004	1.13495	0.324724	1.07679	0.107087
citramalate	Amino Acid	Glutamate Metabolism	3.12759	8.86397	0.626524	0.129334	1.2268	1.06762	0.995627	0.585174
3-hydroxypropanoate	Lipid	FA, Monohydroxy	0.922356	0.464143	1	0.129706	1.55198	1.74348	1	0.338445
11-dehydrocorticosterone sulfate	Lipid	Corticosteroids	0.731483	0.662516	0.516661	0.129827	1.35284	1.53055	0.854458	0.9743
X-23593			0.88787	0.387965	0.813136	0.129977	1.13111	0.436339	1.13797	0.385699
X-17335			0.975741	0.597143	0.753337	0.130776	1.14329	0.474594	1.26673	0.310838
X-23647			1.3199	1.3212	0.756412	0.131005	1.23155	1.29334	0.946868	0.756812
X-24543			0.525616	0.513566	0.376776	0.13103	5.73829	10.7973	0.72094	0.449287
4-ethylphenylsulfate	Xenobiotics	Benzoate Metabolism	0.92566	0.249578	1	0.132042	0.990472	0.697369	0.897483	0.293186
homocarnosine	Amino Acid	Histidine Metabolism	0.890987	0.422453	0.826477	0.132649	1.26891	1.34799	0.975972	0.430171
isoxanthopterin	Cofactors & Vitamins	Pterin Metabolism	0.909106	0.407068	0.925119	0.133046	0.980432	0.82012	0.706514	0.390679
2'-O-methyluridine	Nucleotide	Pyrimidine Metabolism, Uracil contain	0.848214	0.308067	0.790808	0.133846	1.08993	0.43282	1.02143	0.992979
X-11612			0.865585	0.389198	1	0.13385	0.96365	0.202132	0.958433	0.452663
X-23438			0.842413	0.471492	0.77618	0.134227	0.945739	0.524605	0.847737	0.244647
methyl-4-hydroxybenzoate sulfate	Xenobiotics	Benzoate Metabolism	0.757113	0.525156	0.674298	0.134316	9.64541	31.6854	0.704382	0.89764
2-methylhexanoylcarnitine	Lipid	FA Metabolism (Acyl Carnitine, Medium Chain)	1.15872	1.61742	0.667727	0.134364	6.12026	19.6375	0.924504	0.66813
X-21286			0.933826	0.837184	0.669362	0.134748	1.01266	0.596192	0.994769	0.727007
theanine	Xenobiotics	Food Component/Plant	1.93218	3.91925	0.811114	0.136248	0.806253	0.521642	0.730371	0.0658313
nonenedioate (C9:1-DC)*	Lipid	FA, Dicarboxylate	0.90693	0.658596	0.652353	0.136648	1.37161	0.831984	1.31064	0.992877
X-17685			0.923578	0.912432	0.519066	0.136705	0.92905	0.578094	0.648372	0.127858
X-24346			2.70547	3.79185	1.52321	0.136796	1.48324	1.20722	1	0.12626
N-acetylserine	Amino Acid	Glycine, Serine & Threonine Metabolism	0.869689	0.422251	0.879018	0.137083	1.11397	0.375014	1.11826	0.535344
X-12706			1.37425	2.22108	0.851296	0.138154	0.865713	0.456429	0.89918	0.383312
vancomycin	Xenobiotics	Drug - Antibiotic	0.735093	0.420926	0.901187	0.138258	1.35452	0.769075	1	0.107517
glucuronide of C8H18O2 (1)*	Partially Characterized	Partially Characterized Molecules	2.69073	4.59186	1	0.138719	3.68263	7.1868	1	0.468671
X-24327			2.60543	4.16493	1.23869	0.138973	2.32796	5.60344	0.91946	0.493075
X-23423			0.874474	0.374207	0.854006	0.139066	2.00752	4.197	0.934763	0.300403
3-methylglutarylcarnitine (2)	Amino Acid	Leucine, Isoleucine & Valine Metabolism	1.16591	1.03608	0.930246	0.140207	0.980024	0.617888	0.978409	0.151039
X-25442			0.867822	0.698161	0.774214	0.141931	1.72243	1.98067	1	0.808111
3-heptenoylglutamine	Lipid	FA Metabolism (Acyl Glutamine)	2.56854	2.17011	1.38234	0.142187	1.32599	1.042	1	0.618155
pregnenetriol disulfate*	Lipid	Pregnenolone Steroids	0.843455	0.568433	0.716331	0.14279	1.11606	0.43611	0.942353	0.296203
xanthosine	Nucleotide	Purine Metabolism, (Hypo)Xanthine/Inosine contain	0.863098	0.380029	0.845544	0.142905	1.04255	0.37532	0.952287	0.953576
3-hydroxysebacate	Lipid	FA, Monohydroxy	0.858314	0.580516	0.647378	0.144081	1.27437	0.96677	0.899049	0.358023
X-25916			0.838943	0.59547	0.931508	0.144884	0.98369	0.727765	0.737254	0.748172
cysteinylglycine disulfide*	Amino Acid	Glutathione Metabolism	0.911405	0.426552	0.932764	0.147229	1.21378	0.980465	0.907901	0.924768
threonine	Amino Acid	Glycine, Serine & Threonine Metabolism	1.38577	0.937312	1.40332	0.147643	1.40653	1.27345	0.927321	0.696588
X-17300			0.99248	0.827684	0.764987	0.149158	1.03413	0.926867	1	0.588237
glutamine conjugate of C8H12O2 (2)*	Partially Characterized	Partially Characterized Molecules	0.908997	0.779148	0.745907	0.149783	1.26178	1.05209	1.00273	0.754746
X-12410			2.60339	5.4889	0.785122	0.149844	1.28727	1.01739	0.9248	0.579646
1-methyl-5-imidazoleacetate	Amino Acid	Histidine Metabolism	1.08171	0.971399	0.850946	0.150325	1.5668	1.28418	1.46892	0.111178
taurolithocholate 3-sulfate	Lipid	Secondary Bile Acid Metabolism	1.99581	1.85101	1	0.150556	6.51721	11.1994	1.25472	0.0778772
orotate	Nucleotide	Pyrimidine Metabolism, Orotate contain	0.847632	0.455378	0.778656	0.150996	1.18552	0.589378	1.02442	0.220304
X-21736			4.56322	5.82197	1.37784	0.151522	2.75406	3.38946	1.22095	0.805613
5-oxoproline	Amino Acid	Glutathione Metabolism	0.958273	0.300043	0.892907	0.151865	1.11624	0.644469	0.986549	0.709826
phenylacetylmethionine	Peptide	Acetylated Peptides	0.619581	0.710324	0.271675	0.152173	2.30624	5.25738	0.834449	0.520742
X-12680			0.927872	0.376862	0.86643	0.152373	0.893955	0.51182	0.897907	0.444568
X-10457			1.06879	0.597611	0.917426	0.152786	1.15563	0.689175	0.933316	0.607095
4-guanidinobutanoate	Amino Acid	Guanidino & Acetamido Metabolism	1.71983	0.986785	1.80201	0.154032	1.25068	0.853181	1.23132	0.61944
X-17707			1.05454	1.04788	0.480008	0.154697	0.86788	0.615718	0.66951	0.097886
3-methylxanthine	Xenobiotics	Xanthine Metabolism	2.73772	4.22144	1.14336	0.156063	3.6093	7.20842	1.41659	0.267111
X-11979			0.88735	0.315211	0.870307	0.156406	1.1745	0.506852	1.1543	0.41393
3,4-dihydroxyphenylacetate sulfate	Amino Acid	Tyrosine Metabolism	2.20875	4.07528	0.684611	0.15643	1.31404	0.905054	0.987616	0.606023
6-oxopiperidine-2-carboxylate	Amino Acid	Lysine Metabolism	1.01483	0.664946	0.945801	0.156495	1.14819	0.664799	0.911371	0.754834
trans-4-hydroxyproline	Amino Acid	Urea cycle; Arginine & Proline Metabolism	0.928652	0.639329	0.628578	0.156799	1.28241	0.459618	1.35476	0.0260134
fructose	Carbohydrate	Fructose, Mannose & Galactose Metabolism	0.938038	0.512783	0.809943	0.157587	1.47402	1.81482	1	0.983499
X-24333			2.33727	2.69098	1	0.157796	2.14344	3.3766	1	0.848834
arginine	Amino Acid	Urea cycle; Arginine & Proline Metabolism	1.39241	0.804022	1.05992	0.158336	1.01601	0.563272	0.902517	0.448336
X-24457			1.63599	2.81924	1	0.158752	38.0235	127.123	1	0.384658
phenylpyruvate	Amino Acid	Phenylalanine Metabolism	3.28676	7.92427	0.344649	0.158811	2.23486	3.63055	1.18777	0.675501
2-methoxyhydroquinone sulfate (2)	Xenobiotics	Benzoate Metabolism	1.82151	1.81923	1.395	0.158948	3.1371	3.66476	1.62089	0.263328
1,6-anhydroglucose	Xenobiotics	Food Component/Plant	2.25963	3.77725	1	0.160012	5.01889	9.26339	1.25927	0.279799
N-acetyl-2-aminooctanoate*	Lipid	FA, Amino	1.42563	0.692773	1.44174	0.161785	1.23654	0.603248	1.15999	0.337993
histidine betaine (hercynine)*	Xenobiotics	Food Component/Plant	5.79596	9.20133	1	0.163309	2.47209	3.30927	1	0.305906
phenylacetylglutamine	Peptide	Acetylated Peptides	0.932673	0.562891	0.792917	0.163636	0.865023	0.404334	0.859201	0.0836092
2-aminophenol sulfate	Xenobiotics	Food Component/Plant	1.33064	1.11255	0.961724	0.1641	1.02471	0.45871	0.920606	0.778831
6'-sialyllactose	Carbohydrate	Disaccharides & Oligosaccharides	2.75317	6.8558	0.429224	0.164329	1.66284	1.60033	1.1627	0.896639
2-acetamidophenol sulfate	Xenobiotics	Food Component/Plant	1.03078	0.783257	1	0.164779	1.33054	1.95087	1	0.510284
5-methylthioadenosine (MTA)	Amino Acid	Polyamine Metabolism	0.842834	0.503816	0.881538	0.166952	1.28963	1.57803	0.847909	0.760141
dimethylglycine	Amino Acid	Glycine, Serine & Threonine Metabolism	1.0265	0.575004	1.01729	0.168978	1.2018	0.593634	1.02415	0.232255
S-1-pyrroline-5-carboxylate	Amino Acid	Glutamate Metabolism	2.89076	2.82276	1.54873	0.169095	1.5934	1.62048	1.20829	0.814737
X-12261			0.937295	0.678615	0.885255	0.171325	0.893598	0.510567	0.902307	0.148941
N2-acetyl,N6,N6-dimethyllysine	Amino Acid	Lysine Metabolism	0.893224	0.351485	0.865648	0.171976	1.05671	0.523715	1.01612	0.552974
N-acetylglutamine	Amino Acid	Glutamate Metabolism	1.52387	0.606335	1.62285	0.172599	1.23598	0.544088	1.18637	0.195511
X-24798			0.879367	0.595266	0.719437	0.173113	1.42177	1.21277	1.08971	0.831812
X-24359			0.914481	0.391003	0.864742	0.173851	1.04319	0.614803	0.90241	0.432431
2,3-dihydroxypyridine	Xenobiotics	Food Component/Plant	1.05517	0.967129	1	0.175747	1.04111	0.755772	1	0.79845
diethylamine	Xenobiotics	Chemical	1.19265	1.01774	0.851372	0.176324	0.575338	0.494338	0.429632	0.00236401
X-24588			1.96821	1.99511	1.68238	0.176353	1.14989	0.988386	0.792156	0.761741
phenylacetylglycine	Peptide	Acetylated Peptides	0.842087	0.765695	1	0.176452	2.42142	4.0672	1	0.19786
adenosine 3',5'-cyclic monophosphate (cAMP)	Nucleotide	Purine Metabolism, Adenine contain	0.962077	0.456233	0.85374	0.176556	1.13395	0.624051	1.11004	0.381558
3-methylurate*	Xenobiotics	Xanthine Metabolism	2.62155	4.41971	1	0.177218	1.82278	3.33187	1	0.426354
hypotaurine	Amino Acid	Methionine, Cysteine, SAM & Taurine Metabolism	1.28588	0.865765	1	0.177305	1.9157	2.92552	1	0.774731
7-ketodeoxycholate	Lipid	Secondary Bile Acid Metabolism	0.907194	0.245702	1	0.177442	1.1341	0.835232	1	0.89241
nicotinate ribonucleoside	Cofactors & Vitamins	Nicotinate & Nicotinamide Metabolism	1.13413	1.69865	1	0.177531	3.75799	7.89542	1	0.267161
N2,N2-dimethylguanine	Nucleotide	Purine Metabolism, Guanine contain	0.882917	0.524443	0.830904	0.177988	1.14802	1.11608	0.925222	0.213823
3-phosphoglycerate	Carbohydrate	Glycolysis, Gluconeogenesis, & Pyruvate Metabolism	1.09534	1.36444	0.769763	0.178968	5.05887	9.19892	1.21688	0.140076
5-acetylamino-6-formylamino-3-methyluracil	Xenobiotics	Xanthine Metabolism	3.50102	5.80605	1	0.179932	1.21196	0.545634	1	0.659253
cyclo(pro-sulfo-tyr)*	Peptide	Dipeptide	1.19427	1.17387	0.800328	0.180009	1.10289	0.649844	0.95925	0.42942
X-26054			0.880868	0.352852	1	0.180232	1.61904	1.83893	1	0.35586
3,4-dihydroxybutyrate	Lipid	FA, Dihydroxy	0.939639	0.621975	0.822329	0.181157	0.92955	0.356595	0.887444	0.522518
N4-acetylcytidine	Nucleotide	Pyrimidine Metabolism, Cytidine contain	0.891656	0.313787	0.855318	0.181494	0.902719	0.422511	0.892706	0.387813
pipecolate	Amino Acid	Lysine Metabolism	0.850338	0.62411	0.739128	0.182467	1.22898	0.572584	1.06545	0.704786
gamma-glutamylglycine	Peptide	Gamma-glutamyl Amino Acid	3.54443	8.30071	1.57342	0.182844	2.27114	3.29018	1.12273	0.440134
N-acetylhistamine	Amino Acid	Histidine Metabolism	1.59858	1.93555	0.736494	0.182955	1.31752	1.12353	1.01263	0.325088
glucuronide of C14H22O4 (3)*	Partially Characterized	Partially Characterized Molecules	1.23008	1.36235	1	0.183998	1.39221	0.926813	1.18904	0.863178
ethyl beta-glucopyranoside	Xenobiotics	Food Component/Plant	0.805136	0.599598	0.65643	0.184362	4.23395	7.99879	1.06227	0.500266
proline	Amino Acid	Urea cycle; Arginine & Proline Metabolism	0.902985	0.7325	0.641074	0.185106	1.31171	0.812499	1.22408	0.833029
glycine conjugate of C6H10O2 (1)*	Partially Characterized	Partially Characterized Molecules	1.18604	0.516734	1	0.186546	1.6053	1.15173	1	0.0685878
dibutyl sulfosuccinate	Xenobiotics	Chemical	0.654852	0.405428	0.613106	0.18848	1.06752	0.683503	0.976621	0.562914
isoputreanine	Amino Acid	Polyamine Metabolism	0.961819	0.489843	0.836977	0.188826	1.03475	0.599766	0.861014	0.392055
5-hydroxymethyl-2-furoic acid	Amino Acid	Tyrosine Metabolism	0.928863	0.465407	0.890936	0.189622	0.975653	0.422536	0.894013	0.443587
N2,N5-diacetylornithine	Amino Acid	Urea cycle; Arginine & Proline Metabolism	0.970749	0.516739	0.851163	0.190253	1.03985	0.665278	0.851377	0.699043
5alpha-pregnan-3beta,20alpha-diol disulfate	Lipid	Progestin Steroids	0.966026	0.465283	0.936256	0.190612	1.1791	0.947162	0.984979	0.826304
ethanolamine	Lipid	Phospholipid Metabolism	2.79662	6.24231	1	0.192448	3.46952	5.72858	1.00829	0.672732
X-12026			0.883052	0.496613	0.776267	0.192564	1.81589	2.65617	0.966664	0.777145
3-hydroxykynurenine	Amino Acid	Tryptophan Metabolism	2.27408	2.63496	1.17614	0.193142	3.37764	5.68365	1.24377	0.36191
isocaproylcarnitine	Lipid	FA Metabolism (Acyl Carnitine, Short Chain)	2.44074	5.13664	0.95274	0.194554	3.28978	5.87808	1	0.720708
X-24456			0.877215	0.419452	0.876803	0.19466	0.906603	0.420794	0.938229	0.543428
X-24330			4.08484	12.7055	0.725068	0.195043	2.23661	4.29592	0.900309	0.811691
X-22158			2.12425	3.89961	0.902517	0.195284	2.03757	3.10794	0.875992	0.88692
3-methoxytyrosine	Amino Acid	Tyrosine Metabolism	1.47553	1.1074	1.21173	0.195815	1.27354	0.554446	1.14834	0.105345
N-formylanthranilic acid	Amino Acid	Tryptophan Metabolism	2.39382	2.71995	1.47342	0.196099	1.91136	2.57414	1.43596	0.598754
X-24489			4.2073	7.74622	1	0.196417	1.09476	0.579003	1	0.177888
ornithine	Amino Acid	Urea cycle; Arginine & Proline Metabolism	2.00446	2.00232	1.47168	0.197486	1.1201	0.818234	0.927878	0.190816
X-25406			0.958185	0.400227	1.0322	0.197684	0.964444	0.395016	0.887152	0.369309
cysteinylglycine	Amino Acid	Glutathione Metabolism	1.7264	2.71098	0.76495	0.197816	1.38676	1.48975	0.802502	0.528246
N-palmitoyl-sphingosine (d18:1/16:0)	Lipid	Ceramides	3.71927	6.42731	1	0.198049	8.99254	19.5571	1	0.238725
2-dimethylaminoethanol	Xenobiotics	Food Component/Plant	1.99091	4.17363	0.821315	0.19845	1.40637	1.64406	1.07085	0.275376
dimethylguanidino valeric acid (DMGV)*	Amino Acid	Urea cycle; Arginine & Proline Metabolism	11.5349	41.6401	0.386397	0.19898	11.8093	35.6228	0.792106	0.343893
1,2,3-benzenetriol sulfate (1)	Xenobiotics	Chemical	1.20186	0.581	1	0.199825	1.07404	0.507941	1	0.348737
homovanillate (HVA)	Amino Acid	Tyrosine Metabolism	3.08068	6.96205	0.676307	0.200233	1.95923	2.25077	1.11131	0.953764
N-acetylmethionine	Amino Acid	Methionine, Cysteine, SAM & Taurine Metabolism	0.642918	0.730597	0.506356	0.200534	3.02128	5.95464	1.16957	0.3249
X-23648			1.0473	0.680267	0.872697	0.200658	1.06948	0.689937	0.897717	0.673093
choline phosphate	Lipid	Phospholipid Metabolism	1.06858	0.772329	0.927226	0.20069	10.5273	30.4575	1.22345	0.755071
1-palmitoyl-GPC (16:0)	Lipid	Lysophospholipid	3.57696	5.24506	1	0.202718	5.37614	13.255	1	0.257756
allantoin	Nucleotide	Purine Metabolism, (Hypo)Xanthine/Inosine contain	0.900856	0.336192	0.895547	0.203496	1.64681	1.65539	1.18114	0.168124
2,3-dihydroxy-2-methylbutyrate	Amino Acid	Leucine, Isoleucine & Valine Metabolism	0.965602	0.552683	0.773483	0.203891	1.23969	1.21588	0.920083	0.79013
3-hydroxyoctanoate	Lipid	FA, Monohydroxy	1.28534	1.85571	1	0.20698	4.6914	9.28015	0.663884	0.478673
N-acetyltyrosine	Amino Acid	Tyrosine Metabolism	0.964181	0.34705	0.997884	0.207687	0.944372	0.415372	0.914531	0.158347
X-24432			3.85486	4.06868	1.42649	0.208829	3.51427	5.23132	1.1242	0.452989
7-hydroxyoctanoate	Lipid	FA, Monohydroxy	11.7763	39.8484	1.15789	0.209188	1.48713	1.29666	0.868532	0.869248
cortolone glucuronide (2)	Lipid	Corticosteroids	2.13307	2.07093	1	0.210054	1.43434	1.92049	1	0.910847
X-12124			2.72585	2.39878	1.99161	0.210143	1.13695	0.926226	0.900824	0.600239
X-24763			1.02727	0.855527	0.817515	0.211275	2.24948	2.18742	1.18413	0.32428
acetylcarnitine (C2)	Lipid	FA Metabolism (Acyl Carnitine, Short Chain)	2.2437	4.60658	0.712494	0.211457	8.49474	26.1243	1.06499	0.685054
X-22152			10.3133	36.2524	0.757349	0.211692	2.11946	4.53119	0.801156	0.36837
X-21470			0.884024	0.412245	0.78423	0.211819	1.24135	0.598678	1.13634	0.289044
X-23650			0.838011	0.701602	0.499087	0.212761	8.7451	20.2061	1.23221	0.571473
ascorbic acid 2-sulfate	Cofactors & Vitamins	Ascorbate & Aldarate Metabolism	0.976802	0.521247	0.794535	0.213136	0.910161	0.547282	0.90047	0.347423
glyco-beta-muricholate**	Lipid	Primary Bile Acid Metabolism	0.975661	0.930098	1	0.213412	3.52527	8.25165	1	0.391264
2-hydroxyarachidate*	Lipid	FA, Monohydroxy	3.81794	4.37733	1.81397	0.213852	0.838758	1.33282	0.266236	0.265056
X-17342			1.49588	2.05413	0.303809	0.214	2.63091	2.74301	1.74916	0.425682
3-methyl-2-oxovalerate	Amino Acid	Leucine, Isoleucine & Valine Metabolism	0.935987	0.644651	0.795657	0.214065	1.28305	0.798267	1.2453	0.929933
3-hydroxydodecanedioate*	Lipid	FA, Dicarboxylate	0.898963	0.555007	0.918479	0.215058	1.24838	0.80478	0.974246	0.362787
6-bromotryptophan	Amino Acid	Tryptophan Metabolism	1.36356	0.881524	1	0.215227	1.54884	1.0645	1.17065	0.0523311
X-23656			1.41056	1.38177	0.858965	0.217153	1.18428	1.72097	0.571158	0.172043
oxindolylalanine	Amino Acid	Tryptophan Metabolism	0.924526	0.499864	0.835992	0.217884	0.951557	0.528151	0.96787	0.874701
3-hydroxystachydrine*	Xenobiotics	Food Component/Plant	1.66014	2.45757	0.872323	0.219349	0.97166	0.606556	0.909938	0.082945
X-24334			0.931606	0.889134	0.698969	0.22035	1.05075	0.645828	0.811683	0.888113
mannonate*	Xenobiotics	Food Component/Plant	1.08391	0.802866	0.851572	0.220433	0.995319	0.487124	0.912381	0.352
X-13866			12.3355	25.7604	1	0.222271	4.75738	6.39271	1.96981	0.312525
2-hydroxybutyrate/2-hydroxyisobutyrate	Amino Acid	Glutathione Metabolism	1.00531	0.605526	1.06944	0.222303	2.57894	3.51599	1.39107	0.0507826
ferulate	Xenobiotics	Food Component/Plant	6.39098	10.7743	1	0.224452	1.56811	1.62547	1	0.386535
N-acetylvaline	Amino Acid	Leucine, Isoleucine & Valine Metabolism	0.923978	0.375164	0.903271	0.225475	1.00457	0.364645	1.03908	0.856477
histidine	Amino Acid	Histidine Metabolism	1.14155	0.469822	1.15027	0.225637	1.25813	0.66424	1.16385	0.846296
choline	Lipid	Phospholipid Metabolism	0.982431	0.553588	0.968357	0.225651	1.44263	0.641447	1.25136	0.0361567
X-24583			1.53837	1.8823	0.779081	0.226266	0.995661	0.486144	0.912803	0.56203
X-17328			1.16167	1.22855	0.759715	0.226567	2.52256	5.26205	1.13482	0.812904
X-13431			0.889452	0.472336	0.770219	0.227186	1.13006	0.857855	0.894485	0.890131
N-acetylcarnosine	Amino Acid	Histidine Metabolism	0.948272	0.674767	0.836769	0.227222	1.18487	1.2981	0.836663	0.297374
5-hydroxyindoleacetate	Amino Acid	Tryptophan Metabolism	0.936925	0.355043	0.950128	0.227346	1.05186	0.827797	0.875447	0.851275
ampicillin	Xenobiotics	Drug - Antibiotic	5.95745	19.9423	1	0.229028	0.97105	0.0735894	1	0.335343
N-palmitoyl-sphinganine (d18:0/16:0)	Lipid	Dihydroceramides	3.91767	9.18501	1	0.230681	1.99175	3.3508	1	0.202679
alanylleucine	Peptide	Dipeptide	0.843544	0.470388	0.833896	0.23162	1.03478	0.712014	0.968539	0.584794
S(2-carboxyethyl)mercapturic acid	Xenobiotics	Chemical	0.918443	0.629083	0.803717	0.232948	1.55812	2.88311	0.792558	0.831953
X-12199			0.942175	0.591895	0.815009	0.233167	0.88434	0.588481	0.879586	0.186037
1-methylhistamine	Amino Acid	Histidine Metabolism	1.03545	0.573572	0.870726	0.233369	0.982354	0.536905	0.982327	0.477159
N,N-dimethylalanine	Amino Acid	Alanine & Aspartate Metabolism	0.978874	0.889404	0.681754	0.233571	2.11263	2.24739	1.21436	0.228188
carnosine	Amino Acid	Histidine Metabolism	0.995189	0.691287	0.912906	0.233753	0.971939	0.570429	0.864248	0.839695
methionine sulfoxide	Amino Acid	Methionine, Cysteine, SAM & Taurine Metabolism	1.38813	0.757082	1.40555	0.235882	0.90053	0.452872	0.899982	0.08028
5-aminolevulinate	Cofactors & Vitamins	Hemoglobin & Porphyrin Metabolism	1.13919	1.13425	0.95614	0.236319	1.12367	0.565318	1.018	0.627464
indolepropionylglycine	Amino Acid	Tryptophan Metabolism	0.915894	0.228087	1	0.236747	1.33862	0.933374	1	0.184852
X-25247			3.62422	5.90402	1.44189	0.236939	1.92173	2.55913	0.931402	0.389075
N6,N6-dimethyllysine	Amino Acid	Lysine Metabolism	0.990498	0.517609	0.844537	0.237227	1.05582	0.444945	1.04364	0.672429
trizma acetate	Xenobiotics	Chemical	9.65925	30.5444	1	0.23894	1.99194	4.40255	0.838261	0.292513
suberate (C8-DC)	Lipid	FA, Dicarboxylate	0.974662	0.784087	0.835503	0.240991	1.69689	1.94629	0.635728	0.337994
X-12745			12.8504	23.2644	2.48542	0.241784	2.92224	4.73688	1.40864	0.293028
glycochenodeoxycholate 3-sulfate	Lipid	Primary Bile Acid Metabolism	2.63778	3.48527	1.35455	0.242754	3.39025	4.29968	1.63476	0.155265
2-hydroxydecanoate	Lipid	FA, Monohydroxy	1.01179	0.953684	0.795071	0.242787	2.65012	6.69904	0.566842	0.751647
pyridoxal	Cofactors & Vitamins	Vitamin B6 Metabolism	1.29388	0.66305	1.10363	0.243415	1.05993	0.385198	1.03037	0.877503
X-13728			3.76874	5.22086	1.33512	0.24343	2.34	3.18559	1.23831	0.227741
N6-methyllysine	Amino Acid	Lysine Metabolism	1.00815	0.843133	0.857794	0.243882	1.03682	0.390556	0.961441	0.77494
glucuronide of C8H16O2 (2)*	Partially Characterized	Partially Characterized Molecules	0.756749	0.702126	0.548763	0.244645	1.34306	1.12091	1.28351	0.336917
X-13874			0.908373	0.896392	0.76252	0.245302	8.81401	24.7446	0.801407	0.769319
indoxyl glucuronide	Amino Acid	Tryptophan Metabolism	1.58469	2.23785	1	0.245432	2.07758	3.33423	1	0.515154
dimethylmalonic acid	Lipid	FA, Dicarboxylate	1.11852	0.643365	0.998044	0.245576	0.858392	0.487478	1.01814	0.191199
ceramide (d18:1/20:0, d16:1/22:0, d20:1/18:0)*	Lipid	Ceramides	2.5491	4.952	1	0.245735	3.78476	7.48365	1	0.368659
etiocholanolone glucuronide	Lipid	Androgenic Steroids	0.802987	0.378566	1	0.246351	1.30531	1.72291	1	0.357502
2-hydroxysebacate	Lipid	FA, Dicarboxylate	0.914477	0.699754	0.675945	0.246912	0.996158	0.881105	0.699925	0.785147
4-ureidobutyrate	Nucleotide	Pyrimidine Metabolism, Uracil contain	1.05021	0.73239	0.751347	0.247552	1.1377	0.522092	1.11565	0.995248
benzoylcarnitine*	Xenobiotics	Chemical	1.27223	1.69997	0.601315	0.248717	2.71417	5.78517	1.15546	0.940847
glucuronide of C8H18O2 (2)*	Partially Characterized	Partially Characterized Molecules	3.6959	5.31679	1.57807	0.249376	0.940103	0.76269	0.861251	0.130458
biopterin	Cofactors & Vitamins	Tetrahydrobiopterin Metabolism	1.24483	1.10596	1.01768	0.251654	0.941205	0.598933	0.950089	0.417404
X-16124			1.20126	1.19639	0.940573	0.252817	1.04946	0.50237	1	0.245086
tetrahydrocortisol sulfate (1)	Lipid	Corticosteroids	1.606	1.3305	1.14324	0.253531	0.956189	0.575168	0.815581	0.918069
taurochenodeoxycholic acid 3-sulfate	Lipid	Secondary Bile Acid Metabolism	1.38238	1.05476	1.12055	0.254074	2.13324	1.94358	1.68963	0.0245183
X-23680			0.808466	0.51483	0.569186	0.254131	0.850569	0.550803	0.775047	0.398435
X-13698			1.22921	1.021	0.922455	0.254664	0.964115	0.685144	0.919591	0.744202
X-25955			2.88867	5.26433	0.831064	0.257584	1.41653	0.893728	1.10518	0.452197
cyclo(leu-pro)	Peptide	Dipeptide	1.16016	0.526435	1	0.2577	1.19865	0.671057	1	0.318027
3-ureidoisobutyrate	Nucleotide	Pyrimidine Metabolism, Uracil contain	0.770135	0.480557	0.672155	0.257879	1.1866	0.383102	1.23248	0.200399
2'-deoxyguanosine	Nucleotide	Purine Metabolism, Guanine contain	1.8162	3.24109	0.853015	0.258943	1.6231	2.51183	0.707319	0.17175
triethanolamine	Xenobiotics	Chemical	2.10886	2.40486	0.808974	0.259621	1.1932	0.940717	1.09116	0.530462
X-25219			3.46508	5.36006	1	0.261298	2.01927	4.69383	0.942676	0.243537
X-17346			0.925512	0.554025	0.850133	0.261336	1.2351	0.80801	1.07038	0.726407
2-isopropylmalate	Xenobiotics	Food Component/Plant	0.887938	0.669475	0.80821	0.261668	1.38821	1.57097	0.916017	0.564996
X-18059			0.99389	0.894916	0.699723	0.265478	1.60935	2.31667	0.521943	0.854009
glycohyocholate	Lipid	Secondary Bile Acid Metabolism	1.55397	1.55264	1	0.267751	1.3185	1.13047	0.92648	0.439321
2R,3R-dihydroxybutyrate	Lipid	FA, Dihydroxy	1.01797	0.571905	1.1975	0.267882	0.977952	0.335378	1.05741	0.454645
X-24764			0.622301	0.323897	0.663187	0.269271	0.968381	0.462594	0.828175	0.28362
glucuronide of C12H22O4 (2)*	Partially Characterized	Partially Characterized Molecules	1.61031	1.55172	1	0.270004	1.09549	0.361656	1	0.416065
gamma-glutamyl-alpha-lysine	Peptide	Gamma-glutamyl Amino Acid	1.55149	1.05008	1.19669	0.270716	1.66034	2.05914	1.08105	0.430274
(S)-3-hydroxybutyrylcarnitine	Lipid	FA Metabolism (Acyl Carnitine, Hydroxy)	1.32966	1.61211	0.751889	0.271821	6.76825	20.9209	1.07004	0.268883
diaminopimelate	Xenobiotics	Bacterial/Fungal	0.939086	0.511433	0.908565	0.271993	0.999268	0.667895	0.939384	0.341493
N-succinyl-leucine	Amino Acid	Leucine, Isoleucine & Valine Metabolism	0.935965	0.358794	0.944131	0.272669	0.911799	0.588044	0.709389	0.264151
sebacate (C10-DC)	Lipid	FA, Dicarboxylate	1.34312	1.89737	0.677059	0.273137	2.30886	3.00135	0.904887	0.330461
paraxanthine	Xenobiotics	Xanthine Metabolism	1.62722	1.7476	1	0.277225	2.13004	3.29139	1.13746	0.902117
glycine conjugate of C10H12O2*	Partially Characterized	Partially Characterized Molecules	2.8668	4.07246	1	0.277711	1.28921	1.24858	1	0.658373
2-methoxyresorcinol sulfate	Xenobiotics	Chemical	0.894359	0.266359	1	0.278454	0.987669	0.225897	1	0.349318
2,6-dihydroxybenzoic acid	Xenobiotics	Drug - Topical Agents	0.894721	0.614473	0.826525	0.27936	1.9302	1.33028	1.72755	0.0992175
imidazole lactate	Amino Acid	Histidine Metabolism	0.796302	0.550068	0.723056	0.280205	1.28219	0.856726	1.05201	0.583973
4-hydroxymandelate	Xenobiotics	Benzoate Metabolism	1.38606	1.85245	0.585808	0.280491	1.5031	2.02865	1	0.301877
cytidine	Nucleotide	Pyrimidine Metabolism, Cytidine contain	1.05408	0.801712	0.875445	0.280508	1.76897	1.6824	1.01419	0.122557
leucine	Amino Acid	Leucine, Isoleucine & Valine Metabolism	0.938688	0.349724	0.836553	0.280555	0.86359	0.352589	0.769667	0.0869531
azeloylcarnitine (C9-DC)	Lipid	FA Metabolism (Acyl Carnitine, Dicarboxylate)	0.908678	0.929907	0.563514	0.281387	1.40071	1.27867	1.03604	0.702682
ferulic acid 4-sulfate	Xenobiotics	Food Component/Plant	0.888402	0.475409	1	0.28229	1.09086	0.858207	1	0.717303
ceramide (d18:2/24:1, d18:1/24:2)*	Lipid	Ceramides	1.46095	1.59772	1	0.282643	1.1703	1.4062	1	0.187083
2-hydroxyphenylacetate	Amino Acid	Phenylalanine Metabolism	3.07972	4.00642	1.92108	0.284792	1.19133	0.697665	1.03153	0.71182
alpha-hydroxyisovalerate	Amino Acid	Leucine, Isoleucine & Valine Metabolism	0.862941	0.616069	0.786577	0.28497	1.61413	0.957811	1.41933	0.110656
tartronate (hydroxymalonate)	Xenobiotics	Food Component/Plant	1.21474	1.57959	0.692466	0.28524	31.0149	108.385	1.11795	0.673391
caffeate	Xenobiotics	Food Component/Plant	0.474255	0.89571	0.115884	0.287296	4.81081	10.3034	1	0.44774
N-acetylcitrulline	Amino Acid	Urea cycle; Arginine & Proline Metabolism	0.985485	0.669379	0.933724	0.287532	1.04443	0.509454	1.05506	0.753151
X-23459			0.899918	0.893203	0.601159	0.288203	0.789964	0.629596	0.654936	0.590817
X-25542			0.709619	0.485403	0.604628	0.288422	0.866557	0.814891	0.691676	0.171601
3-hydroxysuberate	Lipid	FA, Monohydroxy	1.44049	1.68246	1	0.289234	1.47047	2.40598	0.775632	0.706357
N-acetylarginine	Amino Acid	Urea cycle; Arginine & Proline Metabolism	1.3202	0.585807	1.18079	0.289655	0.952461	0.35718	0.96935	0.630437
methyl vanillate sulfate	Xenobiotics	Food Component/Plant	1.27219	1.19864	0.62966	0.291232	20.7271	60.344	1.03523	0.863308
N-acetylglucosaminylasparagine	Carbohydrate	Aminosugar Metabolism	0.978292	0.460079	0.879956	0.291618	1.03095	0.4726	1.05422	0.89693
glucuronide of C12H20O3 (5)*	Partially Characterized	Partially Characterized Molecules	0.94695	0.196798	1	0.292795	1.64745	2.08173	1	0.169587
X-17682			2.02285	1.78995	1.8769	0.293243	1.98081	2.28729	1	0.531893
X-25855			1.00158	0.440143	0.895015	0.293288	1.08006	0.554728	0.982405	0.680121
1,3,7-trimethylurate	Xenobiotics	Xanthine Metabolism	25.4914	63.9942	1.26458	0.294485	8.44105	27.8032	1.1173	0.809216
carnitine	Lipid	Carnitine Metabolism	1.73016	2.51964	0.802375	0.294634	9.40717	31.081	0.795894	0.597141
homostachydrine*	Xenobiotics	Food Component/Plant	0.965804	0.81929	0.681585	0.294769	1.46739	1.27397	1.21325	0.203053
X-24587			1.60681	1.46987	1.18506	0.294894	0.903853	0.419691	0.794991	0.894517
2-amino-2-methyl-1-propanol	Xenobiotics	Chemical	1.55836	1.57306	1	0.294961	0.877189	0.414183	0.957768	0.261012
N1-Methyl-2-pyridone-5-carboxamide	Cofactors & Vitamins	Nicotinate & Nicotinamide Metabolism	0.897941	0.273046	0.893944	0.295109	1.12462	0.441263	1.06209	0.640455
2-aminoheptanoate	Lipid	FA, Amino	4.66249	7.71139	1.50004	0.295169	0.988971	0.750423	1	0.214572
X-24273			1.26205	0.875229	1.27905	0.29653	2.20931	4.81458	0.962844	0.990647
X-24669			1.48692	1.85889	1	0.296979	3.05015	3.94591	1.64656	0.125603
(2-butoxyethoxy)acetic acid	Xenobiotics	Chemical	1.51501	1.53343	0.876142	0.297347	1.91152	3.26246	1.04805	0.454317
monobutyl phthalate acyl-beta-D-glucuronide	Xenobiotics	Chemical	1.38295	2.16163	0.739499	0.297751	0.860837	0.615381	0.931357	0.73645
methylmalonate (MMA)	Lipid	FA Metabolism (also BCAA Metabolism)	0.930166	0.585865	1.03338	0.297864	1.13885	0.466013	1.02445	0.8919
levulinoylcarnitine	Xenobiotics	Food Component/Plant	2.32957	2.96446	1	0.298216	2.63216	5.79167	1.04947	0.544144
X-18945			2.13318	1.45435	1.74743	0.299688	1.01534	0.598772	0.808714	0.766596
X-12708			8.74471	30.4278	0.815127	0.300017	0.842511	0.390918	0.822254	0.164961
phenol sulfate	Amino Acid	Tyrosine Metabolism	1.05439	1.24174	0.715654	0.300833	0.83674	0.438064	0.70753	0.556999
guanine	Nucleotide	Purine Metabolism, Guanine contain	1.23128	0.970522	0.992325	0.301388	3.23509	4.77557	1.13267	0.367219
gamma-glutamylleucine	Peptide	Gamma-glutamyl Amino Acid	1.3272	0.8413	1.27454	0.301806	1.04491	0.637366	1.02101	0.976933
4-quinolinecarboxylic acid	Xenobiotics	Chemical	1.03485	0.948077	0.816335	0.303242	0.784974	0.637557	0.669488	0.221515
cholate	Lipid	Primary Bile Acid Metabolism	1.26634	1.73578	0.66081	0.303879	1.15451	0.798603	0.985477	0.726481
ascorbic acid 3-sulfate*	Cofactors & Vitamins	Ascorbate & Aldarate Metabolism	1.12768	0.556619	1.16117	0.306667	1.33745	1.17548	1.29057	0.270688
X-24135			2.28021	6.46773	0.491767	0.306897	0.668003	0.964205	0.456102	0.319056
m-tyramine sulfate	Amino Acid	Tyrosine Metabolism	1.44914	1.66181	0.88917	0.307211	1.44724	1.70559	0.935149	0.409352
3-methyl-2-oxobutyrate	Amino Acid	Leucine, Isoleucine & Valine Metabolism	1.23378	1.54347	0.967235	0.307632	1.24284	0.85984	1.02461	0.972296
homoarginine	Amino Acid	Urea cycle; Arginine & Proline Metabolism	10.1248	32.0314	1	0.308325	1.10621	0.686735	1	0.50484
X-25959			1.26221	1.61139	1	0.309137	1.52141	1.48422	1	0.327294
3-hydroxyphenylacetoylglutamine	Peptide	Acetylated Peptides	1.58731	1.38919	1.1213	0.309644	1.05546	0.560456	0.905419	0.854461
2'-O-methylcytidine	Nucleotide	Pyrimidine Metabolism, Cytidine contain	1.00485	0.636725	0.829751	0.309692	1.01212	0.235479	1.0506	0.978565
X-21815			4.77149	6.57321	1.294	0.310544	0.794405	0.553065	0.657157	0.147453
theophylline	Xenobiotics	Xanthine Metabolism	1.82034	2.44451	0.948601	0.312005	2.49425	4.10498	1.40607	0.141754
succinimide	Xenobiotics	Chemical	0.976078	0.797517	0.733449	0.312707	1.04018	0.362016	1.07745	0.88902
acesulfame	Xenobiotics	Food Component/Plant	3.09719	5.49292	1	0.313162	34.5132	118.42	1	0.268707
3-methoxycatechol sulfate (2)	Xenobiotics	Benzoate Metabolism	1.17833	0.947449	0.839095	0.313427	1.05118	0.702242	0.931206	0.527876
bilirubin (Z,Z)	Cofactors & Vitamins	Hemoglobin & Porphyrin Metabolism	4.6133	11.5098	1	0.313925	19.4808	54.1227	1	0.411385
X-17825			1.91882	3.58995	1	0.316181	1.47841	2.06469	0.888388	0.127935
gamma-glutamyl-epsilon-lysine	Peptide	Gamma-glutamyl Amino Acid	1.45214	2.03798	0.699797	0.316666	1.66502	1.37887	1.22978	0.313536
2-methoxyhydroquinone sulfate (1)	Xenobiotics	Benzoate Metabolism	1.29698	1.01161	1.16055	0.317141	1.01125	0.416685	0.993267	0.590347
thymine	Nucleotide	Pyrimidine Metabolism, Thymine contain	2.73826	2.23822	2.93551	0.319137	1.64349	2.1543	0.848923	0.336144
N-acetyltaurine	Amino Acid	Methionine, Cysteine, SAM & Taurine Metabolism	1.04842	0.653596	0.778384	0.320375	0.93229	0.583956	0.783243	0.130637
phosphoethanolamine	Lipid	Phospholipid Metabolism	1.18674	0.888466	1	0.320493	4.20414	6.03257	1.44774	0.317134
glucose	Carbohydrate	Glycolysis, Gluconeogenesis, & Pyruvate Metabolism	1.71899	1.66548	1.1479	0.321706	1.11633	0.559218	1.00975	0.664924
X-23668			1.16212	1.14684	0.941393	0.322087	1.18833	1.7595	0.7531	0.399364
serotonin	Amino Acid	Tryptophan Metabolism	2.32769	3.5312	1.47022	0.322095	1.52058	1.57305	1.06906	0.490874
2-iminopiperidine	Xenobiotics	Chemical	1.3364	1.31039	0.825997	0.323185	1.17942	0.888566	1.02414	0.870892
N-acetyl-aspartyl-glutamate (NAAG)	Amino Acid	Glutamate Metabolism	0.959443	0.457087	0.918585	0.325379	1.02601	0.419178	1.06031	0.735375
glutamine conjugate of C6H10O2 (1)*	Partially Characterized	Partially Characterized Molecules	1.30405	0.877878	0.951259	0.327026	1.23965	0.796538	1.1309	0.742575
X-23429			1.33767	1.66504	1	0.327029	2.64219	2.51117	2.09697	0.153344
X-23868			11.4103	34.7931	1	0.328218	1.72909	3.05448	1	0.624959
pterin	Cofactors & Vitamins	Pterin Metabolism	1.04373	0.660017	1	0.328243	1.33514	0.836039	1.02059	0.629208
X-21807			2.14262	2.66829	1.05607	0.329767	1.45713	1.95661	0.814157	0.240779
2-hydroxyglutarate	Lipid	FA, Dicarboxylate	1.38199	1.63882	0.937552	0.330523	0.938568	0.549598	0.982334	0.466771
ascorbate (Vitamin C)	Cofactors & Vitamins	Ascorbate & Aldarate Metabolism	1.46712	1.65427	0.745613	0.330677	3.01719	4.58791	0.72158	0.357666
X-17763			0.832894	0.701857	0.544629	0.333118	0.865591	0.55774	0.700706	0.0826251
chlorothiazide	Xenobiotics	Drug - Cardiovascular	1.01826	0.0707357	1	0.334282
agmatine	Amino Acid	Polyamine Metabolism	1.09331	0.361379	1	0.334282	6.79121	21.9438	1	0.476583
laurylcarnitine (C12)	Lipid	FA Metabolism (Acyl Carnitine, Medium Chain)	1.11571	0.448162	1	0.334282	1.27113	0.920796	1	0.992165
rocuronium	Xenobiotics	Drug - Neurological	0.947323	0.204015	1	0.334282	0.99705	0.0110389	1	0.335561
4-ethylcatechol sulfate	Xenobiotics	Benzoate Metabolism	0.957197	0.165777	1	0.334282	1.26885	0.815989	1	0.566002
palmitoylcarnitine (C16)	Lipid	FA Metabolism (Acyl Carnitine, Long Chain Saturated)	1.29171	1.1298	1	0.334282	0.986621	0.59812	1	0.207477
1-stearoyl-GPE (18:0)	Lipid	Lysophospholipid	1.03292	0.127503	1	0.334282	1.63946	2.03101	1	0.43254
lidocaine	Xenobiotics	Drug - Analgesics, Anesthetics	2.32757	5.14164	1	0.334282
N-ethylglycinexylidide	Xenobiotics	Drug - Analgesics, Anesthetics	1.08475	0.328246	1	0.334282
1-palmitoyl-GPE (16:0)	Lipid	Lysophospholipid	2.07054	4.1462	1	0.334282	6.00609	19.1701	1	0.460982
N-acetylpyrraline	Xenobiotics	Food Component/Plant	0.952238	0.18498	1	0.334282	0.985599	0.38416	1	0.271678
gamma-tocopherol/beta-tocopherol	Cofactors & Vitamins	Tocopherol Metabolism	1.0748	0.289704	1	0.334282	0.79432	0.354647	1	0.0740825
ceramide (d18:1/14:0, d16:1/16:0)*	Lipid	Ceramides	1.23782	0.921069	1	0.334282	0.962917	0.515291	1	0.203524
meropenem	Xenobiotics	Drug - Antibiotic	0.943343	0.21943	1	0.334282	1.13262	0.496223	1	0.335561
metronidazole	Xenobiotics	Drug - Antibiotic	0.953414	0.180427	1	0.334282	1.09305	0.348159	1	0.335561
2-octenoylglycine	Lipid	FA Metabolism (Acyl Glycine)	1.03597	0.139304	1	0.334282	1.18702	0.920219	1	0.22097
X-17367			1.40773	1.57913	1	0.334282	5.006	10.215	1	0.144262
5-hydroxyindole glucuronide	Amino Acid	Tryptophan Metabolism	1.02463	0.0953728	1	0.334282	1.07076	0.595034	1	0.836272
metformin	Xenobiotics	Drug - Metabolic	0.977029	0.0889649	1	0.334282
ceramide (d18:1/17:0, d17:1/18:0)*	Lipid	Ceramides	1.0584	0.2262	1	0.334282	0.875815	0.316029	1	0.184486
glutamine conjugate of C8H12O2 (3)*	Partially Characterized	Partially Characterized Molecules	1.03432	0.132916	1	0.334282	1.41033	0.908056	1	0.283455
fucose	Carbohydrate	Aminosugar Metabolism	1.19342	1.4059	0.556137	0.33527	1.66448	1.21531	1.25921	0.0803283
N-acetylkynurenine (2)	Amino Acid	Tryptophan Metabolism	1.10953	0.843976	0.697154	0.335311	1.01525	0.633589	0.903275	0.442917
gamma-CEHC	Cofactors & Vitamins	Tocopherol Metabolism	1.54442	1.44973	1	0.33561	5.30466	15.8675	1	0.336871
2'-deoxyinosine	Nucleotide	Purine Metabolism, (Hypo)Xanthine/Inosine contain	1.03661	0.657137	1	0.336409	2.99389	5.72315	0.900899	0.370215
N,N,N-trimethyl-5-aminovalerate	Amino Acid	Lysine Metabolism	1.11812	1.08508	0.848332	0.337166	3.15738	7.70194	0.916044	0.820972
N1-methyladenosine	Nucleotide	Purine Metabolism, Adenine contain	0.989979	0.463856	0.841986	0.337533	1.11792	0.585562	1.017	0.894626
N-methylhydantoin	Amino Acid	Creatine Metabolism	0.933021	0.4749	1	0.337636	0.937992	0.232013	1	0.335561
fructosyllysine	Amino Acid	Lysine Metabolism	1.14358	0.394361	1.17218	0.338397	1.28812	0.646851	1.30236	0.217353
tyramine	Amino Acid	Tyrosine Metabolism	3.03166	7.06909	0.755739	0.338597	1.21077	0.957194	1.16974	0.258544
N2-methylguanosine	Nucleotide	Purine Metabolism, Guanine contain	2.23872	5.16663	0.973752	0.339558	1.12977	0.39869	1.13053	0.234467
methyl-4-hydroxybenzoate	Xenobiotics	Benzoate Metabolism	1.51077	1.57797	1	0.340571	5.13485	7.68945	0.817829	0.915101
saccharin	Xenobiotics	Food Component/Plant	1.13707	1.08787	1	0.341674	21.4247	56.834	1.12424	0.365168
dihydrobiopterin	Cofactors & Vitamins	Tetrahydrobiopterin Metabolism	1.87762	1.8692	1	0.341759	1.52942	1.94061	1.02875	0.64585
glycocholate sulfate	Lipid	Primary Bile Acid Metabolism	0.960933	0.507767	1	0.342065	1.90213	2.9895	1	0.282922
N1,N12-diacetylspermine	Amino Acid	Polyamine Metabolism	1.20508	0.798019	0.913709	0.342112	1.03132	0.638444	0.997528	0.356449
asparagine	Amino Acid	Alanine & Aspartate Metabolism	1.19473	0.711993	1.18103	0.342142	2.12726	3.15762	1.37119	0.131458
5-dodecenoylcarnitine (C12:1)	Lipid	FA Metabolism (Acyl Carnitine, Monounsaturated)	2.05742	3.49564	1	0.342208	1.97443	4.02295	1	0.721045
glycine conjugate of C10H14O2 (2)*	Partially Characterized	Partially Characterized Molecules	1.22836	0.562663	1	0.342235	2.13628	2.49729	1	0.947259
X-12104			1.04361	0.50671	0.891106	0.342346	1.06992	0.368937	1.02139	0.659411
X-23436			2.69873	5.24303	1	0.342982	3.28399	3.53829	1.74471	0.0799888
1,2,3-benzenetriol sulfate (2)	Xenobiotics	Chemical	1.32385	1.97011	1	0.343022	1.91854	1.89352	1	0.343534
indoleacetate	Amino Acid	Tryptophan Metabolism	15.2793	36.0735	1.53613	0.343152	5.64082	7.62769	2.33974	0.0519609
X-18888			1.5289	1.64936	0.967265	0.343362	1.05158	0.591801	0.963436	0.446975
X-24801			1.16135	0.865211	0.946424	0.34479	1.85002	2.11727	1.02072	0.508482
X-22148			0.951821	0.693719	0.825487	0.345641	1.02007	0.677683	0.954083	0.673192
nicotinamide	Cofactors & Vitamins	Nicotinate & Nicotinamide Metabolism	1.10576	0.715358	0.887485	0.345944	1.0458	1.05433	0.712716	0.238706
glycine conjugate of C9H16O2*	Partially Characterized	Partially Characterized Molecules	1.38829	0.798112	1	0.348389	1.52371	1.57536	1	0.690431
suberoylcarnitine (C8-DC)	Lipid	FA Metabolism (Acyl Carnitine, Dicarboxylate)	0.937683	0.553524	0.853785	0.349411	1.33165	0.921801	1.08629	0.453807
S-carboxyethylcysteine	Amino Acid	Methionine, Cysteine, SAM & Taurine Metabolism	1.11814	0.681548	1.10481	0.350171	1.1285	1.59629	0.737869	0.513752
5-hydroxyindole sulfate	Amino Acid	Tryptophan Metabolism	1.1215	0.607929	1	0.352659	2.02118	2.78347	1	0.75153
propyl 4-hydroxybenzoate sulfate	Xenobiotics	Benzoate Metabolism	3.08686	8.68498	1	0.353097	12.0207	23.687	1	0.94437
tryptophan	Amino Acid	Tryptophan Metabolism	1.14761	0.54646	1.06359	0.354152	1.06237	0.379861	1.07733	0.605555
piperidine	Xenobiotics	Food Component/Plant	1.56491	1.98072	1.15527	0.354173	2.29076	3.36571	1.15906	0.691099
1,7-dimethylurate	Xenobiotics	Xanthine Metabolism	3.49702	5.8925	1.63312	0.355236	1.30157	0.701876	1.29107	0.355142
X-24971			1.69384	2.93635	1	0.35562	2.80365	2.81355	1.44278	0.467494
N-acetylalliin	Xenobiotics	Food Component/Plant	1.34452	1.40714	1	0.358048	1.17445	0.972752	1	0.398844
X-24541			1.51488	1.52502	0.949479	0.358889	10.2592	23.2868	1.1707	0.148
N-acetyl-beta-alanine	Nucleotide	Pyrimidine Metabolism, Uracil contain	0.862948	0.386903	0.790413	0.359195	1.10371	0.425513	1.09474	0.589763
4-methyl-2-oxopentanoate	Amino Acid	Leucine, Isoleucine & Valine Metabolism	1.06149	0.765147	0.706935	0.359282	1.29763	1.05862	0.920788	0.768294
3-hydroxyhexanoylcarnitine (1)	Lipid	FA Metabolism (Acyl Carnitine, Hydroxy)	2.39753	5.54823	0.912305	0.36007	2.76546	7.04774	0.90072	0.39868
adenine	Nucleotide	Purine Metabolism, Adenine contain	1.04527	0.541727	0.92799	0.360125	3.87548	7.83953	1.66112	0.211743
glucoheptose	Xenobiotics	Food Component/Plant	1.48232	1.485	1	0.360692	2.46008	2.82439	1.08182	0.287049
X-25957			0.973779	0.411137	0.921476	0.365234	1.9614	3.66881	0.990218	0.249332
lysine	Amino Acid	Lysine Metabolism	1.33829	0.943933	1.06591	0.365683	1.0995	0.512123	0.964137	0.765175
2,8-quinolinediol sulfate	Xenobiotics	Food Component/Plant	0.975873	0.27867	1	0.366239	6.91441	22.3598	1	0.681709
bilirubin degradation product, C16H18N2O5 (4)**	Partially Characterized	Partially Characterized Molecules	1.05806	0.843408	0.894157	0.366617	2.06232	3.67634	1	0.562843
cadaverine	Amino Acid	Lysine Metabolism	25.0321	90.9466	1	0.367149	1.58392	1.49517	1	0.437669
N-octanoylglycine	Lipid	FA Metabolism (Acyl Glycine)	1.98357	3.5237	1	0.367322	1.4622	1.4637	1	0.218741
N-acetylmethionine sulfoxide	Amino Acid	Methionine, Cysteine, SAM & Taurine Metabolism	0.87243	0.48244	0.799958	0.36798	0.809183	0.276441	0.836694	0.00838294
X-15461			6.20396	19.6204	0.743524	0.368209	4.05437	6.67095	1.93626	0.0851038
tauroursodeoxycholate	Lipid	Secondary Bile Acid Metabolism	1.98416	3.51454	1	0.371235	2.61314	2.57934	1.58927	0.0823758
X-25464			2.58902	6.04169	0.939714	0.371412	21.9384	77.976	1	0.870898
monoethyl phthalate O-beta-D-glucuronide	Xenobiotics	Chemical	1.79291	1.99238	1	0.372831	1.02017	0.938004	1	0.246212
adipoylcarnitine (C6-DC)	Lipid	FA Metabolism (Acyl Carnitine, Dicarboxylate)	1.02441	0.752202	0.97424	0.373663	1.1114	0.59414	0.93748	0.735184
catechol sulfate	Xenobiotics	Benzoate Metabolism	1.12235	0.845071	0.949253	0.376631	1.25712	0.603945	1.23262	0.0504093
lignoceroyl sphingomyelin (d18:1/24:0)	Lipid	Sphingomyelins	1.45083	0.965827	1	0.380456	1.74013	1.99921	1	0.439779
sarcosine	Amino Acid	Glycine, Serine & Threonine Metabolism	1.61263	1.29859	1.32841	0.383267	1.37082	0.787748	1.13214	0.055346
glucuronide of C10H18O2 (8)*	Partially Characterized	Partially Characterized Molecules	40.327	98.0703	1	0.383356	4.60674	10.345	1	0.304444
formiminoglutamate	Amino Acid	Histidine Metabolism	1.01039	0.376608	0.983074	0.38338	0.969398	0.746418	0.771145	0.127796
N,N-dimethyl-5-aminovalerate	Amino Acid	Lysine Metabolism	2.50923	3.85954	1.55253	0.383891	1.71851	2.50062	1.28174	0.507303
3-methoxycatechol sulfate (1)	Xenobiotics	Benzoate Metabolism	2.49517	6.58084	1	0.386	1.87023	2.19526	1	0.361053
serine	Amino Acid	Glycine, Serine & Threonine Metabolism	1.08489	0.473427	1.14859	0.386093	1.12281	0.523697	0.933658	0.994903
X-25271			0.923296	0.404888	1	0.38748	1.45132	2.35515	1	0.220499
2-hydroxyoctanoate	Lipid	FA, Monohydroxy	2.53448	5.10812	1	0.38755	2.92127	4.10479	0.924445	0.63863
X-25450			20.2624	61.2705	1	0.387653	1.01344	0.979931	0.628432	0.105705
p-cresol glucuronide*	Amino Acid	Tyrosine Metabolism	1.24746	1.7983	0.481142	0.389078	0.977335	0.591322	1	0.467687
caffeine	Xenobiotics	Xanthine Metabolism	27.8643	70.4357	0.695263	0.389118	18.7428	66.513	0.94107	0.504548
aspartate	Amino Acid	Alanine & Aspartate Metabolism	1.08974	0.732702	0.810735	0.390233	2.18474	2.90638	1.42951	0.288745
X-12707			1.63307	2.51892	0.788733	0.391082	1.09272	0.455698	1.02625	0.9396
2-hydroxyadipate	Lipid	FA, Dicarboxylate	1.02346	0.557652	0.84159	0.391536	1.13189	0.949087	0.940063	0.461562
1-methylguanine	Nucleotide	Purine Metabolism, Guanine contain	1.72182	3.45534	1	0.395469	1.70325	2.53667	0.881785	0.510652
adipate (C6-DC)	Lipid	FA, Dicarboxylate	1.2942	1.8243	0.756379	0.396565	1.17909	1.11071	0.939845	0.357829
X-12221			1.69095	2.6274	0.920678	0.397179	7.57033	13.8993	1.48571	0.274367
5-hydroxylysine	Amino Acid	Lysine Metabolism	1.02378	0.523748	0.960275	0.397552	1.05626	0.444916	1.09428	0.891715
glutamine conjugate of C6H10O2 (2)*	Partially Characterized	Partially Characterized Molecules	1.17067	0.918428	0.752669	0.397616	1.19737	0.70723	1.12608	0.386328
X-24807			2.19197	2.36726	1	0.398656	1.57679	1.18094	1.13691	0.210281
sedoheptulose	Carbohydrate	Pentose Metabolism	0.983506	0.369715	0.846607	0.399745	1.09129	0.421529	1.0628	0.717287
X-24469			2.7747	4.56181	1	0.40147	2.72853	5.99585	1.22761	0.60177
undecenoylcarnitine (C11:1)	Lipid	FA Metabolism (Acyl Carnitine, Monounsaturated)	1.34713	0.809367	1	0.402705	1.75564	1.2677	1.51193	0.134754
3-(3-hydroxyphenyl)propionate	Xenobiotics	Benzoate Metabolism	1.31241	1.62265	0.89422	0.403028	2.15686	2.62779	1.13193	0.0927906
1,3-propanediol	Xenobiotics	Chemical	0.831396	0.740275	0.68334	0.40332	2.96445	4.48402	1.41121	0.344047
deoxycarnitine	Lipid	Carnitine Metabolism	1.72375	2.95615	0.829471	0.403333	2.69991	5.76143	0.951993	0.58968
argininosuccinate	Amino Acid	Urea cycle; Arginine & Proline Metabolism	3.12814	6.7906	0.731933	0.404295	2.48612	2.93683	1.62643	0.26326
alpha-tocopherol	Cofactors & Vitamins	Tocopherol Metabolism	1.6002	2.39996	0.842741	0.404888	0.962838	0.853622	0.815617	0.258317
hydroxy-N6,N6,N6-trimethyllysine*	Amino Acid	Lysine Metabolism	0.976933	0.43194	0.877541	0.406091	1.11281	0.543062	1.03549	0.971487
N-formylphenylalanine	Amino Acid	Tyrosine Metabolism	1.1094	0.9272	0.95324	0.408835	1.27661	0.699777	1.16537	0.18085
N-delta-acetylornithine	Amino Acid	Urea cycle; Arginine & Proline Metabolism	1.30904	0.656624	1.37952	0.409533	1.13915	0.603158	1.1607	0.364725
4-hydroxyphenylacetylglycine	Peptide	Acetylated Peptides	1.26732	1.05235	1	0.409896	1.35911	1.12523	1	0.397924
citrulline	Amino Acid	Urea cycle; Arginine & Proline Metabolism	1.23811	0.755045	0.941415	0.41083	1.18783	0.697769	0.94644	0.688826
N-acetyltryptophan	Amino Acid	Tryptophan Metabolism	1.60094	0.899065	1.63082	0.410991	1.14053	0.747066	1.02252	0.826296
4-methylguaiacol sulfate	Xenobiotics	Benzoate Metabolism	1.85794	2.85552	0.494128	0.411751	0.858026	0.403706	0.764553	0.0752971
azelate (C9-DC)	Lipid	FA, Dicarboxylate	1.22436	1.92735	0.753045	0.412584	1.76544	2.69874	0.53065	0.311981
delta-CEHC	Cofactors & Vitamins	Tocopherol Metabolism	3.76508	9.47229	1.12226	0.412664	1.86147	1.7972	1.12159	0.502164
phenylacetyl-beta-alanine	Peptide	Acetylated Peptides	1.60273	2.66468	1	0.413371	2.2302	2.84607	0.898849	0.557887
tyrosine	Amino Acid	Tyrosine Metabolism	1.23042	1.46023	0.896167	0.41506	1.40409	0.667775	1.49734	0.269414
pregnenediol disulfate (C21H34O8S2)*	Lipid	Pregnenolone Steroids	1.08027	0.558069	0.921479	0.415691	1.30424	0.618232	1.19691	0.127798
X-24470			1.12075	0.478467	1	0.416035	1.6434	2.08836	1	0.191364
vanillic acid glycine	Xenobiotics	Food Component/Plant	2.7646	4.93848	1.03261	0.417592	2.91193	6.52137	1	0.499409
picolinoylglycine	Lipid	FA Metabolism (Acyl Glycine)	1.00841	0.454932	0.947642	0.418302	0.981466	0.415426	0.911792	0.294368
isocaproylglutamine	Lipid	FA Metabolism (Acyl Glutamine)	1.61653	1.09805	1.50052	0.419286	1.16101	0.583053	1.12304	0.865455
acisoga	Amino Acid	Polyamine Metabolism	1.24992	1.23908	0.996526	0.42244	1.13276	0.686512	0.964909	0.948763
N-acetylleucine	Amino Acid	Leucine, Isoleucine & Valine Metabolism	1.16238	0.614656	1.1806	0.422996	1.2097	0.739263	1.04047	0.439044
tiglylcarnitine (C5:1-DC)	Amino Acid	Leucine, Isoleucine & Valine Metabolism	1.10711	0.532659	0.965995	0.424568	1.26953	1.17745	0.940654	0.776785
succinylglutamine	Amino Acid	Glutamate Metabolism	1.49703	1.35178	1	0.426914	2.54602	3.8527	1	0.992841
X-24340			1.56361	0.91003	1.66667	0.427774	1.01999	0.870607	0.602406	0.187582
glutamine conjugate of C7H12O2*	Partially Characterized	Partially Characterized Molecules	2.23754	3.83356	1.05615	0.429241	1.82706	1.6594	1.21743	0.287225
phenylalanine	Amino Acid	Phenylalanine Metabolism	0.931355	0.373467	0.916289	0.4293	0.961427	0.328472	1.04407	0.46404
alanine	Amino Acid	Alanine & Aspartate Metabolism	1.08665	0.532179	1.12406	0.430544	1.1775	0.495292	0.986955	0.39221
ranitidine	Xenobiotics	Drug - Gastrointestinal	11.4529	28.7063	1	0.436278	4.52797	13.4619	1	0.626621
3-amino-2-piperidone	Amino Acid	Urea cycle; Arginine & Proline Metabolism	1.26138	0.831789	0.843758	0.437617	0.862346	0.393533	0.874875	0.181778
sucrose	Carbohydrate	Disaccharides & Oligosaccharides	1.55909	3.34666	0.609143	0.438396	5.41301	13.2619	0.97768	0.956901
4-hydroxycatechol sulfate	Xenobiotics	Benzoate Metabolism	1.79932	2.47425	1	0.439201	1.62266	1.57091	1	0.263357
uracil	Nucleotide	Pyrimidine Metabolism, Uracil contain	1.52657	1.11718	1.26801	0.440408	1.6092	1.05354	1.40947	0.0902151
X-13844			1.68544	2.3881	1	0.440861	2.55086	3.87231	1	0.583237
glycoursodeoxycholate	Lipid	Secondary Bile Acid Metabolism	1.14609	0.427769	1	0.441085	2.4533	2.89332	1	0.0827888
X-23639			2.63657	3.359	1	0.446547	2.9165	5.2688	1.06934	0.194042
X-25420			1.99189	1.89063	1	0.446786	2.24624	3.21946	0.862036	0.782665
salicylate	Xenobiotics	Drug - Topical Agents	4.41628	13.7085	0.827286	0.447306	1.57285	1.39596	1.0668	0.278449
glucuronide of C10H18O2 (10)*	Partially Characterized	Partially Characterized Molecules	1.07227	0.625576	1	0.447494	1.22062	0.757688	1	0.346685
tauroursodeoxycholic acid sulfate (1)	Lipid	Secondary Bile Acid Metabolism	0.98017	0.20192	1	0.450469	1.09128	0.341521	1	0.335561
X-23662			1.98429	3.82665	1	0.451724	3.32107	5.78992	1	0.111244
X-25948			1.8497	2.45494	1.05071	0.454641	1.8003	1.87521	1.0917	0.225259
carnitine of C10H14O2 (2)*	Partially Characterized	Partially Characterized Molecules	1.38674	1.21042	1	0.456524	1.04853	0.964857	1	0.288458
X-24586			1.15721	0.657544	1	0.456667	0.852077	0.510529	0.789609	0.85457
lactodifucotetraose	Carbohydrate	Disaccharides & Oligosaccharides	3.72884	6.25059	1	0.457323	3.25579	6.70109	1	0.275278
5-aminovalerate	Amino Acid	Lysine Metabolism	2.22823	2.97938	1	0.458769	2.82211	4.15818	1.10701	0.0648545
X-12015			1.05635	0.515309	1.05854	0.460423	1.17371	0.544	1.05624	0.588832
X-24518			1.0091	0.477036	0.93461	0.462512	0.889675	0.37903	0.915166	0.0831479
gamma-CEHC glucuronide*	Cofactors & Vitamins	Tocopherol Metabolism	1.2539	0.869675	0.895192	0.464012	0.946077	0.538057	0.864932	0.533511
X-24357			9.22387	16.7636	1	0.468909	1.79644	1.85756	1.04232	0.565872
delta-CEHC glucuronide	Cofactors & Vitamins	Tocopherol Metabolism	1.38972	1.21576	0.840097	0.469499	1.05488	0.567301	1.06921	0.606607
X-23657			2.57296	3.7392	1	0.470021	5.65047	8.12794	1.05574	0.124147
N-acetylisoleucine	Amino Acid	Leucine, Isoleucine & Valine Metabolism	1.00491	0.439533	0.952214	0.472055	1.00671	0.39029	1.07923	0.978958
cis-3,4-methyleneheptanoylcarnitine	Lipid	FA Metabolism (Acyl Carnitine, Medium Chain)	1.05622	1.25412	0.691587	0.473891	3.43604	9.19063	0.941558	0.443767
3-hydroxyproline	Amino Acid	Urea cycle; Arginine & Proline Metabolism	0.891053	0.46816	0.925241	0.477737	1.33428	0.779095	1.36954	0.480525
X-13743			3.42193	7.02854	1.11356	0.479057	6.03022	18.7395	1	0.814402
X-14056			1.99352	2.97815	0.844871	0.47951	34.0106	87.2683	0.883282	0.544564
ursocholate	Lipid	Secondary Bile Acid Metabolism	1.13468	0.844391	0.897057	0.481706	1.01482	0.475477	0.96475	0.521269
anserine	Amino Acid	Histidine Metabolism	2.34522	3.36712	1	0.485862	1.72599	2.25513	1.05206	0.660889
X-15486			1.2236	0.795458	0.883866	0.488437	1.02659	0.56636	0.800023	0.506842
pimeloylcarnitine/3-methyladipoylcarnitine (C7-DC)	Lipid	FA Metabolism (Acyl Carnitine, Dicarboxylate)	1.19023	0.742009	1.08277	0.495438	1.13042	0.724867	1.06345	0.256054
3-hydroxyoctanoylcarnitine (1)	Lipid	FA Metabolism (Acyl Carnitine, Hydroxy)	3.77906	8.73351	1.0264	0.495855	6.70577	20.6074	1	0.310346
N-methylalanine	Amino Acid	Alanine & Aspartate Metabolism	2.74231	6.26852	1	0.496445	1.03742	0.361111	1	0.615777
lactose	Carbohydrate	Disaccharides & Oligosaccharides	3.08282	4.39845	0.6243	0.498676	1.09224	0.974511	0.993278	0.273326
X-23481			0.912768	0.575281	0.792998	0.500161	1.07869	0.464323	1.01073	0.923126
11beta-hydroxyetiocholanolone glucuronide*	Lipid	&rogenic Steroids	2.26203	5.76023	1	0.502121	1.20842	1.03876	1	0.799883
indolin-2-one	Xenobiotics	Food Component/Plant	1.31851	1.63334	1	0.502929	2.51839	4.13076	1	0.725961
X-25810			1.13836	1.22248	0.888165	0.503458	3.23032	6.78631	0.990058	0.516916
phenol glucuronide	Amino Acid	Tyrosine Metabolism	1.1068	0.6441	1.01933	0.503746	0.932869	0.513844	0.851834	0.951207
4-hydroxyphenylacetoylcarnitine	Amino Acid	Tyrosine Metabolism	1.86672	3.57975	1.07848	0.504132	2.475	4.38394	0.988818	0.338487
X-24412			1.54395	2.16634	1	0.504816	1.31194	1.00557	1	0.4922
prolylglycine	Peptide	Dipeptide	0.993738	0.414038	0.93808	0.506338	1.02824	0.404039	1.06175	0.683988
2'-fucosyllactose	Carbohydrate	Disaccharides & Oligosaccharides	31.3655	67.2388	1	0.506643	1.70726	1.77005	1.01542	0.76878
methionine sulfone	Amino Acid	Methionine, Cysteine, SAM & Taurine Metabolism	1.38283	0.841063	1.24397	0.507021	1.28591	0.739453	1.02508	0.695644
hydantoin-5-propionate	Amino Acid	Histidine Metabolism	1.02512	0.571515	1	0.50725	0.988775	0.595727	0.881988	0.906822
succinoyltaurine	Amino Acid	Methionine, Cysteine, SAM & Taurine Metabolism	0.98707	0.594824	0.773688	0.507545	1.3688	1.24918	1.08543	0.789262
bilirubin degradation product, C16H18N2O5 (1)**	Partially Characterized	Partially Characterized Molecules	0.893183	0.509747	0.654038	0.508738	0.972575	0.774239	0.689982	0.467722
glutamine conjugate of C8H12O4 (1)*	Partially Characterized	Partially Characterized Molecules	1.07713	0.71852	0.936317	0.50946	1.11093	0.657792	1.02988	0.399786
3-hydroxyindolin-2-one	Xenobiotics	Food Component/Plant	1.63877	1.70977	1	0.509993	2.46796	3.57315	1	0.694593
X-25983			5.23486	9.60165	0.878247	0.511121	3.35573	7.48635	0.855057	0.91398
m-tyramine	Amino Acid	Tyrosine Metabolism	1.05996	0.453192	0.987425	0.512839	1.18294	0.518515	1.25721	0.709693
gamma-glutamylisoleucine*	Peptide	Gamma-glutamyl Amino Acid	1.32597	0.692502	1.24872	0.513262	0.90804	0.403484	0.96289	0.249819
X-12407			1.6871	2.04289	1	0.515667	1.96228	2.48233	1.08485	0.126676
4-hydroxybenzoate	Xenobiotics	Benzoate Metabolism	2.20033	3.63569	0.594262	0.515686	1.90489	1.4129	1.69183	0.100228
carnitine of C10H14O2 (5)*	Partially Characterized	Partially Characterized Molecules	2.43852	3.80643	1	0.516519	2.47889	5.06792	1	0.970161
dimethylarginine (SDMA + ADMA)	Amino Acid	Urea cycle; Arginine & Proline Metabolism	1.02535	0.419631	1.00905	0.517083	0.983385	0.325016	1.04039	0.648655
X-24353			1.86416	3.43213	0.762295	0.517215	1.04439	0.527179	1.00468	0.474267
X-24728			1.0665	0.476002	0.931219	0.518359	0.796628	0.609337	0.724175	0.121814
2-butenoylglycine	Lipid	FA Metabolism (Acyl Glycine)	2.05969	1.88293	1	0.518433	1.15682	0.93655	1	0.781118
N6-methyladenosine	Nucleotide	Purine Metabolism, Adenine contain	2.33458	3.45013	1	0.519595	6.30159	14.4599	1.2336	0.0842942
X-24352			1.07493	1.29123	1	0.523651	9.47064	17.7211	0.700207	0.458703
alpha-hydroxyisocaproate	Amino Acid	Leucine, Isoleucine & Valine Metabolism	1.50342	2.47761	1	0.527077	1.11722	1.41843	1	0.103621
N-monomethylarginine	Amino Acid	Urea cycle; Arginine & Proline Metabolism	1.63868	1.57204	1.2141	0.527603	1.21797	0.561743	1.08895	0.623901
alpha-CEHC	Cofactors & Vitamins	Tocopherol Metabolism	3.43768	6.08447	1	0.527813	1.67105	2.19425	1	0.444799
theobromine	Xenobiotics	Xanthine Metabolism	1.73655	2.11152	1	0.531786	4.16705	7.55056	0.962448	0.229571
N-acetylphenylalanine	Amino Acid	Phenylalanine Metabolism	1.09282	0.588102	1.22463	0.536255	1.07549	0.45902	1.00692	0.768493
X-23659			2.09332	2.50796	1.02832	0.536713	1.05002	0.423562	0.975698	0.27334
3-hydroxyhippurate sulfate	Xenobiotics	Benzoate Metabolism	1.32728	1.23689	1	0.54357	2.75914	3.73931	1.25466	0.742764
butenoylcarnitine (C4:1)	Lipid	FA Metabolism (Acyl Carnitine, Monounsaturated)	1.17355	0.730054	1	0.544145	1.58506	1.97978	0.916644	0.506136
glycine	Amino Acid	Glycine, Serine & Threonine Metabolism	1.19295	0.628569	1.14347	0.545045	1.23368	0.515367	1.12592	0.144391
2-hydroxy-3-methylvalerate	Amino Acid	Leucine, Isoleucine & Valine Metabolism	1.79624	2.38887	1	0.548133	3.56994	4.11451	1.84183	0.303152
riboflavin (Vitamin B2)	Cofactors & Vitamins	Riboflavin Metabolism	1.11159	0.655745	1.13452	0.549235	1.30106	0.879841	1.33006	0.396923
lacto-N-fucopentaose I	Carbohydrate	Disaccharides & Oligosaccharides	3.6538	7.68937	1	0.551196	2.45983	3.26506	1.00103	0.934651
indole-3-carboxylate	Amino Acid	Tryptophan Metabolism	1.19954	0.920305	0.9359	0.55344	1.2146	0.888069	0.989629	0.47229
X-24387			2.73469	4.79488	0.863704	0.55519	1.01389	0.414816	0.91216	0.558745
imidazole propionate	Amino Acid	Histidine Metabolism	1.08995	0.845139	0.810438	0.556144	1.65194	1.69066	0.928973	0.796117
dimethyl sulfone	Xenobiotics	Chemical	1.24481	1.18602	0.684269	0.556842	1.99548	1.75708	1.36288	0.29789
4-imidazoleacetate	Amino Acid	Histidine Metabolism	1.04864	0.5579	0.840166	0.557298	1.26313	0.607292	1.13291	0.428608
glucuronide of C10H18O2 (9)*	Partially Characterized	Partially Characterized Molecules	4.06295	11.4216	1	0.559358	2.23564	3.36449	1	0.625699
N-acetylglycine	Amino Acid	Glycine, Serine & Threonine Metabolism	1.20212	0.837801	0.936411	0.565296	1.46343	0.750699	1.34513	0.0705157
3-hydroxyhexanoylcarnitine (2)	Lipid	FA Metabolism (Acyl Carnitine, Hydroxy)	1.20875	0.86064	1	0.566461	1.73685	2.41709	1	0.663561
3-hydroxyphenylacetoylcarnitine	Amino Acid	Tyrosine Metabolism	1.82376	2.77907	1	0.568009	1.13923	0.768162	1	0.824842
N-(2-furoyl)glycine	Xenobiotics	Food Component/Plant	1.08162	0.577947	0.95543	0.570618	1.04573	0.415336	0.901522	0.352623
5,6-dihydrouracil	Nucleotide	Pyrimidine Metabolism, Uracil contain	0.92847	0.401502	0.988743	0.572548	1.16369	0.42934	1.20469	0.131904
X-24796			1.09436	0.912815	0.600521	0.572879	1.2395	0.892419	1.08829	0.925207
cystathionine	Amino Acid	Methionine, Cysteine, SAM & Taurine Metabolism	1.49079	1.29088	1.14172	0.579419	0.921724	0.553134	0.831353	0.262833
3-hydroxy-2-ethylpropionate	Amino Acid	Leucine, Isoleucine & Valine Metabolism	1.28465	0.807637	0.972667	0.582538	1.36593	0.783941	1.10768	0.194699
X-25936			1.03656	0.311173	1.02555	0.583481	1.09758	0.273315	1.09982	0.413591
glycine conjugate of C6H10O2 (2)*	Partially Characterized	Partially Characterized Molecules	1.11774	0.519046	1.03282	0.592884	0.897056	0.502798	0.884071	0.32017
valine	Amino Acid	Leucine, Isoleucine & Valine Metabolism	1.11106	0.813159	0.869853	0.593821	1.04347	0.496133	0.88616	0.485525
X-24418			2.54063	7.16582	0.652328	0.594325	2.66715	3.96661	1.17533	0.560306
phenethylamine	Amino Acid	Phenylalanine Metabolism	1.83328	3.62348	0.993619	0.597986	1.24948	1.30159	1.11585	0.268704
X-23739			1.25693	1.20598	0.786012	0.602302	0.94435	0.584585	0.911134	0.317847
glycerol 3-phosphate	Lipid	Glycerolipid Metabolism	1.08191	0.552509	0.905971	0.603308	3.74831	8.11651	1.30838	0.198734
sphinganine	Lipid	Sphingolipid Synthesis	1.36579	0.981939	1	0.605419	2.1953	2.93956	1	0.262714
phosphate	Energy	Oxidative Phosphorylation	4.63623	6.37143	1.66844	0.6068	6.15166	10.8246	1.80274	0.126357
lacto-N-fucopentaose II	Carbohydrate	Disaccharides & Oligosaccharides	3.28553	5.89951	1	0.60701	21.0918	36.993	1	0.395062
hexanoyltaurine	Lipid	Endocannabinoid	1.36336	1.14692	1	0.607465	2.85836	3.93836	1.01191	0.232048
X-24411			1.05836	0.404973	1.02606	0.607719	0.894485	0.427388	0.767762	0.0764337
X-12193			1.94701	1.57099	1.55261	0.610274	3.97291	11.1351	1.03269	0.749848
X-21788			3.38937	6.53348	1	0.612302	0.968653	0.49963	0.966536	0.35575
xanthine	Nucleotide	Purine Metabolism, (Hypo)Xanthine/Inosine contain	1.20966	0.746364	1.00613	0.613725	1.24616	0.74457	1.1585	0.662093
gamma-glutamylthreonine	Peptide	Gamma-glutamyl Amino Acid	1.20047	0.939493	0.990133	0.618695	1.04407	0.650845	0.954713	0.284521
X-25520			2.57386	4.86061	1	0.618841	2.42139	4.98335	0.916942	0.250808
glucuronide of C14H22O4 (1)*	Partially Characterized	Partially Characterized Molecules	1.50788	1.37239	1	0.624077	1.05559	0.51554	0.958182	0.538179
cis-3,4-methyleneheptanoylglycine	Lipid	FA Metabolism (Acyl Glycine)	1.14826	0.549821	1.12582	0.625982	0.930974	0.453866	0.96289	0.399655
3-hydroxybutyroylglycine**	Lipid	FA Metabolism (Acyl Glycine)	1.46256	0.836604	1.41225	0.62716	0.92933	0.514443	0.886115	0.761133
glucuronide of C10H18O2 (1)*	Partially Characterized	Partially Characterized Molecules	11.504	27.6461	1	0.629886	4.98484	12.6218	1.03606	0.832827
X-25802			3.63943	5.62183	1	0.631043	7.31172	7.75616	4.67417	0.376378
N-formylmethionine	Amino Acid	Methionine, Cysteine, SAM & Taurine Metabolism	0.811446	0.868339	0.669391	0.631439	4.27465	8.44416	1.31751	0.115559
5-hydroxymethyl-2-furoylcarnitine*	Xenobiotics	Food Component/Plant	1.31511	0.891699	1.27248	0.633854	0.970264	0.596513	0.825969	0.921005
anthranilate	Amino Acid	Tryptophan Metabolism	1.60329	1.51157	1.14971	0.634134	1.44505	1.46167	0.812162	0.729113
N-succinyl-isoleucine	Amino Acid	Leucine, Isoleucine & Valine Metabolism	2.1708	3.26792	0.873188	0.638601	1.03724	0.583967	0.959054	0.331594
X-24515			28.5459	104.173	0.972413	0.63987	13.3551	32.2584	1.0067	0.515945
2,3-dihydroxyisovalerate	Xenobiotics	Food Component/Plant	0.933359	0.513564	0.86529	0.642829	1.32734	0.957302	0.999831	0.20746
X-25457			4.91269	9.20321	1.02108	0.645985	1.48202	1.59168	1.06798	0.395668
X-23645			4.33622	8.65257	0.813652	0.64666	2.55305	5.19424	0.789103	0.314426
X-12718			3.69913	8.89787	0.749376	0.647095	6.43815	9.70265	1.83305	0.228685
sphingosine	Lipid	Sphingosines	2.45877	1.82487	1.52402	0.647171	3.91845	5.48375	1.64611	0.27544
6-hydroxyindole sulfate	Xenobiotics	Chemical	2.93968	7.70308	1	0.649726	4.60548	7.98999	1	0.853036
propionylcarnitine (C3)	Lipid	FA Metabolism (also BCAA Metabolism)	2.50557	3.4221	0.97109	0.661049	31.5555	110.878	0.920441	0.430501
X-21830			1.00779	0.464606	0.886042	0.661992	1.30275	1.46976	0.877849	0.91241
pivaloylcarnitine (C5)	Xenobiotics	Drug - Topical Agents	3.3125	9.05303	1	0.662713	0.899171	0.318401	1	0.254493
N-methyl-GABA	Amino Acid	Glutamate Metabolism	2.37933	2.79265	1.03794	0.662787	0.992768	0.586583	0.945861	0.395625
X-17343			0.924858	1.26378	0.577515	0.663682	2.23307	1.97644	1.50299	0.320384
X-12729			2.34476	3.2205	1	0.664378	1.99598	2.51479	1.234	0.175818
taurohyodeoxycholic acid	Lipid	Secondary Bile Acid Metabolism	0.997281	0.682508	1	0.66517	1.31544	0.906006	1.08763	0.363736
N-acetylasparagine	Amino Acid	Alanine & Aspartate Metabolism	1.0186	0.538673	0.886335	0.665869	1.11712	0.477528	0.959114	0.252122
glucuronide of C12H22O4 (1)*	Partially Characterized	Partially Characterized Molecules	1.72926	1.41563	1	0.668559	2.87655	3.04247	1.49729	0.275103
bilirubin degradation product, C16H18N2O5 (2)**	Partially Characterized	Partially Characterized Molecules	1.01676	0.769846	0.845016	0.67087	1.88553	3.14895	1	0.367082
1,3-dimethylurate	Xenobiotics	Xanthine Metabolism	1.88445	2.64432	1.19871	0.671367	2.27035	2.95435	1.25256	0.221199
3-hydroxyisobutyrate	Amino Acid	Leucine, Isoleucine & Valine Metabolism	1.08759	0.698922	1.03831	0.672049	1.2249	0.589162	1.07437	0.152583
glycochenodeoxycholate	Lipid	Primary Bile Acid Metabolism	0.921143	1.05618	0.447871	0.672173	2.10546	1.6509	1.62725	0.102164
glucuronide of C10H18O2 (7)*	Partially Characterized	Partially Characterized Molecules	178.281	672.88	0.735892	0.67798	3.39379	6.84661	1.4515	0.283154
N-acetylglucosamine conjugate of C24H38O4 bile acid**	Partially Characterized	Partially Characterized Molecules	1.0247	0.577979	1	0.680137	1.88739	2.09189	1.40294	0.189862
fentanyl	Xenobiotics	Drug - Analgesics, Anesthetics	1.8582	2.64628	1	0.681741	1.2695	1.24419	1	0.596438
N-acetyl-cadaverine	Amino Acid	Lysine Metabolism	1.01365	1.13952	0.656719	0.682521	1.32143	1.27014	1.21743	0.200342
3-sulfo-L-alanine	Amino Acid	Methionine, Cysteine, SAM & Taurine Metabolism	1.03857	0.914965	0.994985	0.683203	1.38963	1.18709	1	0.477983
nicotinamide N-oxide	Cofactors & Vitamins	Nicotinate & Nicotinamide Metabolism	2.55336	3.62435	1	0.686786	1.30761	1.00714	1	0.980029
X-12216			1.51484	1.93176	0.972673	0.687755	2.25334	2.29143	1.79134	0.658407
glycolate (hydroxyacetate)	Xenobiotics	Chemical	1.53299	2.27875	0.731984	0.688332	1.43736	1.30532	0.944446	0.565792
X-25435			1.48417	1.357	0.826221	0.688949	2.19961	4.18941	0.944225	0.927713
X-25594			1.256	0.837254	1.04169	0.689204	1.37553	1.60075	0.455818	0.0978888
X-12839			1.54924	1.59276	0.987308	0.692371	1.14926	0.629816	1.09301	0.315287
X-18240			1.29235	0.716362	1.2465	0.692707	1.05078	0.547077	0.897951	0.350298
2-methylserine	Amino Acid	Glycine, Serine & Threonine Metabolism	2.84441	3.79885	1.23671	0.69275	1.56067	2.00497	1	0.946115
X-24571			3.65113	5.53491	1.15294	0.693774	1.56709	1.57519	1	0.292647
6-phosphogluconate	Carbohydrate	Pentose Phosphate Pathway	2.28345	3.62985	1	0.695786	1.20875	0.593355	1	0.210799
tyramine O-sulfate	Amino Acid	Tyrosine Metabolism	1.58711	2.45565	0.822504	0.696665	5.14913	14.4634	1.63704	0.224897
3-hydroxydecanoylcarnitine	Lipid	FA Metabolism (Acyl Carnitine, Hydroxy)	2.01564	2.02537	1.13756	0.69731	1.69478	1.76376	1	0.521781
X-23672			1.19546	0.80588	1.07492	0.702901	2.13401	4.0587	1.09568	0.42668
glucuronide of C8H14O2 (3)*	Partially Characterized	Partially Characterized Molecules	0.932576	0.763631	0.598004	0.703218	1.06403	0.586246	0.946474	0.959276
X-11843			1.35599	0.851347	1.16276	0.705819	0.851037	0.321482	0.909628	0.0877618
5alpha-pregnan-diol disulfate	Lipid	Progestin Steroids	1.09144	0.427573	1	0.708072	1.46297	2.0145	0.831187	0.0948172
X-17348			3.55033	9.90579	0.855727	0.708631	5.41813	15.8622	0.969645	0.398808
argininate*	Amino Acid	Urea cycle; Arginine & Proline Metabolism	0.99942	0.369733	0.988661	0.709797	0.992392	0.495077	1.03432	0.454625
X-17010			1.2985	0.781905	1.51934	0.71706	1.22741	0.807188	0.87172	0.62141
X-17438			1.94563	2.99758	0.902166	0.723244	1.43052	1.32336	1.02998	0.475458
kynurenine	Amino Acid	Tryptophan Metabolism	1.06475	0.709239	0.789203	0.726647	1.34795	0.83756	1.26952	0.237144
pantothenate	Cofactors & Vitamins	Pantothenate & CoA Metabolism	1.24335	1.02269	0.823506	0.726704	1.60609	0.783619	1.58882	0.0729367
X-19141			1.32086	1.3757	0.851673	0.726964	1.13315	0.882533	0.830731	0.444006
X-25433			0.942491	0.517002	0.761221	0.730932	1.13006	0.579267	1.02519	0.429395
4-hydroxyglutamate	Amino Acid	Glutamate Metabolism	1.32707	1.34869	1.06488	0.732279	1.29861	0.676276	1.25855	0.840064
glutamate	Amino Acid	Glutamate Metabolism	1.23623	1.30455	0.910757	0.734357	1.61708	2.1407	0.846408	0.483666
fluconazole	Xenobiotics	Drug - Antibiotic	184.511	698.847	1	0.734947	1.10219	0.617723	1	0.674215
4-hydroxyphenylacetylglutamine	Peptide	Acetylated Peptides	1.94435	1.8933	1.42441	0.738035	1.45348	1.37573	1.2928	0.240669
bilirubin degradation product, C16H18N2O5 (3)**	Partially Characterized	Partially Characterized Molecules	0.904929	0.516959	0.754855	0.739929	1.09888	0.730749	0.852678	0.968424
palmitoyl sphingomyelin (d18:1/16:0)	Lipid	Sphingomyelins	1.95993	2.29165	1.09361	0.740614	1.63099	1.79085	1.39444	0.216488
N6,N6,N6-trimethyllysine	Amino Acid	Lysine Metabolism	1.12141	0.498444	1.08077	0.749598	0.968025	0.422469	0.904843	0.500575
umbelliferone sulfate	Xenobiotics	Food Component/Plant	1.71759	2.78984	1	0.750369	3.93525	8.02685	0.838148	0.282283
4-methylhexanoylglutamine	Lipid	FA Metabolism (Acyl Glutamine)	1.85356	2.00237	1	0.753012	1.95887	1.85306	1.08664	0.375891
glucuronide of C9H10O4 (1)*	Partially Characterized	Partially Characterized Molecules	1.48904	1.6167	1.18864	0.755702	1.07719	0.57296	1.06475	0.76616
X-26099			2.57275	4.38028	1.20961	0.762175	1.131	0.592088	1.01211	0.87099
glutamine conjugate of C10H16O2 (2)*	Partially Characterized	Partially Characterized Molecules	1.44332	1.58834	1	0.766771	1.25002	1.09731	1	0.628188
N-acetylalanine	Amino Acid	Alanine & Aspartate Metabolism	1.25882	0.961196	1.08373	0.769977	1.35776	0.625086	1.34173	0.208751
sulfate*	Xenobiotics	Chemical	1.56479	1.89088	1.01442	0.77105	1.15482	0.57677	0.990947	0.944311
X-25785			1.46669	1.19413	1	0.773104	3.02646	3.52371	1	0.500137
X-25422			1.09379	0.914425	0.883397	0.774393	0.871957	0.663202	0.633872	0.0383593
guanidinoacetate	Amino Acid	Creatine Metabolism	1.57319	1.65601	1.33785	0.775189	2.02549	1.61594	1.21323	0.058921
3-acetylphenol sulfate	Xenobiotics	Chemical	1.40954	1.54267	1	0.775977	1.19296	1.35665	0.898645	0.368988
X-24670			3.24027	4.3453	1.24442	0.776868	3.5119	5.15404	1.4838	0.308275
gamma-glutamylphenylalanine	Peptide	Gamma-glutamyl Amino Acid	1.21401	0.734631	1.00769	0.777664	1.10498	0.648389	1.07362	0.589826
2-aminoadipate	Amino Acid	Lysine Metabolism	1.20979	1.17091	0.997004	0.777844	1.35266	0.803959	1.17742	0.915296
beta-hydroxyisovalerate	Amino Acid	Leucine, Isoleucine & Valine Metabolism	1.15731	0.787319	1.05601	0.779239	1.05637	0.431263	0.924358	0.979266
xanthurenate	Amino Acid	Tryptophan Metabolism	1.18288	0.66381	1.0758	0.779268	1.08863	0.637056	0.940574	0.763837
urea	Amino Acid	Urea cycle; Arginine & Proline Metabolism	1.13544	0.646158	0.933767	0.779817	0.970313	0.512478	0.860982	0.452296
glutarate (C5-DC)	Lipid	FA, Dicarboxylate	1.14599	0.523472	1.14659	0.781491	1.1057	0.311042	1.16885	0.222175
taurocholate	Lipid	Primary Bile Acid Metabolism	1.16921	1.30974	0.718967	0.783775	1.40188	0.922015	1.27417	0.321079
gamma-glutamylvaline	Peptide	Gamma-glutamyl Amino Acid	1.26406	0.682667	0.96537	0.785257	0.995438	0.568233	0.971203	0.522572
isocaproylglycine	Lipid	FA Metabolism (Acyl Glycine)	1.28902	0.712928	1.36099	0.786261	0.974023	0.544	1.09342	0.334524
3-hydroxyhexanoate	Lipid	FA, Monohydroxy	2.41857	3.00794	1	0.786839	2.55401	2.57356	1.68778	0.0746897
hexanoylglutamine	Lipid	FA Metabolism (Acyl Glutamine)	1.30733	0.926501	1.05612	0.788697	1.19426	0.607566	1.15616	0.261203
X-12096			1.31537	0.853503	1.13233	0.790746	0.993698	0.610273	0.892505	0.368562
X-10445			2.02968	3.29046	1	0.790795	1.92135	1.78656	1.07181	0.112926
glutamine_degradant*	Partially Characterized	Partially Characterized Molecules	1.81092	1.36346	1.63768	0.791055	1.821	1.6158	1.24417	0.796116
phenyllactate (PLA)	Amino Acid	Phenylalanine Metabolism	1.15954	2.1682	0.403422	0.792921	1.17203	0.631355	1.23065	0.417682
3-formylindole	Xenobiotics	Food Component/Plant	0.760841	0.546714	0.67767	0.793432	1.20712	0.990668	0.80314	0.813986
2-methylbutyrylcarnitine (C5)	Amino Acid	Leucine, Isoleucine & Valine Metabolism	9.01153	30.5004	1	0.795711	13.228	45.3932	0.99765	0.997554
3-aminoisobutyrate	Nucleotide	Pyrimidine Metabolism, Thymine contain	1.06497	1.03294	0.847079	0.796832	1.10518	0.360687	1.10945	0.249827
X-15136			1.16254	0.566155	1.1885	0.801993	1.28663	0.957254	1.21338	0.290854
alpha-CEHC taurine*	Cofactors & Vitamins	Tocopherol Metabolism	1.10399	0.465444	1	0.80212	1.02939	0.376415	1	0.718468
X-18838			2.58297	4.35584	1.34797	0.803604	5.64523	14.0822	1.14368	0.468894
gamma-glutamylhistidine	Peptide	Gamma-glutamyl Amino Acid	1.19013	0.658819	1.01475	0.804657	1.3296	0.961638	1.12105	0.338154
1-methylguanidine	Amino Acid	Guanidino & Acetamido Metabolism	1.22059	1.19259	0.757888	0.805265	1.06857	0.683553	0.903741	0.979017
2-oxindole-3-acetate	Xenobiotics	Food Component/Plant	1.50868	1.22537	1.05386	0.80732	1.02467	0.419996	1.13749	0.527909
N-octanoylglutamine	Lipid	FA Metabolism (Acyl Glutamine)	1.86208	1.8308	1	0.810932	1.32306	0.807174	1.07327	0.307616
carnitine of C10H14O2 (4)*	Partially Characterized	Partially Characterized Molecules	1.36309	1.41903	1	0.810949	1.382	1.84821	1	0.365885
glucuronide of C12H20O3 (4)*	Partially Characterized	Partially Characterized Molecules	1.6801	2.32522	1	0.812544	1.54365	1.7199	1	0.311237
palmitoyl dihydrosphingomyelin (d18:0/16:0)*	Lipid	Dihydrosphingomyelins	1.03443	0.315599	1	0.81409	1.06672	0.714065	1	0.216058
glucuronide of C12H22O3 (1)*	Partially Characterized	Partially Characterized Molecules	1.02608	0.288114	1	0.815394	1.25014	1.15536	1	0.65623
S-carboxymethyl-L-cysteine	Xenobiotics	Drug - Other	1.0861	0.729118	0.791104	0.815443	1.27018	0.859122	0.966061	0.326861
nicotinate	Cofactors & Vitamins	Nicotinate & Nicotinamide Metabolism	5.62675	9.3531	1	0.816642	25.0911	72.5504	1	0.530687
hypoxanthine	Nucleotide	Purine Metabolism, (Hypo)Xanthine/Inosine contain	1.14446	0.667099	1.09423	0.817033	1.64164	0.954857	1.5314	0.56979
cis-urocanate	Amino Acid	Histidine Metabolism	1.25559	1.25613	0.849672	0.818353	0.932174	0.361177	0.853559	0.0736343
5-hydroxyhexanoate	Lipid	FA, Monohydroxy	1.0702	0.763952	0.95207	0.819228	1.4082	0.985157	0.919798	0.325607
X-23157			2.30609	3.37192	1	0.819379	1.10657	0.657956	1.00168	0.513803
N-formylkynurenine	Amino Acid	Tryptophan Metabolism	1.09607	0.71423	1.01809	0.829272	3.98778	11.4031	0.983791	0.683744
indoleacetoylcarnitine*	Amino Acid	Tryptophan Metabolism	3.99757	8.68995	1.65212	0.83133	3.07327	8.26607	1	0.618112
cysteine s-sulfate	Amino Acid	Methionine, Cysteine, SAM & Taurine Metabolism	1.33865	1.5455	0.861617	0.831456	6.28367	18.32	1.05823	0.852781
hydroquinone sulfate	Xenobiotics	Drug - Topical Agents	1.12281	0.689267	0.93753	0.834676	1.05724	0.49015	1.08748	0.638733
histamine	Amino Acid	Histidine Metabolism	1.19803	0.841463	1	0.83628	1.64449	2.25168	1	0.549361
hexanoylglycine	Lipid	FA Metabolism (Acyl Glycine)	1.63339	1.04375	1.30032	0.837281	0.998056	0.48102	0.894468	0.293609
X-25790			4.35361	5.79562	1.20584	0.837889	1.51424	1.00995	1.2975	0.293928
3-hydroxybenzoate	Xenobiotics	Benzoate Metabolism	3.82465	4.73324	1.95255	0.837924	0.871001	0.632282	0.719856	0.47479
putrescine	Amino Acid	Polyamine Metabolism	2.89777	7.70744	0.503146	0.845369	1.82173	1.95312	1.56687	0.16044
cortolone glucuronide (1)	Lipid	Corticosteroids	2.55746	4.26442	1	0.845543	1.72549	1.76507	1	0.0579204
3-hydroxybutyrate (BHBA)	Lipid	Ketone Bodies	1.8063	2.99884	0.705647	0.845873	2.10282	2.25182	1.67841	0.159877
urate	Nucleotide	Purine Metabolism, (Hypo)Xanthine/Inosine contain	1.13741	0.548956	1.11558	0.846809	1.25566	0.982764	1.08299	0.81486
X-17325			2.20648	4.37481	1	0.848534	8.48013	14.4512	1.50944	0.101347
octanoylcarnitine (C8)	Lipid	FA Metabolism (Acyl Carnitine, Medium Chain)	2.09308	3.64856	0.998232	0.852417	3.75749	6.99829	1.25887	0.432633
behenoyl sphingomyelin (d18:1/22:0)*	Lipid	Sphingomyelins	1.60424	1.59529	1	0.854913	2.09468	2.62188	1	0.527227
syringol sulfate	Xenobiotics	Food Component/Plant	1.00666	0.283557	1	0.856959	1.09753	0.39764	1	0.780583
X-25806			1.01547	0.997516	0.800447	0.859262	0.957692	0.655423	0.824586	0.207922
4-hydroxyphenylacetate	Amino Acid	Phenylalanine Metabolism	1.37868	1.56131	0.994119	0.86465	1.18601	0.822814	1.09161	0.146247
picolinate	Amino Acid	Tryptophan Metabolism	1.16106	0.905056	0.763488	0.866523	1.28139	0.543825	1.33567	0.156295
beta-alanine	Nucleotide	Pyrimidine Metabolism, Uracil contain	1.22484	0.957382	0.830808	0.867759	1.16145	0.497378	0.986747	0.45877
salicyluric glucuronide*	Xenobiotics	Drug - Analgesics, Anesthetics	1.3737	1.35377	1	0.86874	3.67177	6.34205	1	0.415628
3-fucosyllactose	Carbohydrate	Disaccharides & Oligosaccharides	7.45659	18.5954	1	0.870944	14.2504	33.2085	1	0.626503
glutarylcarnitine (C5-DC)	Amino Acid	Lysine Metabolism	1.20977	0.496283	1.08912	0.871178	0.939072	0.522841	0.854659	0.399624
X-21364			1.01418	0.527904	0.952463	0.871752	1.01245	0.343955	0.892639	0.987399
asymetric dimethylarginine (ADMA)	Amino Acid	Urea cycle; Arginine & Proline Metabolism	7.35186	16.414	1.2617	0.874101	7.10086	15.955	1.20111	0.518722
guanidinosuccinate	Amino Acid	Guanidino & Acetamido Metabolism	1.0432	0.744863	0.724252	0.876595	1.31097	1.33444	0.744146	0.666204
X-24342			1.71462	1.37209	1.01478	0.880658	1.9764	1.84191	1.44489	0.614653
X-24468			1.82753	2.07061	1	0.880889	1.8625	2.77648	0.841305	0.613584
X-22508			1.81937	3.55171	1	0.889982	3.46392	4.25952	2.84811	0.188457
eugenol sulfate	Xenobiotics	Food Component/Plant	1.5439	2.82806	1	0.890823	0.871055	0.620043	1	0.166897
hexanoylcarnitine (C6)	Lipid	FA Metabolism (Acyl Carnitine/Medium Chain)	3.4572	7.52461	1	0.890851	5.57216	12.5759	1	0.55073
X-17323			16.6357	41.0806	1	0.891039	24.5139	62.1737	1.10093	0.778866
carnitine of C10H14O2 (1)*	Partially Characterized	Partially Characterized Molecules	2.03438	1.92465	1.10874	0.894817	1.61491	2.60688	1	0.349702
glycocholate	Lipid	Primary Bile Acid Metabolism	1.24011	1.13789	0.983958	0.896575	1.60308	1.19165	1.2982	0.081074
gamma-glutamyltyrosine	Peptide	Gamma-glutamyl Amino Acid	1.34335	1.08294	1.20452	0.898783	1.43322	0.915831	1.40622	0.439898
taurine	Amino Acid	Methionine, Cysteine, SAM & Taurine Metabolism	3.033	4.76695	1.48039	0.89932	1.32523	1.2334	0.891726	0.863101
3-hydroxyindolin-2-one sulfate	Xenobiotics	Food Component/Plant	1.80161	2.6214	0.861537	0.902157	2.6053	3.15678	1.63515	0.381596
3-hydroxyoctanoylcarnitine (2)	Lipid	FA Metabolism (Acyl Carnitine, Hydroxy)	1.25706	1.03472	1	0.902302	1.92592	1.79534	1	0.410109
4'-hydroxypropiophenone sulfate	Xenobiotics	Chemical	0.983492	0.254731	1	0.902708	1.0107	0.815957	1	0.743745
isovalerylcarnitine (C5)	Amino Acid	Leucine, Isoleucine & Valine Metabolism	35.9341	99.932	1.07432	0.903675	16.0662	39.6186	1	0.715605
cysteine sulfinic acid	Amino Acid	Methionine, Cysteine, SAM & Taurine Metabolism	1.05326	0.783525	0.982727	0.905034	2.22437	5.37759	0.639591	0.590378
ethylmalonate	Amino Acid	Leucine, Isoleucine & Valine Metabolism	1.18386	0.607149	1.08922	0.913428	1.16115	0.500142	1.14892	0.859124
taurochenodeoxycholate	Lipid	Primary Bile Acid Metabolism	0.874783	1.32947	0.288959	0.915071	1.90499	1.62603	1.4565	0.0569609
cinnamoylglycine	Xenobiotics	Food Component/Plant	1.00748	0.794643	1	0.916074	1.656	2.71067	1	0.486236
X-21816			16.3804	29.3464	1.64273	0.917563	3.54668	4.34473	1.4433	0.182769
cortisol 21-sulfate	Lipid	Corticosteroids	3.05048	5.00415	1.12891	0.919551	1.1427	0.763944	1.06426	0.28782
X-11795			2.72491	3.79795	0.699897	0.922355	2.36631	3.33717	1	0.56975
X-24328			4.5529	13.6341	1.12426	0.923718	1.00511	0.506216	0.986245	0.527104
(R)-3-hydroxybutyrylcarnitine	Lipid	FA Metabolism (Acyl Carnitine, Hydroxy)	4.57415	12.2572	1	0.92671	7.04825	13.9107	1.22079	0.320131
X-12262			2.06385	2.66589	1	0.930659	1.59786	1.04315	1.12515	0.330021
X-18935			0.964858	0.518374	1	0.931227	1.79224	2.42322	1	0.583797
4-methylcatechol sulfate	Xenobiotics	Benzoate Metabolism	1.77683	2.81877	0.709028	0.932204	1.27423	0.54684	1.10532	0.986108
X-17761			1.50707	1.48369	1	0.932978	2.18207	3.08536	1.07024	0.193175
acetylhydroquinone sulfate	Xenobiotics	Chemical	1.22609	1.18817	0.829769	0.933413	1.00925	0.57864	1	0.209638
X-11787			0.986619	0.409661	1.06364	0.936804	1.20861	0.759377	1.06255	0.703359
X-13693			1.8104	2.14814	1.05586	0.937652	1.54583	1.7005	1.04593	0.534136
X-25546			1.28174	0.630908	1.21333	0.940259	1.15302	0.966544	0.948865	0.38955
3-indoxyl sulfate	Amino Acid	Tryptophan Metabolism	1.35447	1.88102	0.802625	0.941535	2.87208	3.37121	1.18398	0.376755
3-hydroxyoctanoylglycine	Lipid	FA Metabolism (Acyl Glycine)	2.72916	3.26124	1	0.943518	1.96328	2.72367	0.911427	0.210958
5,6-dihydrothymine	Nucleotide	Pyrimidine Metabolism, Thymine contain	1.29354	1.12523	1.20289	0.944377	1.22587	0.699525	0.98762	0.379831
glucuronide of C10H18O2 (12)*	Partially Characterized	Partially Characterized Molecules	1.88284	2.81408	0.761611	0.944471	3.31311	4.76073	1.2485	0.268132
alpha-CMBHC glucuronide	Cofactors & Vitamins	Tocopherol Metabolism	3.12695	6.88012	1	0.944545	1.10017	1.02741	0.801878	0.225237
pyridoxine (Vitamin B6)	Cofactors & Vitamins	Vitamin B6 Metabolism	4.68837	9.54937	0.971022	0.950184	4.54337	8.35952	1.82429	0.0585794
heptenedioate (C7:1-DC)*	Lipid	FA, Dicarboxylate	1.42891	1.74146	1	0.951236	2.08293	2.34961	0.951525	0.89697
X-24812			1.43474	1.16259	1	0.96031	1.52412	1.47605	1.00138	0.904517
lanthionine	Amino Acid	Methionine, Cysteine, SAM & Taurine Metabolism	1.2423	0.656878	1.1657	0.965464	1.02797	0.618349	0.93216	0.699294
trans-2-hexenoylglycine	Lipid	FA Metabolism (Acyl Glycine)	1.266	0.748549	1.09874	0.966425	0.89157	0.525688	0.788935	0.0712773
methionine	Amino Acid	Methionine, Cysteine, SAM & Taurine Metabolism	0.794988	0.599756	0.630599	0.970536	1.75578	3.51024	0.996246	0.536139
X-12306			1.34771	0.804773	1.16002	0.970984	1.17816	0.674607	1.04793	0.96924
allantoic acid	Nucleotide	Purine Metabolism, (Hypo)Xanthine/Inosine contain	1.456	1.58425	1	0.971434	1.03471	0.402027	1	0.845195
X-13684			1.56096	1.23805	1.29726	0.975209	1.30256	0.978008	1.06642	0.612716
stachydrine	Xenobiotics	Food Component/Plant	1.65924	1.93231	0.656548	0.975311	1.25335	0.787789	1.09211	0.872129
isobutyrylcarnitine (C4)	Amino Acid	Leucine, Isoleucine & Valine Metabolism	1.68376	2.15457	0.96992	0.976222	2.9668	6.23819	0.95478	0.444587
indolelactate	Amino Acid	Tryptophan Metabolism	0.891909	1.01711	0.606573	0.97966	1.17417	0.918053	0.888759	0.170142
tryptamine	Amino Acid	Tryptophan Metabolism	2.06657	2.16547	1.75884	0.984006	1.04433	0.685917	0.974548	0.339993
7-hydroxyindole sulfate	Amino Acid	Tryptophan Metabolism	1.61983	1.51386	1	0.989326	1.53324	1.44961	1	0.759206
7-methylurate	Xenobiotics	Xanthine Metabolism	2.37168	2.27783	1.1928	0.991154	3.69277	4.69052	1.25702	0.233833
X-12013			1.70542	1.56997	1.31657	0.991735	1.38731	1.1388	1.06223	0.630087
X-18347			1.46627	1.6147	1.03524	0.999588	1.91749	1.95884	1.28362	0.690511
* Indicates a compound that has not been confirmed based on a standard, but Metabolon is confident in its identity.
** Indicates a compound for which a standard is not available, but Metabolon is reasonably confident in its identity.
Data are ratio of normalized (to osmolality and median value) metabolite concentration in the first available urine sample at least 2 days after starting HC (post) and a sample collected 0-2 days
before starting HC (pre) and comparable times for control (untreated) infants.
Data include imputed values when concentration was below the limit of detection and metabolites with post/pre p≤0.05 and >30% imputed data are indicated in column L.
p value by paired t analysis of individual infant pre and post metabolite concentrations
FA, fatty acid
