# Supplementary material for: The hydrocortisone-responsive urinary metabolome of premature infants
Source: Pediatr Res. 2023 May 3;94(4):1317–26. doi: 10.1038/s41390-023-02610-5 (PMC10589081; doi:10.1038/s41390-023-02610-5)
Supplement: Supplementary file 2 — Supplementary Table S2 [file 41390_2023_2610_MOESM2_ESM.xlsx]

## Sheet: Sheet1
Supplementary Table S2. Change in metabolite abundance in treated infants after stopping HC and in controls remaining on HC.
	HC Stopped Off/On (n = 7)				HC Not Stopped Off/On (n = 7)
Chemical Name	mean	sd	median	paired t p	mean	sd	median	paired t p
pipecolate	3.45832	2.98938	2.57626	0.00120038	1.00258	0.560985	1.11779	0.478785
lysine	4.04397	5.85355	1.74164	0.00159308	1.34503	0.932194	1.05728	0.632288
2R,3R-dihydroxybutyrate	3.35164	2.47221	2.23864	0.00198558	2.03399	2.02053	1.4681	0.123402
X-23648	7.57266	14.8564	2.31049	0.00278725	1.25541	0.758387	1.02543	0.557895
theophylline	3.82283	3.17686	2.67211	0.00301933	3.42699	3.10939	1.98641	0.00618196
alanine	2.62565	1.37965	2.05226	0.00447305	1.98474	1.96892	1.53646	0.388227
X-24352	88.4326	107.88	51.0799	0.0044776	2.21288	3.32479	1	0.34188
X-10445	2.71127	1.28761	2.5308	0.00473789	3.79538	6.56388	1.46418	0.245167
X-25955	20.9069	27.1309	6.1967	0.00553774	2.78999	2.1453	2.33368	0.206541
X-17335	2.67059	0.999952	3.00202	0.00604024	2.4324	2.74533	1.75395	0.352031
ethylmalonate	3.40022	1.87316	3.31973	0.00654993	1.77125	1.98865	1.18141	0.599034
phenylalanine	1.76261	0.646056	1.50026	0.00667564	1.02762	0.603226	0.998912	0.758135
leucylglycine	4.83053	4.79623	3.11793	0.00667756	1.62169	1.3074	1.78975	0.745413
3-hydroxydecanoylcarnitine	3.22976	3.19436	1.95842	0.00728305	1.44393	1.22706	1	0.885526
5-aminolevulinate	1.88465	1.02205	1.60068	0.00739275	1.64229	1.24133	1.48942	0.25832
tryptophan	3.18405	2.13041	2.13359	0.00763771	1.7202	1.76725	1.20574	0.712828
3-S-cysteinyl-2-methylpropanoate*	2.22331	0.983231	1.82575	0.00764962	1.38875	0.953162	1.11535	0.394602
caffeine	2.06935	0.924895	1.87012	0.00808923	1.63373	0.580496	1.60788	0.0336474
2S,3R-dihydroxybutyrate	2.11335	1.31065	1.5742	0.00949506	1.39263	0.572643	1.25553	0.085525
tyrosine	2.36265	0.743951	2.55685	0.00991061	1.53239	1.43803	1.04729	0.738001
X-25810	2.57115	2.37927	1.69074	0.0105099	10.5643	25.3456	1.01437	0.398087
3-amino-2-piperidone	0.767411	0.179362	0.764014	0.011054	0.834877	0.0686924	0.812355	0.00663356
phosphate	2.61998	1.3021	2.44131	0.0117611	1.04743	0.967804	0.861404	0.86779
kynurenine	2.45549	1.5041	2.24189	0.0126428	1.91885	1.65975	1.25812	0.290214
X-24590	2.09344	1.08855	1.70663	0.0137384	1.56939	1.69084	0.990436	0.987025
formiminoglutamate	0.517288	0.262003	0.505165	0.013756	0.76264	0.211705	0.760962	0.0827975
isoleucylhydroxyproline*	2.74046	1.42763	2.44725	0.0140655	2.10403	1.62464	1.5001	0.189416
X-25983	8.29898	10.907	5.37451	0.0148046	7.25479	13.8191	0.952891	0.374407
succinimide	3.03957	2.19701	2.06244	0.0151052	1.61766	0.878247	1.71809	0.253121
isoleucine	2.28243	1.59988	1.87918	0.0166688	1.22813	1.02061	0.876533	0.840958
glucuronide of C12H22O4 (1)*	2.93627	2.32926	1.84965	0.0170066	7.21557	11.2439	2.56856	0.0915069
X-24515	0.50765	0.388	0.712963	0.0172495	0.535022	0.370864	0.610706	0.102115
3-hydroxyhippurate sulfate	10.5631	13.4541	6.45326	0.0176631	4.09672	9.20872	0.898917	0.640701
3-hydroxyhippurate	41.1713	63.6346	3.88509	0.017791	0.959802	0.756539	1	0.533056
5-hydroxylysine	2.10329	1.00566	1.96133	0.0181933	1.39878	0.90421	0.978952	0.235058
N-acetylglutamate	2.3441	1.15908	2.57204	0.0189159	1.90717	2.54292	0.980437	0.487288
3-hydroxy-2-ethylpropionate	4.68748	2.8944	4.55641	0.0189277	2.06376	2.1701	1.61654	0.908715
asparagine	5.71186	3.29503	6.21378	0.0194669	4.20436	4.83664	2.03816	0.165585
2-hydroxyhippurate (salicylurate)	4.24159	4.02634	3.73707	0.019795	1.19737	0.552987	1.09753	0.75573
prolylglycine	2.02406	0.895147	1.86703	0.0201297	1.11667	0.585986	0.971415	0.988334
X-25420	27.5008	25.9266	17.5008	0.0203739	15.2296	32.0355	1.33153	0.308479
X-24342	1.76776	0.990497	1.2925	0.020711	2.15781	4.03693	0.555202	0.749656
3-hydroxykynurenine	5.44874	7.83616	3.17534	0.0210298	3.96123	5.99692	1.11041	0.390572
3-methoxytyramine sulfate	1.46752	0.417934	1.41646	0.0211908	2.15959	3.57979	0.81985	0.666856
4-hydroxyphenylacetoylcarnitine	19.9311	38.2817	4.75344	0.0214173	1.1506	0.825574	0.801433	0.371461
carnosine	1.76597	0.464573	1.63972	0.0219225	5.55816	10.0817	1.73796	0.0729883
adenosine 3',5'-cyclic monophosphate (cAMP)	1.94986	0.857123	1.90653	0.0220322	1.1486	0.750857	0.91387	0.961282
N6-acetyllysine	2.46779	1.25409	2.16135	0.0230666	1.15548	0.646369	1.01549	0.971904
glutamine_degradant*	4.79252	5.2739	2.45359	0.0232338	4.15494	4.23569	2.3226	0.234496
N-acetylalanine	3.97942	2.10014	3.47812	0.0232344	2.30204	3.37205	1.15277	0.842577
leucine	2.04594	1.13757	1.69722	0.0234719	1.21634	0.952318	1.03986	0.815314
phenylalanylhydroxyproline*	3.21409	1.73304	3.57643	0.0241428	2.69774	2.64273	1.58678	0.241681
isocitrate	6.11618	3.8936	5.0129	0.0241494	4.26655	5.27794	1.73787	0.265816
X-25247	5.29738	7.8856	1.74838	0.0242467	16.387	39.3024	1.43667	0.721791
isovalerylglutamine	0.512929	0.334779	0.472236	0.0242556	1.67247	3.25781	0.371608	0.048133
3-methylcrotonylglycine	0.620929	0.36858	0.764437	0.0244755	1.03165	0.211628	1.06118	0.732035
N-monomethylarginine	2.07016	0.921064	1.72448	0.0252911	1.89823	1.55447	1.39095	0.391983
hippurate	2.93829	2.28944	2.37238	0.0256224	0.596885	0.233389	0.618987	0.0688984
indolelactate	3.79625	3.01201	2.77429	0.0258514	0.610543	0.367446	0.593665	0.0367943
X-23481	2.11871	1.12775	1.70345	0.0267388	2.11722	2.04341	1.20332	0.29713
X-12013	9.19614	16.6371	3.22755	0.0270313	2.00062	3.1032	0.671897	0.751202
glutamine	4.65391	4.07751	3.03478	0.0270561	2.27603	2.93429	1.48072	0.273851
3-methyl catechol sulfate (1)	4.5088	2.79591	3.69647	0.027525	0.721038	0.303455	0.715502	0.119549
guaiacol sulfate	1.96907	0.924827	1.9943	0.027827	0.948514	0.400094	0.956461	0.552713
X-24332	4.72354	4.28184	2.55937	0.0281238	3.81776	7.02483	1.21019	0.482998
catechol sulfate	3.53421	1.70787	4.0425	0.0282147	2.13981	2.44426	1.77138	0.889152
1,5-anhydroglucitol (1,5-AG)	9.29802	14.3141	4.6863	0.0282883	1.29554	1.72312	0.763422	0.742775
X-25271	3.98069	4.22195	3.05724	0.0289712	1.6412	1.885	1	0.78738
mannitol/sorbitol	0.587308	0.618917	0.250968	0.0290495	0.5989	0.351445	0.602417	0.162364
X-12101	2.9542	1.48165	3.09519	0.0293956	1.29988	0.984814	0.942999	0.455547
trans-2-hexenoylglycine	3.29524	1.64745	3.42599	0.0298192	2.94165	3.78466	1.59397	0.241108
4-hydroxyphenylacetylglycine	16.4104	19.154	9.51145	0.0298998	1.9588	2.20882	0.928701	0.479919
glucuronide of C12H22O4 (2)*	1.92495	0.750203	1.65814	0.0300424	2.84467	3.18031	1.10281	0.356959
mannose	2.76817	1.16324	2.57316	0.0310862	1.64276	1.33456	1.19602	0.672322
3-methoxytyrosine	2.78214	1.56618	2.24108	0.031304	3.71668	5.36001	1.34805	0.263005
lacto-N-fucopentaose II	59.4499	72.0592	42.078	0.0315855	17.3694	29.4585	1	0.200923
6-bromotryptophan	5.24251	5.13388	2.76111	0.0315912	1.40845	1.34248	1	0.530778
X-12007	3.0535	2.1794	2.36547	0.0317497	1.64693	1.46652	1.00768	0.936203
5-hydroxymethyl-2-furoylcarnitine*	0.446751	0.435618	0.267189	0.0321703	1.08652	0.792085	0.946333	0.592842
N6,N6,N6-trimethyllysine	1.71858	0.592177	1.83173	0.0325253	1.56961	1.23364	1.14459	0.416359
phenylalanylglycine	2.11893	1.00213	1.96953	0.0327755	1.50422	0.861849	1.694	0.282581
X-24519	2.9534	1.53305	3.0739	0.0332221	22.7708	42.7599	2.2675	0.315083
X-10458	2.58544	1.47272	1.82799	0.0333885	1.17132	0.839594	0.920218	0.910075
X-18887	1.88787	0.861596	2.23779	0.0335015	1.34982	0.76656	1.17012	0.410065
N-delta-acetylornithine	6.43615	6.62357	4.46319	0.0338648	2.16291	2.92838	1.3219	0.93155
X-24341	4.03055	2.36509	4.59811	0.0342806	3.21025	5.76305	1.19345	0.511139
maltol sulfate	12.9966	11.4569	15.3404	0.0345183	9.31644	20.2646	0.625501	0.370617
pro-hydroxy-pro	1.97804	0.946505	2.11349	0.0345234	1.65237	1.01395	1.4271	0.160496
glutarate (C5-DC)	2.66996	2.13794	2.11826	0.0346259	2.22478	2.77153	0.814552	0.492411
tartronate (hydroxymalonate)	10.6486	11.2897	2.85085	0.0349385	1.22087	1.02796	1.07744	0.977941
dexpanthenol	0.303626	0.505265	0.00892084	0.0352394	0.46888	0.382069	0.507502	0.0409814
N-acetyltyrosine	0.379217	0.473746	0.00801866	0.0358708	0.667604	0.478542	0.905698	0.129413
tyramine	21.0217	30.2737	7.12506	0.0359054	1.89064	2.95957	1.15756	0.364117
cinnamoylglycine	39.7886	66.1683	6.00554	0.0360861	7.72115	17.4608	1	0.300564
leucylhydroxyproline*	3.59894	2.09907	3.53201	0.0360944	2.39988	1.97726	1.8998	0.250815
oxalate (ethanedioate)	3.24007	3.01183	1.82068	0.0366965	3.01391	3.63184	1.04756	0.201329
pyridoxamine	4.25785	2.76483	3.89097	0.0369126	2.3915	2.20771	1.50725	0.272529
pantothenate	9.38096	6.73709	7.3724	0.0370862	2.7169	3.55536	1.69376	0.520902
glucuronide of C14H26O4 (2)*	1.60694	0.799928	1.48265	0.037486	3.70176	3.70798	2.07048	0.183929
methylsuccinate	4.38129	3.95315	2.38005	0.0384968	1.33045	1.09181	0.999229	0.814474
N-acetylphenylalanine	0.402251	0.38456	0.257235	0.038941	0.713382	0.62176	0.634971	0.413244
mevalonate	3.63818	2.67303	3.29636	0.0390098	1.53734	1.82184	0.907909	0.782744
N-acetylasparagine	2.4688	1.86167	1.98703	0.0391505	2.17665	2.62088	0.844662	0.388878
indoleacetylglycine	8.00455	6.1132	6.04765	0.0392598	6.27331	13.7991	1	0.294895
phenylacetylglycine	88.8128	116.464	55.0961	0.0396176	40.0735	93.7093	1.12742	0.197743
N1-methyladenosine	1.3798	0.408493	1.17577	0.0403467	1.17337	0.54466	0.989761	0.649937
indolepropionylglycine	6.78185	7.04334	3.53759	0.0403893	2.65393	3.80768	1	0.985144
N-formylkynurenine	2.35614	1.68728	1.8359	0.0404834	2.78147	3.38691	0.862649	0.751467
3-acetylphenol sulfate	4.23236	6.46153	1.81015	0.0405369	2.43251	4.6399	0.653847	0.747092
X-24587	0.304467	0.351197	0.0616469	0.0405885	0.670483	0.386046	0.731528	0.12551
X-17842	2.20532	1.38904	1.64958	0.0406068	1.07761	0.716453	0.866228	0.853766
3-methylcytidine	1.41877	0.459148	1.48037	0.0406592	1.34888	0.641161	1.11721	0.225271
gluconate	1.52321	3.12948	0.136796	0.0407507	0.64039	0.470939	0.784405	0.200423
X-12410	1.67904	0.728388	1.78151	0.0408428	1.9458	2.67426	0.817142	0.726567
homocitrate	2.74404	1.73175	2.57075	0.0410012	1.66283	1.27792	1.48896	0.242955
gamma-glutamylvaline	2.22066	1.43031	2.18947	0.0414407	0.926047	0.307863	0.851756	0.393123
2-hydroxyphenylacetate	4.33295	5.33181	1.94548	0.0422096	1.54315	1.81582	1.11844	0.953832
methionine sulfone	3.54271	4.8112	1.90636	0.0436189	1.54358	1.46968	1.18857	0.601274
beta-hydroxyisovalerate	3.83434	2.88806	3.25856	0.0437595	1.89489	2.07038	1.20395	0.576617
3-hydroxy-2-methylpyridine sulfate	7.54082	10.6414	1.95838	0.0437749	5.34788	10.7912	1	0.252568
X-23665	4.55828	5.17295	3.78748	0.044065	1.29372	0.963988	1.06709	0.699127
dodecenedioate (C12:1-DC)*	3.83994	3.27542	3.14641	0.0441632	1.44228	0.625718	1.39124	0.199521
gamma-glutamylisoleucine*	2.55896	2.2636	1.53872	0.044447	1.26087	0.698575	0.94655	0.495441
mevalonolactone	2.88333	1.91345	1.88233	0.0445649	1.69524	1.5738	1.12825	0.494559
tauroursodeoxycholic acid sulfate (1)	5.76724	6.51021	1.49568	0.0445797	1.06895	0.263067	1	0.357248
3-hydroxyanthranilate	15.7721	22.7571	1.8328	0.0449306	32.0454	75.6253	1.14002	0.212386
glycerate	2.838	2.46378	1.44334	0.0452125	1.96127	2.15268	0.921016	0.322578
N-succinyl-leucine	2.72602	1.98172	1.92923	0.0459355	1.09677	0.833311	0.918648	0.583758
S-methylcysteine sulfoxide	4.84148	4.55282	3.16087	0.0461579	12.4219	29.5357	0.979498	0.339163
X-11787	3.26306	2.18057	2.70052	0.046493	1.29858	1.0554	0.901667	0.753514
glycine conjugate of C6H10O2 (1)*	10.4367	15.3474	4.40555	0.0465804	5.66807	6.72035	1.63659	0.178778
abscisate	0.658006	0.690778	0.58588	0.046794	1.07792	0.909196	1	0.926184
erythronate*	1.53186	0.540207	1.5481	0.0469622	1.22384	0.446542	1.0537	0.242541
glucuronide of C12H22O3 (1)*	6.23485	8.82548	2.73	0.0472522	1.23529	0.948404	1	0.386
piperidine	26.4224	31.5355	15.7438	0.0477167	9.16986	20.4614	1.17785	0.381427
N-octanoylglycine	51.3588	70.5371	28.4509	0.0478105	11.049	18.444	1.1362	0.0939959
N-methylproline	6.74369	6.70599	5.33046	0.0478158	5.77593	12.1651	0.840576	0.434913
X-23678	3.40565	2.18448	3.26647	0.0482453	2.74395	3.53762	1.33031	0.311444
pantoate	1.41484	0.387088	1.34731	0.0493248	0.9667	0.339171	0.882382	0.450549
gamma-glutamyltyrosine	3.24448	2.0065	3.15009	0.0493475	1.55953	1.36379	1.0604	0.299469
N-acetyltryptophan	0.523161	0.553845	0.280258	0.0495482	0.466606	0.613988	0.217516	0.309684
X-17342	14.9932	26.5639	2.9824	0.0500646	2.23669	4.2389	0.413097	0.574944
N-acetylglucosamine/N-acetylgalactosamine	1.61605	0.691233	1.47214	0.0500702	1.25985	0.776289	1.03611	0.487343
3-hydroxyoctanoylcarnitine (2)	3.98607	3.01743	3.45423	0.0505362	2.3801	2.4675	1.36068	0.757823
biopterin	0.784765	0.372332	0.676561	0.0506981	0.440491	0.166594	0.363803	0.00909117
X-24353	1.25323	1.49416	0.748608	0.0508996	1.01204	1.05645	0.316421	0.4265
delta-CEHC sulfate	0.449153	0.327236	0.416337	0.0510777	0.768826	0.477526	0.958327	0.907764
X-24327	3.20022	3.11322	1.35197	0.0513392	1.34062	1.49768	0.682516	0.704783
2-oxindole-3-acetate	1.49936	0.749821	1.21601	0.0514998	1.31912	1.41909	0.712094	0.99665
citrate	7.64828	5.93367	9.05258	0.051584	3.47819	4.7587	0.965971	0.507882
X-24333	2.89208	2.54312	1.44821	0.0521404	1.40364	1.6727	0.777608	0.775275
X-11381	1.93115	0.925609	1.67002	0.0521545	3.74062	7.65089	0.619058	0.294607
allantoin	5.22093	5.94257	3.82359	0.0524552	3.22775	3.70269	1.24362	0.186163
2'-O-methylcytidine	1.88451	0.456982	1.8657	0.0525972	1.81305	2.09764	1.05024	0.485668
dopamine 3-O-sulfate	2.07759	0.893865	2.50059	0.0526107	2.59376	4.13082	0.839533	0.621125
isoleucylglycine	12.6634	24.1728	2.50795	0.0534639	5.18143	5.78604	2.48658	0.323892
N-acetylkynurenine (2)	0.426034	0.443377	0.189717	0.0541491	0.744225	0.425568	0.878951	0.117515
5,6-dihydrothymine	3.30601	1.60285	3.04767	0.054624	2.43957	3.80426	0.953965	0.918172
glycochenodeoxycholate 3-sulfate	7.49998	6.37876	7.95622	0.0546969	5.47563	6.36458	1.07213	0.125037
methylurea	3.42191	2.27544	3.89024	0.0552293	1.85606	1.06481	1.48826	0.11618
butenoylcarnitine (C4:1)	2.45958	1.8164	1.96778	0.0552855	2.77862	4.73059	1.0746	0.932439
X-26062	5.18767	5.70055	2.04065	0.0555693	2.81413	5.50091	0.5691	0.430329
X-12221	94.8627	103.761	68.6742	0.0558358	8.8578	12.3752	1.16444	0.389916
threonate	1.9724	0.936205	2.38328	0.0560054	1.70456	1.31535	1.00543	0.194454
3-hydroxyoctanoylglycine	4.37887	3.25875	4.61712	0.0565143	10.5232	16.4462	1.57355	0.606564
1-palmitoyl-GPC (16:0)	60.2431	63.8258	57.5485	0.056942	25.3343	43.8276	1	0.250381
octanoylcarnitine (C8)	4.75845	3.90585	3.66518	0.0571064	2.12754	2.47637	0.905379	0.848742
X-13688	3.29765	2.82944	2.80736	0.0572983	1.6337	1.809	1	0.31405
decanoylcarnitine (C10)	4.21345	5.22599	1.77227	0.0575271	2.90091	4.56819	1	0.502103
X-23593	2.38092	1.36071	2.15718	0.0577927	1.11572	0.763333	0.809148	0.983126
p-cresol glucuronide*	2.46435	1.7786	2.33959	0.0588199	1.35233	1.58266	0.424327	0.658241
guanidinoacetate	5.91835	5.04003	5.88242	0.0588644	5.27353	8.28141	2.61302	0.300199
N-acetylpyrraline	50.3254	78.7167	14.3804	0.0594349	5.25433	7.80794	1	0.91495
4-methylcatechol sulfate	6.38809	5.51711	5.18584	0.0602807	3.41416	7.34157	0.668359	0.460954
dopamine	2.47455	1.94799	1.26457	0.0607246	4.21	9.50524	0.123805	0.727187
X-12193	6.56607	6.4248	2.63632	0.0608413	7.75898	8.8298	2.63346	0.051145
eugenol sulfate	4.24379	4.54874	2.65379	0.0612532	3.17721	5.7827	1	0.356097
hexanoylglycine	3.29263	1.68382	3.92298	0.0623367	2.48311	2.75128	1.35136	0.265062
2-octenoylglycine	22.266	32.8654	2.53429	0.0627341	8.49426	11.5847	2.30096	0.596205
isovalerylglycine	0.698835	0.669866	0.387411	0.0630107	0.625563	0.336189	0.498192	0.0943352
N3-methyluridine	1.49021	0.570182	1.44961	0.0631719	1.10934	0.312619	1.04243	0.410479
dimethylarginine (SDMA + ADMA)	1.68831	0.644743	1.94823	0.0642091	1.57201	1.01439	1.53202	0.26534
N6,N6-dimethyllysine	2.07597	0.870552	2.17995	0.0643929	1.79972	1.52243	1.25012	0.300256
glucuronide of C14H26O4 (1)*	2.15711	1.56198	1.52857	0.0644735	5.80547	8.46503	1.47193	0.59255
glucuronide of C10H14O2 (4)*	1.05603	1.19168	0.628498	0.0646791	1.10375	0.594923	1.20384	0.448622
phosphoethanolamine	1.96951	1.4622	1.61602	0.0651258	1.6342	1.6782	0.816262	0.748472
N-acetylcitrulline	0.590983	0.35787	0.570989	0.0653149	0.664572	0.36416	0.680611	0.204831
succinate	2.68417	1.80012	3.55833	0.0654768	3.01828	3.05692	2.24451	0.124969
furaneol sulfate	3.62669	3.39782	2.5245	0.0654846	1.09061	0.608411	0.809413	0.951236
taurochenodeoxycholic acid 3-sulfate	4.86444	3.97233	5.1092	0.0657347	2.58266	4.1182	1.06149	0.765208
homostachydrine*	46.4135	65.6225	5.66902	0.065735	6.289	10.6187	0.912787	0.982078
p-cresol sulfate	4.94216	4.44739	3.96789	0.0658589	4.53829	10.7424	0.58542	0.8257
N-acetyl-2-aminooctanoate*	3.07448	1.90964	2.78636	0.0660426	3.43508	4.50495	1.33375	0.326965
hexanoyltaurine	7.0812	10.1226	2.581	0.0667064	3.59812	7.34246	1	0.686344
glutamine conjugate of C6H10O2 (2)*	6.13416	4.97608	5.5322	0.0671432	4.30741	8.43982	1.36147	0.437518
adipoylcarnitine (C6-DC)	6.01686	4.76064	5.90137	0.0675357	9.0409	19.9809	1.48952	0.352787
X-18886	3.39487	2.01181	3.76753	0.0677516	3.20091	5.5051	1.174	0.4334
1-stearoyl-GPE (18:0)	6.88946	7.00539	4.95375	0.067796	1.16252	0.89782	1	0.738802
N-acetyl-aspartyl-glutamate (NAAG)	1.58144	0.495415	1.61415	0.0679974	1.19905	0.423445	1.02372	0.291495
6'-sialyllactose	9.53416	9.6851	6.01662	0.0684949	9.99634	20.4355	1.16134	0.259616
3-hydroxyhexanoylcarnitine (2)	2.57084	2.21966	1.74322	0.0686195	0.845743	0.384293	0.918866	0.179134
serine	1.75504	0.934762	1.42915	0.0692413	1.31253	0.955951	1.12614	0.878203
indoleacetoylcarnitine*	2.7976	1.96244	2.18795	0.0692861	1.90916	3.48563	0.62932	0.109556
N,N,N-trimethyl-5-aminovalerate	5.113	3.46068	5.16228	0.0698686	2.04358	1.95152	1.14638	0.737259
2'-fucosyllactose	8.41363	8.66396	9.48434	0.0699721	2.2479	2.75714	1	0.446157
X-12104	1.54987	0.799771	1.93291	0.0712027	1.207	0.662069	1.13343	0.530157
mannonate*	0.518231	0.492358	0.25771	0.0712845	0.66756	0.489025	0.529092	0.19668
X-12726	2.27954	1.34436	1.90511	0.0717488	4.878	7.96939	1.53799	0.459163
X-15461	15.2109	22.4325	7.58457	0.0722095	14.2583	28.099	2.15494	0.372013
N-acetylglycine	4.80231	4.35921	3.92492	0.0723546	3.4251	5.38551	1.27064	0.505913
3-ureidoisobutyrate	2.57399	1.47961	2.53518	0.072512	1.72944	1.69174	1.47272	0.930384
N-acetylalliin	8.75047	10.5842	5.35575	0.0728855	1.13861	0.8444	1	0.542546
2'-O-methyluridine	2.3127	1.23947	1.85717	0.0730966	1.49933	1.73467	1.01502	0.993068
3-hydroxyhexanoate	12.0762	15.8544	2.49606	0.0731445	7.05147	12.8802	1.40353	0.163311
succinylglutamine	15.0676	27.6919	3.4089	0.0731488	1.0785	0.77214	1	0.319625
alpha-tocopherol	6.41099	4.75873	6.85821	0.0734145	2.96017	4.24475	1.22268	0.228593
tauro-beta-muricholate	3.01689	2.43105	2.96992	0.073574	3.32257	7.86594	0.472368	0.16676
X-17761	2.77461	2.49259	2.03047	0.0742021	3.85373	3.95929	3.22653	0.193732
X-24133	0.360186	0.235993	0.389551	0.0745706	18.2624	41.7456	1	0.54322
paraxanthine	8.52678	15.8693	2.86307	0.0748471	3.1429	4.65472	1.46585	0.0762251
N-carbamoylaspartate	2.93298	2.86794	1.90853	0.0750555	2.47473	3.2292	1.02416	0.348095
creatinine	1.60538	0.81354	1.62094	0.0753028	1.26231	0.396076	1.18362	0.149746
X-12199	0.775334	0.281781	0.67889	0.0757522	0.862409	0.305335	0.833671	0.232722
suberoylcarnitine (C8-DC)	9.40089	9.02316	4.92309	0.0757745	6.61126	13.1734	1.8666	0.983848
X-24763	2.53595	1.45854	2.47002	0.0761009	1.65338	1.7106	0.790685	0.551971
palmitoyl sphingomyelin (d18:1/16:0)	7.30266	7.0789	6.26888	0.076131	1.16159	1.05504	0.570594	0.930691
pyrraline	10.9433	11.8216	5.26698	0.0761338	6.69345	11.0858	1.79805	0.519378
X-17367	19.3381	19.7605	6.33304	0.0764755	6.08595	13.3013	1	0.629347
X-24669	11.0083	14.4114	5.79767	0.076706	1.33393	1.74162	1	0.304942
palmitoyl dihydrosphingomyelin (d18:0/16:0)*	7.65513	7.79292	3.68855	0.0772867	0.938002	0.115975	1	0.223319
X-23662	6.79942	12.8857	1.47197	0.0778762	1.08305	0.752271	1	0.884456
glucuronide of C10H18O2 (12)*	25.6098	38.498	6.11785	0.0789101	2.44376	4.159	0.779858	0.862874
ciliatine (2-aminoethylphosphonate)	13.8571	20.678	5.19019	0.0789956	1.54436	1.62608	1	0.558009
X-12267	55.3647	86.5874	4.85991	0.0789994	5.18655	7.80054	0.992003	0.999974
3-hydroxyoctanoylcarnitine (1)	4.45089	1.50645	5.12613	0.0791395	6.3442	12.2676	1.77635	0.135117
3-hydroxyhexanoylcarnitine (1)	7.34123	6.85837	4.88186	0.079468	4.55769	7.45055	1.70626	0.011751
X-24337	4.36343	3.91649	2.83434	0.0801287	3.2124	3.61458	2.06829	0.165548
trimethylamine N-oxide	7.84734	13.4176	3.39505	0.0806919	18.5108	45.4178	1.03525	0.252815
fucose	4.20883	3.04266	2.85462	0.0807519	2.1958	3.54203	0.983758	0.345994
dopamine 4-sulfate	3.00807	2.89968	2.38483	0.0807851	2.62597	4.82986	0.716791	0.593742
3-hydroxypyridine sulfate	17.9265	29.447	2.16354	0.0808322	2.31052	2.93415	1.15026	0.258392
riboflavin (Vitamin B2)	2.61063	2.45762	1.84378	0.0808867	1.47192	1.30392	0.976325	0.537273
X-12714	3.98799	3.94443	3.14747	0.0813693	1.32208	0.507642	1.27466	0.728605
X-22148	0.711652	0.614401	0.484086	0.0823878	2.92562	5.22677	1.16489	0.312451
X-17825	6.55621	13.5089	1.75706	0.0824156	7.89218	16.2346	0.791221	0.689792
X-18888	9.63293	7.97723	9.1722	0.0824426	12.6882	28.7882	0.943847	0.385199
3-hydroxybutyroylglycine**	2.26499	1.58288	1.63488	0.0827253	1.84222	1.61101	1.00595	0.155368
maleate	3.29623	3.78639	2.38733	0.0829897	1.31334	0.567648	0.970801	0.310108
trans-4-hydroxyproline	3.59762	2.87807	2.8401	0.0830385	2.69293	2.75919	1.58258	0.219796
X-23672	4.69005	4.60477	2.91986	0.0831629	10.318	17.7046	1.38906	0.0831734
1,3,7-trimethylurate	2.03969	1.1328	1.99017	0.0833675	1.66463	0.93558	1.43051	0.168907
acetylagmatine	11.2716	16.5194	1	0.0836273	0.915746	0.222914	1	0.355918
2-aminoadipate	3.27241	2.55952	2.33519	0.0839024	2.48493	2.7046	1.35832	0.353211
gamma-glutamyl-epsilon-lysine	1.97296	0.81115	2.19461	0.0844245	2.04872	2.21863	1.57373	0.943571
3-hydroxysuberate	8.07976	12.4639	4.16996	0.0845457	8.07748	17.9474	1	0.51898
isocaproylcarnitine	0.64869	0.427223	0.906458	0.0850833	1.33823	0.868719	1.0069	0.260172
N2,N6-diacetyllysine	2.17533	0.679202	2.24894	0.0862315	1.24046	0.792318	1.07685	0.610848
citrulline	2.9693	1.61202	2.91595	0.0863189	1.47472	1.1833	1.01533	0.640129
levulinoylcarnitine	2.25602	1.07535	1.83732	0.0868099	1.7883	1.19688	1.3463	0.231641
threonine	3.8294	3.46089	3.85421	0.0868965	2.19773	2.53292	0.994737	0.651235
gamma-glutamylleucine	2.66262	2.20699	1.64558	0.087035	1.16013	0.590676	1.3548	0.851644
nicotinate	26.5982	56.1308	2.28725	0.0871306	11.8675	20.4759	1	0.373647
4-hydroxyhippurate	1.71888	0.957149	1.53665	0.0874881	1.41267	1.83433	0.681373	0.869328
biotin	8.3333	9.34371	1.35591	0.088882	3.29636	6.42145	1	0.812491
isobutyrylglycine	0.931379	0.906517	0.721026	0.0888924	0.823413	0.271108	0.719301	0.479989
N-acetylaspartate (NAA)	1.59195	0.725061	1.49256	0.0891003	1.45371	1.42053	0.771	0.768601
quinate	11.3044	24.8321	2.07966	0.0891552	3.52781	7.15057	0.42606	0.778023
N-acetyl-cadaverine	23.1701	51.0924	2.61795	0.0900575	3.13351	6.12735	0.656586	0.337625
X-17676	0.868436	0.240125	0.934733	0.0903122	0.77144	0.269916	0.805765	0.0974619
aspartate	16.3725	30.0993	4.48579	0.0907282	3.81522	4.19734	2.00936	0.566409
pregnenolone sulfate	4.15265	3.97749	1.82138	0.0909513	1.89971	2.72672	1	0.756687
N-palmitoyl-sphinganine (d18:0/16:0)	41.2114	52.9063	16.2938	0.0910408	5.10244	9.65711	1	0.392802
lyxonate	1.96174	1.0865	2.10039	0.0915385	1.70717	1.21822	1.11826	0.506195
S(2-carboxyethyl)mercapturic acid	0.872938	0.478697	0.785897	0.0922723	0.924154	0.348907	0.935232	0.172432
sedoheptulose	1.60182	0.505342	1.66645	0.0922999	1.21632	0.909129	0.992135	0.897714
X-24728	0.833463	0.26332	0.812089	0.0929909	0.675652	0.396061	0.597515	0.0301023
gamma-glutamylphenylalanine	2.19796	1.23991	2.09382	0.0933669	0.962765	0.456071	0.893893	0.656294
2-hydroxybutyrate/2-hydroxyisobutyrate	4.03186	2.40907	3.9167	0.0936585	2.02623	2.05978	1.33531	0.736064
benzoylcarnitine*	6.15677	9.86709	2.63865	0.0937705	5.06906	12.4837	0.481082	0.108813
(S)-3-hydroxybutyrylcarnitine	4.30234	2.96347	3.44394	0.0939494	2.39573	2.02166	1.37063	0.832489
7-methylguanosine	0.781644	0.34058	0.763638	0.0945961	1.08902	0.465815	0.862619	0.541565
lactodifucotetraose	4.95047	4.06605	5.23881	0.0948311	1.48928	1.24834	1	0.437619
X-12407	27.2054	41.1865	12.1058	0.0948448	14.7596	34.6648	1	0.403785
2,8-quinolinediol sulfate	676.188	1023.94	101.379	0.0952187	198.138	406.848	1	0.319846
X-17674	1.72388	0.862407	2.09703	0.095482	0.813329	0.205169	0.74683	0.121641
N6-methyllysine	2.45028	1.21057	2.35994	0.0960875	1.94741	1.62436	1.53456	0.243821
fumarate	27.9944	58.4816	8.63489	0.0964726	2.9858	4.44046	1	0.650514
2-pentenoylglycine	0.790706	0.753287	0.566562	0.0969464	0.827188	0.477543	0.634876	0.934985
X-17325	61.1617	86.5973	10.0867	0.0980215	51.9275	133.133	0.812965	0.692091
3-methyl-2-oxovalerate	2.73811	2.07636	2.72707	0.0981101	1.05645	0.827755	0.758678	0.324086
4-ethylcatechol sulfate	17.2451	24.9638	4.21422	0.0993907	3.62144	7.53328	1	0.7399
X-18347	5.53984	4.59914	4.19838	0.0997622	1.68108	1.98755	1.21775	0.865332
glucuronide of C10H18O2 (10)*	11.2385	13.4404	8.41108	0.0998616	1.62996	2.01795	1	0.634648
glycolate (hydroxyacetate)	7.2349	9.25149	3.82147	0.10155	1.97202	2.71753	0.479	0.382698
X-25219	9.08785	11.8855	2.0901	0.101695	4.06242	6.64313	1.6087	0.128285
2-acetamidophenol sulfate	10.4057	17.4284	2.58896	0.101712	3.26756	6.14748	1	0.543637
X-17343	4.62656	5.01244	2.11808	0.103218	2.59178	3.00336	1.28436	0.278427
17alpha-hydroxypregnenolone 3-sulfate	6.96704	9.6548	1	0.104043	2.747	3.24538	1	0.353903
hexanoylglutamine	7.75196	7.80039	5.28192	0.104569	3.41434	5.95581	0.975944	0.759444
3-fucosyllactose	81.3096	186.938	10.7454	0.106258	17.3469	39.3355	1.29472	0.241534
hydantoin-5-propionate	0.791335	0.378424	0.920098	0.10679	0.857869	0.374755	0.737851	0.267957
sphingosine	15.7945	18.3399	9.13685	0.106923	4.04125	4.68482	2.42055	0.110255
3'-sialyllactose	3.36455	3.14775	2.53167	0.108482	1.54452	1.12223	1.02648	0.353291
dimethyl sulfone	7.50969	10.2125	3.02217	0.109572	1.75643	1.28757	2.4769	0.394896
valine	1.98475	1.77923	1.42077	0.109617	1.11122	1.1011	1.0287	0.470437
2-hydroxy-3-methylvalerate	91.4644	186.064	21.3696	0.109887	2.64167	4.8688	1	0.358764
X-12834	22.9237	43.0302	2.63969	0.110182	2.55093	3.21692	1	0.637313
4-hydroxyphenylacetate	10.0503	13.6135	7.01498	0.110649	1.24074	1.38166	0.814213	0.730079
gamma-glutamylhistidine	1.82132	0.936359	1.36535	0.110889	1.48103	1.2631	1.20284	0.682201
4'-hydroxypropiophenone sulfate	3.76399	2.91569	3.12556	0.112807	1.01881	0.72703	1	0.9176
pyridoxal	3.02675	2.01544	2.79049	0.113438	1.4148	0.89499	1.01695	0.433824
indole-3-carboxylate	3.45295	3.41702	1.75667	0.113844	1.90629	2.76276	0.738464	0.563825
xanthine	2.89035	1.83838	3.41358	0.114111	2.31603	3.48353	1.12445	0.582507
X-24363	0.899188	0.697484	0.6462	0.114391	1.50545	0.964434	1.55979	0.209626
N-palmitoyl-sphingosine (d18:1/16:0)	161.308	225.59	55.2569	0.114777	10.7571	18.0252	1	0.565648
glycine	2.64246	2.25439	1.60132	0.115453	1.61726	1.4132	1.55591	0.613562
X-24135	0.55733	0.369975	0.523904	0.115828	7.4673	17.8326	1	0.531335
2-iminopiperidine	5.21795	5.46267	4.51138	0.117936	2.37236	2.58838	1.08577	0.58821
2-butenoylglycine	3.66026	2.83821	3.95613	0.11832	1.21331	0.793545	1.62981	0.570276
X-18345	5.19339	5.36712	3.47428	0.118769	1.08172	0.626918	0.815497	0.423813
gamma-glutamyl-alpha-lysine	2.92643	1.99946	3.48821	0.118922	1.24715	0.689161	1.04087	0.98564
3-aminoisobutyrate	2.69714	1.35821	3.18844	0.119026	1.68983	1.84929	0.87499	0.329977
X-13431	0.969192	0.726481	0.879528	0.119443	1.18723	0.617601	1.18476	0.704666
3,4-dihydroxyphenylacetate	10.5518	21.5583	2.8368	0.11958	5.16903	6.55643	0.394936	0.949556
3,4-dihydroxybutyrate	5.61513	6.27594	3.41467	0.119719	1.91296	1.59722	1.13273	0.121882
X-23659	2.12516	1.59712	1.86831	0.119982	2.23302	1.91073	1.30426	0.0371742
lacto-N-fucopentaose I	7.07603	5.23657	6.86489	0.120296	2.01536	2.61299	1	0.306579
ferulic acid 4-sulfate	9.6916	13.1635	6.49889	0.120748	1.27473	0.593411	1	0.405934
gamma-CEHC	1.02068	1.51495	0.555871	0.121015	2.69034	5.03415	0.970047	0.778642
X-23739	6.95711	8.79632	5.10031	0.121878	1.1598	1.096	0.724247	0.362088
proline	4.59634	4.62908	1.95248	0.12204	1.73277	1.13203	1.46602	0.510352
S-(3-hydroxypropyl)mercapturic acid (HPMA)	2.48377	1.68972	2.01635	0.123408	1.63064	1.7056	1.02976	0.980019
phenethylamine	3.0144	3.15187	1.62572	0.124167	1.86453	2.35909	0.290535	0.339127
4-acetylcatechol sulfate (1)	4.02861	6.74024	1.78421	0.125149	0.773083	0.404993	0.631323	0.0924871
N-acetylhomocitrulline	3.82689	3.13875	2.60616	0.125227	1.18883	0.416758	1.23732	0.358469
1-methylguanidine	1.58091	0.654495	1.47068	0.12526	1.19601	0.375435	1.1012	0.465569
gamma-glutamylthreonine	3.09514	3.43397	1.40332	0.125792	1.56214	1.26479	1.06334	0.432619
X-12745	2.92712	2.12036	1.99577	0.12589	1.1504	1.67777	0.537023	0.445525
ribitol	1.67941	0.95519	1.34671	0.126089	1.11471	0.950911	0.689167	0.954182
orotidine	1.43983	0.63023	1.48772	0.126437	1.14207	0.549385	1.09762	0.574589
2-amino-2-methyl-1-propanol	2.49121	1.35858	2.46756	0.126783	3.62196	3.99044	1.69404	0.137435
choline phosphate	1.36347	0.771089	1.18071	0.126784	1.26925	0.880149	0.986791	0.995714
malonate	2.04632	1.11564	2.1763	0.127383	2.09335	2.70532	1.09432	0.318976
X-12839	8.15698	7.4837	4.72099	0.127563	3.52844	6.12146	1.67426	0.977275
X-15503	0.858121	0.500667	0.684182	0.127712	1.08365	0.874063	0.683474	0.404957
gamma-CEHC sulfate	0.593403	0.535413	0.515016	0.130341	0.859877	0.671704	0.798988	0.971862
acetylhydroquinone sulfate	3.65183	5.6612	1.71061	0.130377	0.749494	0.200918	0.674128	0.0605644
2-hydroxyglutarate	2.3701	1.80265	1.2779	0.130447	1.32775	1.00778	0.979379	0.396876
X-22162	1.65369	0.717512	2.01737	0.130754	1.51309	0.937855	1.36457	0.20537
glutamine conjugate of C8H12O2 (3)*	19.0639	26.2403	6.82382	0.131168	3.69766	4.5826	1	0.0848641
acesulfame	1090.67	2821.83	22.1386	0.131185	4.38235	8.52477	1	0.367194
nicotinamide N-oxide	4.67564	5.63986	2.89898	0.131226	3.50449	5.19211	1.10438	0.150453
valylleucine	2.06873	1.67201	1.16118	0.131687	1.20015	1.04292	0.778463	0.949721
ceramide (d18:1/14:0, d16:1/16:0)*	38.93	57.6644	1	0.132455	1.39206	1.03731	1	0.355918
delta-CEHC glucuronide	0.674286	0.835556	0.559431	0.132639	1.13915	0.81229	1.11238	0.744381
N,N-dimethylalanine	2.8982	1.88733	2.31158	0.132946	1.20885	0.843623	1.0172	0.757926
X-17685	2.77242	2.32413	2.35586	0.133208	0.686341	0.302709	0.663094	0.0636587
diethylamine	1.15672	1.18009	0.550687	0.134922	1.115	1.29327	0.687095	0.49691
N6-carboxymethyllysine	16.7598	31.3937	3.69316	0.136666	1.77607	1.39331	1.14105	0.787396
myo-inositol	8.03645	15.1816	1.40983	0.136736	1.87374	2.2723	1.38394	0.384249
5,6-dihydrouridine	1.33935	0.559969	1.13849	0.136875	1.11403	0.376524	1.00247	0.429053
alpha-CEHC sulfate	0.902057	1.30926	0.350627	0.138167	0.662081	0.461931	0.526181	0.395541
N-succinyl-isoleucine	2.76851	2.68943	2.05218	0.138457	1.01286	0.622878	0.789048	0.344026
4-hydroxyglutamate	3.49694	2.44632	3.02847	0.138904	2.37232	2.13162	1.85944	0.942029
argininosuccinate	5.04472	4.49495	2.70595	0.139401	1.5287	1.6788	0.912811	0.881832
X-25442	3.59769	2.96475	2.7951	0.139515	4.20529	7.5045	0.66926	0.429544
2'-deoxyinosine	9.31721	12.3612	2.68445	0.139547	5.43879	7.7224	1	0.278626
2,6-dihydroxybenzoic acid	14.8997	12.6989	21.0642	0.139611	11.8571	29.2925	1	0.858519
tryptophan betaine	4.11562	2.43145	3.66036	0.139638	2.99423	4.03311	1.9182	0.253864
N-acetylputrescine	1.57821	0.715385	1.2958	0.140477	1.36649	0.818103	1.29899	0.421667
4-methylguaiacol sulfate	1.98508	1.59508	1.38563	0.140949	0.943756	1.23746	0.428354	0.420301
homocitrulline	7.94995	12.7477	2.57492	0.141169	1.06444	0.422054	0.903643	0.436924
3-sulfo-L-alanine	4.2423	3.87469	3.69837	0.142024	3.74892	4.78952	3.41353	0.573288
alpha-hydroxyisovalerate	6.32763	8.17051	3.46373	0.142214	1.45807	1.88051	1.06726	0.298115
X-24246	2.04455	1.66637	1.11862	0.142333	1.75529	2.67465	0.668343	0.554352
X-23656	0.760101	0.643923	0.581239	0.143187	1.32653	1.65927	0.611349	0.828399
3-hydroxysebacate	15.6752	27.7922	4.80726	0.14437	5.62597	11.7407	0.991565	0.387398
methylmalonate (MMA)	3.92878	1.91572	4.72368	0.145276	10.8484	20.4368	1.07431	0.969084
dehydroepiandrosterone sulfate (DHEA-S)	4.07607	5.60427	2.28963	0.146364	1.48977	1.55311	1.04499	0.340106
glucuronide of C8H16O2 (2)*	80.872	159.233	19.2153	0.146445	2.35478	3.64181	0.772338	0.364617
tigloylglycine	0.846837	0.678569	0.640644	0.146638	1.17868	0.591753	0.931663	0.370039
glycine conjugate of C6H10O2 (2)*	0.864729	0.646715	0.555693	0.146833	1.9337	2.1422	1.37012	0.200057
adipate (C6-DC)	12.3192	14.104	7.79171	0.147136	1.9694	2.08578	1.20329	0.152848
phenylacetylglutamine	2.82219	3.21538	1.10871	0.147448	0.89138	0.155228	0.944672	0.133544
X-12812	2.44654	1.69868	3.05862	0.149441	1.54394	1.19616	1.45463	0.352718
4-ethylphenylsulfate	18.8582	32.4462	1	0.150369	4.16022	9.50966	0.468877	0.692314
5-hydroxyhexanoate	12.9125	20.7722	5.01657	0.150528	2.07635	2.27595	1.12978	0.265617
X-12125	0.868815	0.621278	0.87075	0.150759	0.934729	0.3694	1.11342	0.75004
2-hydroxysebacate	2.9807	3.18795	1.91314	0.151568	2.49188	4.05664	1.02278	0.457381
5-methylthioribose**	1.40804	0.621564	1.31793	0.151582	1.34131	0.477188	1.44467	0.115691
2-aminophenol sulfate	0.87587	0.413538	0.736289	0.151667	1.45684	1.87596	0.749834	0.843952
fructosyllysine	8.96074	11.8199	3.70321	0.151823	2.24898	2.83571	0.919377	0.303275
3-hydroxyisobutyrate	4.05561	2.63961	3.2645	0.1526	1.6809	1.77581	1.01254	0.519393
4-hydroxyphenylpyruvate	12.6265	27.9966	2.24739	0.153012	2.03881	3.24862	0.157032	0.0957004
cis-aconitate	1.77293	1.14916	1.69989	0.153071	1.64809	1.4492	1.36425	0.312488
lanthionine	1.84673	0.861638	1.76297	0.154328	0.854992	0.271932	0.788891	0.256422
glucose	1.71547	0.664844	1.59825	0.154681	2.16948	1.98621	1.74333	0.886563
X-12379	178.418	420.048	9.52312	0.154937	4.82074	7.81288	1	0.482406
homovanillate sulfate	0.881654	0.459505	0.690486	0.154956	0.818115	0.591372	0.746133	0.870336
X-24411	0.857128	0.269916	0.7424	0.155506	0.846708	0.41306	0.780432	0.19423
X-10457	2.36455	1.48827	2.29206	0.155591	2.59395	2.72385	1.4232	0.374926
suberate (C8-DC)	16.2859	30.215	5.5866	0.155878	2.18324	1.55992	2.13961	0.0711475
pyridoxine (Vitamin B6)	1.67605	1.07918	1.582	0.156697	3.36232	7.42146	0.673028	0.242223
X-17346	3.01408	1.72921	3.00233	0.156705	1.89965	1.80211	1.35788	0.386107
X-25422	1.35078	0.659158	1.08519	0.158679	1.08323	0.466321	0.995857	0.612007
ceramide (d18:1/20:0, d16:1/22:0, d20:1/18:0)*	70.6541	114.848	4.72912	0.159698	3.47411	5.01136	1	0.37822
11-ketoetiocholanolone sulfate	3.88938	7.47048	1	0.1603	2.62464	3.02446	1.47633	0.649629
X-12706	3.16589	3.72496	2.64991	0.161194	1.64329	2.20873	0.87311	0.695315
alpha-CEHC taurine*	0.687001	0.448958	1	0.161433	5.37096	8.83346	1	0.882427
4-hydroxyphenylacetylglutamine	5.04753	5.77649	2.64281	0.162088	0.859537	0.539063	0.670548	0.234302
N-methylpipecolate	7.7477	10.124	3.21499	0.163051	1.6108	1.73512	0.913009	0.389295
X-24456	1.10656	1.22288	0.871754	0.163661	1.89041	2.20992	1.11427	0.606396
lactose	7.12889	11.702	1.55043	0.163777	3.66788	6.0111	1.17931	0.194196
arabitol/xylitol	1.32173	0.522448	1.09688	0.163871	1.11001	0.391444	1.03139	0.484874
beta-citrylglutamate	2.15593	1.33909	1.81721	0.163947	1.14247	0.949787	0.741416	0.70428
1,6-anhydroglucose	3.40694	3.30187	2.88641	0.165097	5.70408	12.2507	1.05546	0.931687
7-methylguanine	1.5952	0.859527	1.44512	0.166383	1.27318	0.447949	1.23173	0.189759
N-octanoylglutamine	32.8578	41.6993	18.2502	0.166429	7.00406	11.6554	2.56833	0.818009
gamma-CEHC glucuronide*	0.776607	0.980505	0.572127	0.166907	1.43199	1.5294	0.834095	0.649272
hexanoylcarnitine (C6)	9.64388	14.612	2.34898	0.167075	9.12265	20.9035	1.23994	0.573923
5-methyluridine (ribothymidine)	2.71454	3.69049	1.34376	0.167111	2.05859	2.22812	1.63552	0.194913
X-21816	30.3344	62.049	7.63788	0.168374	5.95565	13.1698	0.765949	0.842065
N-acetyltaurine	0.948267	0.420549	0.797595	0.168661	0.917661	0.493341	0.838147	0.364798
X-12680	6.30182	9.28753	1.54811	0.168947	1.18175	0.527341	0.903539	0.414132
X-12906	1.56504	0.699924	1.40196	0.168972	0.928829	0.324864	0.940712	0.43332
6-oxopiperidine-2-carboxylate	1.87225	1.33831	1.28792	0.168983	0.909704	0.351536	0.979227	0.423336
tyramine O-sulfate	62.2467	93.5764	24.6571	0.169402	1.62915	2.45857	0.636478	0.257639
X-13844	1.8645	1.24868	1.94865	0.16958	3.41849	4.06584	1.98155	0.835904
1,3-propanediol	25.9873	35.4648	8.65433	0.17026	3.10214	4.23177	0.873689	0.681422
1-ribosyl-imidazoleacetate*	0.827271	0.211058	0.843432	0.170273	0.830989	0.405498	0.847598	0.183703
acetylcarnitine (C2)	5.37237	5.64771	1.44196	0.170342	2.07106	2.06655	0.916925	0.632432
dehydroepiandrosterone glucuronide	4.65816	7.25012	1	0.17095	1.2135	0.715835	1	0.455746
arabonate/xylonate	2.06995	1.61257	1.72783	0.172819	1.50011	0.879946	1.20684	0.176053
3-hydroxydodecanedioate*	6.11845	3.8764	5.02462	0.172862	4.19678	7.45067	1.101	0.420341
delta-CEHC	1.00981	1.09877	0.633872	0.172954	1.91256	2.04347	1	0.779077
1-methylnicotinamide	1.35553	0.552808	1.6842	0.173286	1.11942	0.377498	1.12811	0.512418
S-adenosylhomocysteine (SAH)	0.649131	0.48548	0.675065	0.175189	0.772189	0.374493	0.851905	0.188499
cysteine s-sulfate	1.73095	1.37362	1.28718	0.175772	1.93084	2.59565	0.681835	0.414552
1-methylguanine	6.23093	6.24098	4.26918	0.175978	1.64795	1.05524	1.35883	0.179738
cis-3,4-methyleneheptanoylcarnitine	1.83725	1.48949	1.41617	0.176909	1.47212	1.11187	1.07168	0.458765
ceramide (d18:2/24:1, d18:1/24:2)*	11.6107	18.379	1	0.177503	1.41202	0.86089	1	0.326509
X-23653	2.55247	2.93937	1.31497	0.177647	0.907288	0.672343	1.08879	0.38061
phenyllactate (PLA)	16.8391	27.7104	6.39618	0.177718	0.657346	0.391096	0.597735	0.310673
allantoic acid	5.88097	8.31815	1.89489	0.178038	1.16451	1.44161	0.887566	0.278276
pregnenediol sulfate (C21H34O5S)*	11.587	20.0357	1.14723	0.178166	3.1755	6.062	1	0.412661
1-methylxanthine	2.11961	0.910692	1.99993	0.17843	1.90774	2.24105	1.29864	0.563592
5-acetylamino-6-amino-3-methyluracil	2.41131	1.55618	1.41631	0.178822	3.35221	4.01323	2.5402	0.0919329
N6-carbamoylthreonyladenosine	1.54806	0.812341	1.43119	0.180698	1.36845	0.722951	1.18416	0.271931
2-octenoylglutamine	7.21419	10.1979	4.06805	0.180973	2.15135	3.10455	1	0.844679
malate	3.00241	2.84287	2.0207	0.181237	2.03135	1.96297	1.1349	0.149512
X-24418	3.58009	4.01079	1.56722	0.181428	9.30368	21.2454	1.19347	0.360771
X-24586	4.1789	5.84392	1.06802	0.181528	1.40289	0.971231	0.795273	0.368062
N-(2-furoyl)glycine	4.54558	5.82399	1.6036	0.181769	0.93678	0.290902	0.878141	0.287129
X-23680	0.958125	0.619533	1.02669	0.182202	1.44143	0.895219	1.58256	0.509946
3,4-dihydroxyphenylacetate sulfate	1.86866	1.16365	1.98028	0.182525	1.1644	0.99626	0.730171	0.852288
X-23868	0.603619	0.608436	0.450339	0.182753	3.12441	5.3388	1	0.87812
3-methoxycatechol sulfate (1)	292.5	673.041	36.8034	0.183445	18.616	47.1219	1	0.374695
argininate*	1.65937	0.767342	1.71851	0.183497	0.78175	0.267955	0.65934	0.0668214
2-oxoadipate	4.90269	7.70031	1.77389	0.183509	6.00379	9.35354	0.957018	0.890174
cytosine	2.84448	3.04146	1.43258	0.184042	1.45409	0.417148	1.334	0.226849
diglycerol	111.762	172.014	12.6517	0.184136	29.4241	70.5866	2.14772	0.287591
5-hydroxypicolinic acid	2.41242	1.57909	1.60807	0.184936	0.984769	0.444283	0.813382	0.39168
5-acetylamino-6-formylamino-3-methyluracil	6.8134	14.5928	1.47186	0.185777	0.800538	0.557678	1	0.856044
glycylleucine	3.52311	3.46304	1.2899	0.186403	1.59926	1.45055	1.34824	0.427195
X-17707	1.60187	1.15132	1.45826	0.186489	1.35243	0.832189	1.22784	0.535699
X-24495	1.98104	1.30551	1.23888	0.187348	0.998945	0.580508	0.973123	0.430681
3-hydroxy-3-methylglutarate	2.20836	1.75874	1.94858	0.188256	4.6011	9.29156	1.22362	0.341738
carboxymethylarginine	12.4611	20.3708	1.6862	0.188342	1.36624	0.765563	1	0.481866
3-hydroxybutyrate (BHBA)	19.175	42.7038	3.17643	0.188465	2.01692	2.27969	0.593145	0.348226
monoethyl phthalate O-beta-D-glucuronide	0.716919	0.680585	0.437067	0.191461	0.480701	0.346482	0.528047	0.341233
gamma-tocopherol/beta-tocopherol	4.70993	6.68455	1	0.192378	1	0	1
vanillic acid glycine	1.21447	0.401574	1.28888	0.192874	1.37494	1.19528	0.814073	0.346481
X-17438	93.4947	148.478	15.2548	0.194099	7.09045	12.3707	2.20668	0.927811
1-methyl-5-imidazoleacetate	2.47687	2.4968	1.17132	0.19483	3.09159	3.24538	1.40106	0.141571
X-12112	1.84521	1.14518	1.29556	0.195663	0.917782	0.517898	0.902761	0.389065
salicylate	4.22222	8.26948	1.24861	0.196841	1.2991	0.689215	1.15361	0.837889
laurylcarnitine (C12)	3.69216	4.04328	1	0.197191	2.11757	1.81598	1.0296	0.330136
methionine	2.34001	2.04964	1.10368	0.197514	0.969251	0.836775	0.822914	0.319052
5-hydroxy-2-methylpyridine sulfate	5.73043	4.83256	3.27012	0.197553	1.60581	1.6133	1	0.366164
cholesterol	15.8328	21.9125	6.05464	0.197828	2.43573	2.31525	2.00779	0.297124
pregnanediol-3-glucuronide	3.73	4.72983	1	0.198636	1.15695	1.3066	0.711677	0.310561
sphinganine	10.0664	13.9947	7.45207	0.19964	4.24096	6.7789	1	0.231142
(R)-3-hydroxybutyrylcarnitine	13.6866	24.9043	1.75457	0.20098	1.6376	1.77502	1.05381	0.821272
4-acetylphenol sulfate	3.42161	4.15744	1.627	0.201732	1.90946	3.09138	0.753059	0.36232
N-formylmethionine	5.04579	6.38521	2.03792	0.202443	1.75615	2.01389	0.78694	0.577095
X-24354	1.05497	0.941981	0.881487	0.202706	0.988315	0.541688	1	0.838671
glycerophosphoethanolamine	1.42849	0.80917	1.18579	0.20281	1.75871	0.503227	1.76105	0.00370689
taurohyocholate*	2.47477	2.55852	1.50805	0.204149	3.65962	5.50526	0.623751	0.549016
X-24544	16.3137	37.4964	1.26316	0.20423	2.24819	2.33073	1.25027	0.428374
X-24812	2.31545	1.53401	2.62687	0.204385	1.18027	0.559688	1	0.942786
X-23424	0.804096	0.744597	0.841447	0.204878	1.43639	1.52627	1.03456	0.433645
hypoxanthine	2.9652	3.39644	1.72918	0.205929	1.50203	1.77959	0.886758	0.867778
X-12729	4.79436	7.99939	1.95327	0.206686	5.83773	10.6008	1	0.454843
X-24338	7.75074	16.869	1.18244	0.208546	2.4786	4.22198	0.804773	0.913346
m-tyramine sulfate	2.6941	2.04654	1.41513	0.209038	1.10944	0.720297	0.875806	0.654449
X-13698	0.918035	0.594348	0.955722	0.210088	0.84684	0.362913	0.661503	0.408167
undecenoylcarnitine (C11:1)	3.34509	2.44131	3.08755	0.210644	2.12319	2.193	1.49608	0.72248
X-13695	2.05515	1.7351	1.09733	0.210714	1.29219	1.84861	0.639493	0.25726
imidazole lactate	3.98135	3.45885	2.61768	0.210813	1.75642	1.80279	1.08511	0.761825
2-furoylcarnitine	12.4927	17.8512	2.14288	0.211554	2.05075	2.10669	1.13136	0.39284
1,2,3-benzenetriol sulfate (2)	56.6202	64.6174	33.6108	0.211948	10.102	22.2754	1	0.437469
butyrylputrescine/isobutyrylputrescine	1.50042	0.743328	1.13545	0.212426	1.26544	0.861784	0.983589	0.981258
2,3-dihydroxy-2-methylbutyrate	2.40328	2.66924	1.34676	0.212454	1.07109	0.441736	1.07568	0.563742
X-18240	11.7243	16.8664	3.5865	0.21257	1.40126	0.910494	1.25905	0.432409
glucuronide of C12H20O3 (4)*	5.27178	9.90563	1.11262	0.212837	0.892411	0.734104	1	0.643997
X-23780	1.6717	1.43011	1.10207	0.217041	3.25248	3.95623	1.1826	0.253935
1,2,3-butanetriol	2.74129	3.06986	1.74457	0.218188	1.01187	0.768459	0.824127	0.364282
syringol sulfate	14.6903	26.8905	1	0.218543	0.917803	0.198085	1	0.173338
dimethylglycine	2.78834	2.08191	2.511	0.21858	1.3495	0.862373	0.968325	0.262582
glycocholate	4.62582	4.89598	4.04493	0.219183	2.63079	2.13952	1.74624	0.185806
agmatine	8.149	18.6862	1	0.220141	1.43721	1.60737	1	0.366833
cholesterol sulfate	8.82995	11.9384	1	0.22242	2.44696	2.42455	1	0.354775
X-11795	9.15496	19.3933	1	0.22361	0.747776	0.772941	0.47409	0.434482
16a-hydroxy DHEA 3-sulfate	12.9947	26.8138	1.77048	0.223951	2.71722	2.96391	1.38687	0.49133
N6-methyladenosine	2.73696	2.7878	1.621	0.223981	8.71446	13.6037	1	0.287072
oxindolylalanine	1.26799	0.462774	1.05356	0.224517	0.881555	0.44895	0.913144	0.365906
3-methoxytyramine	1.61626	0.91785	1.18494	0.224617	2.53074	3.55206	1.10913	0.689309
X-17763	1.63841	1.1674	1.84957	0.225458	1.25121	0.669737	1.29242	0.720497
X-13507	0.559386	0.524496	0.25811	0.225639	0.871803	0.66542	0.806704	0.795673
1,2,3-benzenetriol sulfate (1)	15.7849	21.2938	1	0.227283	0.903826	0.254453	1	0.355918
saccharopine	1.53917	0.841206	1.23869	0.227321	0.782782	0.427215	0.774382	0.224293
5-aminovalerate	19.8864	35.9477	1.99667	0.228635	1.07326	0.922883	0.85266	0.606743
alpha-CEHC glucuronide*	1.97688	2.91988	0.676372	0.228768	1.60593	1.51323	0.902388	0.805713
glucuronide of C10H18O2 (9)*	8.52707	15.1265	1	0.229637	0.771786	0.370583	1	0.275594
X-17688	2.89952	2.1513	2.17557	0.229705	1.51298	1.64893	0.788412	0.8236
nicotinamide	1.96809	1.56406	1.22083	0.230773	1.46613	0.968314	1.16899	0.403254
homovanillate (HVA)	3.42349	2.10098	3.03417	0.23209	2.34187	2.8709	1.10879	0.428227
taurocholate	3.60691	3.59553	3.34972	0.234099	1.53424	1.47464	0.751211	0.945343
glucoheptose	2.82003	1.6124	2.636	0.234239	3.49589	6.41496	1	0.426866
methyl-4-hydroxybenzoate	4.64715	7.24539	2.77457	0.234692	1.26998	1.4513	0.794953	0.937204
X-24412	4.49075	5.70493	1.88294	0.235373	3.30974	3.29687	1.11261	0.301901
5-oxoproline	1.45239	0.589625	1.25712	0.235854	1.18503	0.324271	1.02406	0.184786
X-24457	28.2741	52.8404	1	0.236188	2.05386	2.48637	1	0.392174
deoxycarnitine	2.28767	1.85997	1.57197	0.23622	2.04098	2.20053	1.20286	0.789202
X-23639	4.60792	5.26616	3.19896	0.236601	1.48942	1.53122	1.10954	0.327742
X-22152	0.841975	0.622929	0.710244	0.23711	2.26751	4.01832	0.660064	0.620866
5-hydroxymethyl-2-furoic acid	0.58462	0.681229	0.17951	0.237306	0.690596	0.553035	0.458486	0.24452
3-hydroxyadipate	4.36901	5.83601	1.7543	0.237695	4.9135	7.39315	1.32537	0.460966
N-acetyl-1-methylhistidine*	0.891756	0.668876	0.746603	0.237816	1.3006	0.393823	1.38407	0.266897
2'-deoxyguanosine	35.3118	75.7448	2.60075	0.238051	5.76408	11.0416	1.10363	0.20182
uridine	2.68458	1.85266	2.25898	0.238694	1.35458	1.02108	1.12609	0.802579
glucarate (saccharate)	0.925931	0.815421	0.476467	0.238764	1.40637	2.95414	0.334313	0.207363
glyco-beta-muricholate**	14.0212	18.3791	1	0.238963	0.868764	0.542163	1	0.350381
citramalate	1.96313	1.56525	1.26908	0.240546	0.980003	0.462117	1.07468	0.908546
inosine	4.45701	5.47573	1.74463	0.240931	1.3986	1.65086	0.655024	0.74389
X-24406	2.96512	3.66577	1.53358	0.241598	2.41384	3.11184	0.818819	0.381834
X-12707	1.63162	1.21872	1.16147	0.242282	4.21517	9.21627	1.04185	0.90762
dimethylmalonic acid	0.795473	0.377952	0.923713	0.244319	0.690581	0.2877	0.74732	0.0613735
3-ureidopropionate	1.8283	1.14776	1.69961	0.244763	1.50589	1.78035	0.95983	0.673366
urate	3.11615	3.33609	2.10846	0.247783	1.53392	1.15894	1.12944	0.561806
phenylacetylvaline	2.5764	2.74735	1.26255	0.24832	0.493774	0.35879	0.357052	0.0521207
X-16580	2.03535	1.02099	2.12535	0.248887	2.18314	2.39594	1.35734	0.232892
succinoyltaurine	2.7571	2.18624	2.37488	0.249112	1.93412	1.91953	1.43407	0.361421
chlorothiazide	1.06408	0.119976	1	0.249679	3.28684	6.05042	1	0.355918
17alpha-hydroxypregnanolone glucuronide	2.719	2.88447	1.08232	0.249863	0.830288	0.331541	0.711353	0.353854
ranitidine	0.860841	0.323763	1	0.250262	4.51857	9.33524	1	0.418539
imidazole propionate	5.11617	3.18661	6.02263	0.250462	1.6532	1.91535	0.927789	0.996935
X-24680	2.36785	2.17665	1.66758	0.251918	1.05319	0.580786	0.857611	0.930984
glycerophosphoglycerol	1.53388	0.698823	1.54411	0.251972	1.43194	0.812115	1.2202	0.635631
vanillate glucuronide	1.57874	1.03805	1.04457	0.252482	2.0044	1.87512	1.31775	0.184727
N-acetylneuraminate	2.55683	2.72935	1.16193	0.252572	1.48097	0.819387	1.32259	0.198268
fentanyl	0.751062	0.426406	1	0.25337	0.808103	0.763595	1	0.117159
theobromine	6.83207	8.45389	3.28864	0.255434	4.28816	3.82969	3.77311	0.038699
choline	5.63937	8.04508	2.51205	0.256273	1.87635	1.2494	1.30562	0.233716
glucuronide of C8H14O2 (6)*	1.92917	1.94902	1.28613	0.256642	1.4646	1.66788	1	0.289654
gamma-glutamylglutamine	2.85046	3.57287	1	0.256858	1.69628	1.6549	1	0.803168
N-acetylglucosaminylasparagine	1.45914	0.64616	1.38991	0.256975	0.947023	0.421086	0.68392	0.522841
cortisone	1.87879	1.76367	1.2348	0.256996	1.27823	1.3923	0.712982	0.29119
N-acetylglucosamine conjugate of C24H38O4 bile acid**	2.69112	3.9178	1	0.258268	0.96664	0.932568	0.845639	0.131818
methyl vanillate sulfate	1.18406	0.717108	1.02757	0.258791	0.673665	0.524548	0.669157	0.30956
tartarate	8.54057	15.8233	1.1185	0.259366	1.01545	0.576694	0.896711	0.943192
X-12708	0.818803	0.400009	0.913045	0.260204	1.36579	0.983133	1.06492	0.428558
11-ketoetiocholanolone glucuronide	2.29575	1.9345	1.82505	0.263795	1.66914	1.08395	1.2979	0.923335
X-24415	1.06153	1.07478	0.863207	0.265257	1.0562	0.807023	0.825527	0.501892
taurochenodeoxycholate	4.9658	5.14212	4.36011	0.266422	5.29272	7.70692	0.784389	0.520822
X-26099	1.00485	0.874753	0.969578	0.267171	0.84035	0.382708	0.686503	0.73499
taurolithocholate 3-sulfate	30.2502	31.8226	18.1714	0.268248	6.33907	13.5378	1	0.561899
2-methoxyresorcinol sulfate	24.5382	40.2216	4.34268	0.269033	2.43904	2.46738	1	0.083631
S-1-pyrroline-5-carboxylate	4.09213	4.94796	1.1264	0.269694	1.197	0.940421	1.13929	0.687834
palmitoylcarnitine (C16)	4.4775	7.58597	1	0.27077	1.516	1.17347	1	0.288841
4-guanidinobutanoate	1.00606	0.670008	0.582015	0.2714	1.02028	0.487735	1.18353	0.361947
tryptamine	2.91541	3.93476	1.69532	0.271985	1.28774	0.949998	0.98476	0.721132
betaine	2.27627	1.50556	2.3788	0.27201	1.39932	0.961659	1.13353	0.466521
3-hydroxyindolin-2-one sulfate	1.86164	1.85261	1.09779	0.273412	9.13062	21.6668	0.748918	0.504582
serotonin	2.30761	2.75905	1.02074	0.273487	1.43203	1.69839	0.990859	0.976991
4-hydroxymandelate	0.99271	0.598988	1	0.273888	0.521282	0.445254	0.351145	0.029577
malonylcarnitine	1.76175	1.0764	1.78486	0.274268	2.00094	1.79506	1.65979	0.121841
cystine	1.59337	0.840696	1.34728	0.27443	2.32388	2.6295	1.13938	0.607738
caffeate	21.9474	55.4466	1.24999	0.274683	1.603	3.25364	0.145412	0.110967
glutarylcarnitine (C5-DC)	1.00101	0.222403	0.993924	0.275112	1.2198	0.408418	1.11622	0.152218
trizma acetate	4.05598	5.66544	1	0.275789	1.10191	0.436164	1	0.356005
X-24762	1.87934	1.52756	1.34074	0.276393	1.23281	0.69959	1.27456	0.369202
11-dehydrocorticosterone sulfate	6.2778	9.12328	1.64198	0.27832	4.40214	6.25856	2.52386	0.412307
lignoceroyl sphingomyelin (d18:1/24:0)	33.9458	69.6436	4.92978	0.278965	1.74092	2.15724	1	0.541205
X-21736	16.0766	23.9618	6.74597	0.279659	21.4967	52.653	1.05846	0.334184
2-methylserine	4.03602	3.06855	3.61275	0.281021	0.894256	0.551056	0.92915	0.302803
X-12111	1.61849	1.18597	1.22129	0.281055	1.02724	0.429081	0.844799	0.780197
3alpha,21-dihydroxy-5beta-pregnane-11,20-dione 21-glucuronide	3.60633	3.92508	1.2822	0.282716	2.22268	2.62318	1.73552	0.928334
X-24346	2.71004	1.46925	2.97057	0.283719	2.654	3.2502	0.741306	0.620521
dihydroorotate	3.28702	3.1275	2.1033	0.284082	2.23851	3.96914	0.783095	0.301054
3-methylhistidine	2.19515	1.30681	1.80814	0.284769	1.11262	0.538971	0.859869	0.665566
1-palmitoyl-GPE (16:0)	16.0801	33.7793	1	0.285122	2.59325	4.09	1	0.866921
S-adenosylmethionine (SAM)	0.909433	0.476026	0.978635	0.285442	1.69833	2.74014	0.758953	0.235512
ranitidine N-oxide*	0.870825	0.285739	1	0.286785	2.48784	3.74093	1	0.17535
behenoyl sphingomyelin (d18:1/22:0)*	22.9781	39.9646	5.70669	0.287217	2.51319	3.62146	1	0.66648
propionylcarnitine (C3)	3.98049	6.20272	1.82461	0.288555	2.56728	2.99073	1.01762	0.889302
tauroursodeoxycholate	3.88313	5.68624	1.74236	0.289313	0.927019	0.448305	1	0.35526
3-hydroxyproline	2.17532	1.41295	2.27217	0.289356	0.897266	0.678096	0.944307	0.371978
phenylacetylthreonine	2.74756	3.97266	0.980967	0.290499	0.865814	0.320285	0.713903	0.222235
4-hydroxycatechol sulfate	2.91664	3.06853	1.45935	0.290859	1.7951	2.76755	1	0.641997
2-pyrrolidinone	1.40055	0.581583	1.38032	0.290997	1.16226	0.484878	1.34924	0.474351
3-(3-hydroxyphenyl)propionate	4.06656	7.18723	2.04272	0.291493	1.02039	0.645649	0.718558	0.894161
1,3-dimethylurate	2.94467	3.28189	1.89635	0.291553	1.64898	1.12016	1.55107	0.267192
1,7-dimethylurate	2.12244	1.35657	2.02024	0.291628	2.79933	2.84041	1.75543	0.0645401
tetrahydrocortisol sulfate (2)	8.27441	17.0835	1	0.291874	3.50859	6.343	1	0.834292
glycohyocholate	2.79076	2.27528	1.79993	0.292071	3.16197	5.48066	1	0.966632
X-12718	2.13023	2.49171	1.28974	0.294858	15.2884	38.2864	0.920887	0.820765
retinol (Vitamin A)	1.31651	0.820579	1	0.297425	0.816653	0.749098	0.53322	0.28666
isocitric lactone	3.94007	3.59859	3.72992	0.297478	2.42612	1.66285	1.906	0.0532835
epiandrosterone glucuronide	5.26335	9.17898	1	0.298516	1.71463	2.81366	1	0.202086
X-24808	11.2854	24.3193	1.78442	0.298693	1.10439	1.06978	0.990676	0.268023
xanthurenate	1.33931	0.682781	1.06629	0.299275	0.994348	0.46351	1.00493	0.768775
adenosine	1.73573	2.46739	1.26212	0.299914	3.27866	6.64426	0.852004	0.948166
androsterone glucuronide	2.69699	2.73934	1.69726	0.299958	0.804069	0.586908	0.639102	0.102364
cysteinylglycine disulfide*	1.77399	1.17612	1.39811	0.301277	1.00498	0.485336	1.05024	0.574485
glucuronide of C10H18O2 (11)*	2.36042	1.36139	2.28064	0.301467	1.62503	1.47666	1.12016	0.957215
X-14056	0.956809	1.85814	0.199495	0.302709	3.12092	4.94881	0.861243	0.957902
adenine	10.6626	12.5773	4.01786	0.303243	16.1212	38.5597	1.04112	0.412579
2-hydroxyarachidate*	29.7465	37.5786	5.88764	0.30454	0.969197	0.884921	0.483223	0.932332
2-isopropylmalate	2.97518	3.95957	1.19598	0.304805	1.28771	0.93553	0.885629	0.943039
citraconate/glutaconate	3.28365	4.02524	1.26632	0.305319	1.24105	0.495854	1.18902	0.746022
N-acetylthreonine	1.51758	0.563774	1.61492	0.305466	1.14474	0.654935	0.935121	0.702784
dehydroascorbate	2.14275	1.96509	1.15964	0.307021	1.07451	0.744851	1.2316	0.821585
1-methyl-4-imidazoleacetate	1.55477	0.933564	1.3704	0.307919	1.42202	0.508522	1.43549	0.0892806
X-15136	2.00777	1.7338	1.32832	0.308564	1.31946	0.755451	0.971326	0.337634
methylsuccinoylcarnitine	2.40574	2.35272	1.69097	0.309907	1.70329	1.41348	0.882087	0.388196
X-25435	2.60934	2.73291	1.80983	0.310022	1.78779	3.01145	0.668175	0.832273
glutamine conjugate of C6H10O2 (1)*	1.78741	1.32572	1.83015	0.310063	1.18217	0.902172	0.898612	0.788757
ascorbic acid 3-sulfate*	2.9049	2.00551	2.73466	0.311095	4.13157	5.50107	1.15554	0.241406
X-23644	4.47447	4.31849	2.30194	0.31274	1.95821	2.58303	0.911965	0.775083
N-formylphenylalanine	1.36958	0.584135	1.21452	0.314488	0.915828	0.322356	0.90015	0.194624
N-acetylcysteine	1.04294	1.29598	0.674694	0.31459	1.8381	1.90122	1.08595	0.460659
1,2-dipalmitoyl-GPC (16:0/16:0)	22.9228	51.3836	5.04631	0.315341	1.95242	1.86468	1	0.554687
fluconazole	0.731105	0.459241	1	0.315426	1.80066	2.22409	1	0.368931
fucitol	1.89132	1.2784	1.44102	0.316096	1.33656	0.8515	1.0176	0.274129
dihydroferulic acid sulfate	41.8957	97.6269	1	0.316273	0.798852	0.296803	1	0.0875153
glycocholate sulfate	6.59362	8.85757	1.48294	0.316994	1.34898	0.73692	1	0.178183
X-24801	1.88201	1.41196	1.23275	0.317237	3.05608	5.54469	0.912469	0.988712
cysteine	0.920667	1.13661	0.509635	0.318599	1.2485	0.911085	0.910162	0.631608
GlcNAc sulfate conjugate of C21H34O2 steroid**	2.78739	2.16411	1.90181	0.318792	2.08489	3.17407	1	0.423424
carnitine	1.85799	1.37813	1.32058	0.319431	2.63231	2.92164	1.49134	0.484853
diaminopimelate	6.15749	9.82834	0.877275	0.320021	1.23599	1.00021	1	0.437031
isocaproylglycine	1.09995	0.674165	1.17098	0.32053	1.21766	0.83757	1.20256	0.953561
X-12722	4.91101	7.95823	1.01849	0.32135	0.846814	0.49443	0.611365	0.274792
glucuronide of C14H22O4 (3)*	2.23524	3.36804	1	0.321613	2.09571	2.57625	1	0.989936
glucuronide of C9H10O4 (1)*	0.910957	0.422034	0.793905	0.32177	0.405729	0.259494	0.350659	0.05533
X-25109	0.838528	0.865193	1	0.32178	4.00535	7.04079	1	0.409277
X-24339	0.868425	0.772473	0.579668	0.322225	0.722083	0.188756	0.648655	0.0300686
2-hydroxydecanoate	1.62093	1.55083	1.49403	0.322301	1.61309	1.30272	2.02808	0.437955
X-18935	8.11184	9.17293	3.81727	0.322353	47.0443	121.094	1	0.592794
anthranilate	2.89368	3.77488	1.66408	0.323011	3.3446	3.47308	1.78392	0.207021
stachydrine	3.99962	4.13235	2.3542	0.323618	4.29935	9.38993	0.759641	0.604053
3-methylxanthine	2.94317	2.2151	1.46882	0.323746	4.59945	7.27458	1.5522	0.0147526
cholate	241.306	605.629	4.6495	0.325317	1.82725	2.26998	0.894277	0.357339
sebacate (C10-DC)	24.0153	32.947	5.60945	0.326178	2.81748	2.22226	2.47546	0.304599
X-24431	2.80627	3.62094	1.45891	0.327159	1.13182	1.09469	0.963658	0.599654
saccharin	161.251	280.145	1	0.328918	1347.49	3564.08	0.163499	0.359597
glucuronide of C8H14O2 (4)*	0.850943	0.339121	0.676602	0.329824	1.06574	0.701283	0.951719	0.860807
dehydroandrosterone glucuronide	3.69352	5.92717	1.04648	0.330116	0.724542	0.663381	0.669628	0.116542
X-21285	5.82227	6.81287	1.62515	0.331192	1.26006	1.00461	1	0.373909
4-acetylcatechol sulfate (2)	1.04538	0.962741	0.823301	0.331485	0.839799	0.564789	0.707321	0.598335
6-hydroxyindole sulfate	2.81269	3.2586	1.66477	0.332405	97.8084	256.343	1	0.453314
3-hydroxyphenylacetoylcarnitine	1.61055	1.5948	1.35634	0.332887	1.32751	1.05164	1	0.645937
X-22508	3.10238	4.87842	1.17842	0.333043	7.40878	16.0232	1	0.962331
X-25959	3.09261	4.5864	1	0.333568	1.37447	1.06721	1	0.989914
X-13729	6.17584	9.69619	2.47032	0.334087	7.02751	15.4085	1	0.188579
X-24764	2.00862	1.51772	1.62902	0.33525	2.19628	3.32153	1.00015	0.413304
X-24468	1.54736	0.907022	1.1172	0.335257	3.77269	5.61445	2.18383	0.0830508
taurocholenate sulfate*	5.657	5.14068	4.3289	0.335366	5.09585	8.48445	0.655323	0.985582
2-methoxyhydroquinone sulfate (1)	1.26131	0.73642	1.00676	0.336774	0.962826	0.669673	0.772078	0.524321
alpha-CEHC	0.831868	0.369193	1	0.337765	2.07243	2.5601	1	0.396113
indoleacetate	8.60415	7.03784	7.71932	0.338254	7.17624	15.826	1.06054	0.363475
X-23787	0.999601	1.09198	0.571264	0.338393	1.46315	2.04273	0.67955	0.647835
X-24971	4.25333	4.33334	3.66418	0.338894	6.59371	12.8854	1.29713	0.141803
glucuronide of C8H18O2 (2)*	1.90289	2.66089	0.823207	0.339864	0.835865	0.532046	0.770979	0.912515
cyclo(his-pro)	7.37189	14.4063	1.56867	0.341375	1.32647	1.1691	0.975361	0.962855
pentose acid*	32.39	73.3848	2.26488	0.341657	1.55354	1.47423	1.11883	0.506306
2-piperidinone	9.20269	10.5569	2.91341	0.344508	1.79848	1.31979	1.43997	0.136805
cyclo(pro-sulfo-tyr)*	45.895	108.754	4.44004	0.345453	1.07572	0.648162	0.803154	0.491752
hypotaurine	0.88607	0.43295	1	0.346018	6.22269	15.0768	0.530403	0.76395
X-12411	9.27257	18.82	1.39881	0.34618	1.515	1.83749	0.734251	0.750591
2-hydroxyadipate	1.15377	0.347036	1.05502	0.347164	0.740555	0.283147	0.830395	0.0878051
glucuronide of C19H28O4 (2)*	5.51053	9.32543	1	0.347416	1.23707	1.28703	0.981403	0.304352
X-23436	1.38644	0.809398	1.27159	0.347622	0.867682	0.921065	0.331501	0.138736
fructose	2.77141	2.98646	1.63808	0.347789	2.76148	4.71129	1	0.534401
maltotriose	2.66703	5.32082	0.429114	0.34813	0.941548	0.800069	0.832003	0.153596
X-24414	1.72264	1.9556	0.747682	0.348228	0.850993	0.347407	0.776335	0.145534
cyclo(gly-pro)	17.5517	40.8361	2.19214	0.350396	1.44857	1.10107	1.60869	0.986504
N-acetyl-beta-alanine	1.44601	0.686876	1.45997	0.350406	0.929682	0.478225	1.06522	0.37382
pseudouridine	1.43706	0.720571	1.46164	0.350551	1.12011	0.355339	1.19424	0.425939
glucuronide of C10H18O2 (7)*	6.90266	12.7788	2.6763	0.350684	2.51615	2.3907	2.84916	0.458774
m-tyramine	3.96707	7.30226	1.14349	0.351334	0.8171	0.49776	0.659257	0.148126
cyclo(leu-pro)	525.49	1379.12	1	0.353161	1.0734	0.768978	1	0.858093
carboxyethyl-GABA	1.6033	0.929552	1.28654	0.353436	1.52584	0.569915	1.60437	0.0770602
2-dimethylaminoethanol	4.11326	3.93206	3.37177	0.354246	1.21215	0.996139	0.797957	0.363067
histamine	750.179	1980.61	1	0.355891	0.806639	0.347558	1	0.287793
ferulate	1.06371	0.168559	1	0.355918	0.693359	0.384655	0.882329	0.134073
glycoursodeoxycholic acid sulfate (1)	0.963176	0.0974276	1	0.355918	1.13321	0.35244	1	0.355918
bilirubin (Z,Z)	0.907513	0.244699	1	0.355918	0.986636	0.52172	1	0.452263
pivaloylcarnitine (C5)	0.870932	0.341481	1	0.355918	1.27327	0.72301	1	0.355918
cyclo(pro-tyr)	3.79845	7.40399	1	0.355918	1	0	1
etiocholanolone glucuronide	4.89828	10.3139	1	0.355918	0.883895	0.572822	1	0.342649
propyl 4-hydroxybenzoate sulfate	0.857839	0.376123	1	0.355918	2.83851	3.13495	1	0.101491
ceramide (d18:1/17:0, d17:1/18:0)*	1.57922	1.53246	1	0.355918	1	0	1
metronidazole	0.858066	0.375523	1	0.355918	1	0	1
5-hydroxyindole glucuronide	1.36044	0.953635	1	0.355918	7.08708	16.1966	1	0.384315
norfentanyl	0.920605	0.21006	1	0.355918	0.834831	0.216516	1	0.0990839
ampicillin	17.6513	44.0553	1	0.355918	0.673145	0.465672	1	0.354801
X-22158	5.11461	7.83763	1.17562	0.356967	18.5786	38.8111	1.57483	0.316348
taurohyodeoxycholic acid	2.56881	2.86521	1	0.357757	2.76556	4.64106	1	0.622128
2-methylmalonylcarnitine (C4-DC)	1.84522	1.11861	1.3819	0.358681	1.38437	0.749167	1.13355	0.297334
X-24571	13.5715	30.9016	0.783957	0.360027	3.63429	4.34415	1	0.325066
N1-methylinosine	1.08445	0.419204	1.11295	0.360894	1.22583	0.562007	1.17608	0.304039
X-24543	2.02298	1.89387	1.14376	0.36102	4.77551	4.88477	4.59186	0.267081
X-25433	3.44948	4.80854	2.25086	0.362924	1.44423	1.68709	0.638879	0.697263
3-methylglutarylcarnitine (2)	1.80213	1.42519	1.04557	0.363636	1.30644	0.84273	1.03499	0.321103
glycochenodeoxycholate	13.8373	17.4143	6.57429	0.364043	6.48321	7.31656	1.6826	0.172295
3-methylurate*	2.48958	1.72436	1.87927	0.365615	2.6556	3.27637	1	0.875032
andro steroid monosulfate C19H28O6S (1)*	11.5324	25.2939	1.92673	0.366051	2.57373	1.93349	2.06398	0.903168
N2,N2-dimethylguanosine	1.36178	0.706662	1.34942	0.370299	1.19462	0.474853	1.09204	0.368489
N2-methylguanosine	1.65922	0.803821	1.76605	0.372065	1.3793	1.13007	0.890929	0.588867
X-25542	3.60835	5.71813	1.4495	0.372667	1.17956	1.00311	0.9398	0.272921
glucuronate	1.25873	0.56784	0.96865	0.374255	2.0004	1.26921	1.9582	0.110021
X-23438	0.981724	0.642875	0.780821	0.375306	0.843805	0.326528	0.815922	0.217105
1-methyl-5-imidazolelactate	3.38217	2.76753	2.38727	0.37551	1.06349	0.662471	0.880682	0.667789
N-acetylhistamine	4.02156	6.71421	1	0.376075	1.09077	0.607893	1	0.95543
N6-succinyladenosine	1.75264	1.34647	1.44377	0.377346	1.00148	0.523808	0.941321	0.909527
X-24670	2.52088	2.60043	1	0.377735	4.41355	6.49433	2.62738	0.292266
tetrahydrocortisone	6.04521	7.63842	4.11126	0.378328	1.98774	2.30592	1.14494	0.46539
3-(3-hydroxyphenyl)propionate sulfate	11.4015	13.135	4.57502	0.378819	5.49592	8.50457	1	0.219065
X-25527	1.91192	2.1132	1	0.380526	0.847205	0.266375	0.804082	0.262968
alpha-hydroxyisocaproate	51.2548	94.3994	1	0.380728	0.867045	0.351765	1	0.355918
4-acetamidobutanoate	1.47795	0.724375	1.46038	0.382237	1.20152	0.511579	1.39686	0.370297
X-25656	0.939863	0.952365	0.786916	0.384121	0.971865	1.35895	0.342427	0.197007
3-indoxyl sulfate	3.49939	3.77407	1.92008	0.384186	131.301	346.034	0.579123	0.764778
phenylacetylglutamate	2.05914	2.24441	0.828989	0.384199	0.654506	0.198025	0.716164	0.0503194
N2-acetyl,N6,N6-dimethyllysine	1.13018	0.581135	0.81102	0.384267	1.16387	0.288053	1.13466	0.159546
salicyluric glucuronide*	1.58626	1.33781	1.0283	0.38778	1.47908	0.679456	1.06227	0.0815193
2-methylbutyrylglycine	1.39264	1.38448	0.699674	0.389259	0.942201	0.59232	0.75978	0.649123
1H-indole-7-acetic acid	0.912308	0.49466	0.686229	0.391679	0.797318	0.189758	0.726369	0.0653714
indoxyl glucuronide	1.45104	1.37504	1	0.392124	14.6201	36.1737	1	0.590428
isovalerylcarnitine (C5)	0.854993	0.409695	1	0.392406	68.8941	180.378	0.679138	0.802792
guanidinosuccinate	1.13033	0.81088	1	0.393336	1.04948	0.641313	0.887559	0.438812
pimelate (C7-DC)	2.22271	2.31887	1.70652	0.393498	1.43426	0.48661	1.28122	0.0499285
sucrose	3.32647	7.02852	0.834494	0.3942	5.67881	6.77438	1.85652	0.2356
ascorbate (Vitamin C)	66.5729	171.249	1	0.394283	2.4743	3.59038	0.261032	0.981223
X-16124	1.88371	1.8792	1	0.394959	0.82937	0.497437	1	0.749354
1-methylhistamine	1.02271	1.01551	0.548417	0.395072	0.844177	0.380026	0.863512	0.487773
alpha-ketoglutarate	43.639	111.256	1.25126	0.395439	2.57423	3.20949	1.50649	0.82482
X-13743	1.08408	0.519835	1	0.395498	1.02145	0.843661	1	0.939539
glycerol	3.25405	4.09915	1.6341	0.39688	69.4237	169.762	4.00378	0.185793
X-24470	3.55582	2.74661	3.26775	0.396919	4.95391	6.42319	1.80449	0.115963
X-25785	3.39951	3.29859	3.46882	0.397425	0.888545	0.919744	1	0.163505
X-18945	1.50264	1.47884	0.797715	0.397967	1.15616	1.5539	0.424666	0.104191
X-12261	3.534	3.85362	2.71735	0.398144	2.04062	1.77546	1	0.350201
pregnenetriol sulfate*	4.75374	6.59468	2.65597	0.398261	1.40963	1.70596	0.672844	0.495981
X-23668	1.27433	1.65433	0.625663	0.398617	0.511297	0.350952	0.412167	0.0197151
glucuronide of C10H18O2 (8)*	4.05169	7.70103	1.07646	0.401699	1.37867	1.31489	1	0.369533
8-methoxykynurenate	0.910494	0.473555	0.767512	0.402893	0.75049	0.177151	0.722028	0.0482447
2,3-dihydroxyisovalerate	9.23644	19.4197	1.69734	0.402962	0.875752	0.426337	0.679254	0.162789
glutamine conjugate of C10H16O2 (2)*	0.971004	0.500867	1	0.404762	2.87085	3.34496	1	0.85836
orotate	3.21899	3.29915	1.74209	0.405263	1.4646	1.74601	0.975538	0.509796
creatine	3.0032	4.18853	1.42417	0.405346	1.25809	0.534288	1.26204	0.469737
tetrahydrocortisol sulfate (1)	1.36672	1.21407	0.95925	0.406226	2.43467	4.74728	0.565808	0.748487
X-25450	1.57791	1.61931	1.03691	0.406663	3.90618	8.28768	1	0.89269
gamma-carboxyglutamate	2.1193	1.74734	1.83934	0.407784	1.18305	0.831266	0.877039	0.892274
2,3-dihydroxypyridine	3.3546	5.29998	1	0.407814	1.16383	0.86705	1	0.677862
X-21796	1.46192	0.905354	1.40923	0.408025	1.02664	0.76659	0.826375	0.641936
X-21829	6.30676	6.36241	5.43419	0.409243	6.26452	13.0583	1.25254	0.396682
vanillactate	1.51275	1.00077	1.64034	0.410123	1.12462	0.906709	0.775268	0.957627
X-24796	0.890339	0.557964	0.769136	0.410642	1.06499	1.21596	0.316133	0.200118
X-24417	2.83495	3.73341	1.59335	0.410968	0.924809	0.438006	0.722484	0.242245
X-24469	1.8227	1.46254	1.33386	0.411515	2.66559	3.06081	1.21249	0.161775
ethanolamine	16.1145	37.8661	1	0.413275	10.6105	25.8277	1	0.435258
glycocholenate sulfate*	30.5664	45.5599	11.2861	0.415494	12.3351	18.7345	1.43002	0.125372
X-17328	2.48021	3.87331	1.20256	0.41935	1.22466	0.951731	0.875945	0.55351
X-17365	4.98283	8.6129	1	0.41976	2.13817	4.05412	0.508774	0.580615
indolin-2-one	1.02174	0.573671	1	0.420296	1.54826	2.05421	1	0.798994
X-17300	4.45578	5.94991	2.03435	0.420814	0.736372	0.36606	0.645868	0.0701423
phenylacetylalanine	2.26929	1.84835	1.5883	0.421718	3.98625	5.39875	0.849684	0.401176
X-12216	3.16528	4.49811	2.15874	0.424288	36.1805	92.2366	1	0.46841
quinolinate	2.10198	2.10987	1.06475	0.425627	1.23105	0.980864	0.84078	0.814056
isoxanthopterin	0.974443	0.965889	0.451632	0.428864	0.795322	0.428354	0.69373	0.135065
isobutyrylcarnitine (C4)	2.90991	5.28529	1.00484	0.429028	6.30998	13.2674	1.13442	0.917706
thioproline	1.30783	1.94363	0.608788	0.429995	1.20207	0.840465	0.89714	0.836698
2,8-quinolinediol	12.4847	15.5899	1	0.431658	4.21276	8.73703	1	0.413305
5alpha-pregnan-diol disulfate	1.10278	0.395227	1	0.431964	0.707894	0.380357	1	0.0848744
N-acetylarginine	0.932653	0.366195	0.903232	0.432675	0.989824	0.327979	0.857796	0.865316
X-25432	12.4276	26.2332	2.32666	0.434134	2.90302	4.1799	0.10816	0.662432
glucuronide of C14H22O4 (1)*	2.3068	2.92703	1.14483	0.435412	4.66337	8.51181	0.691725	0.73141
X-23329	1.40775	1.1416	1.05206	0.435605	1.00934	1.00158	0.723169	0.115046
sarcosine	3.18127	2.14451	3.90184	0.436363	1.8816	1.83238	1.23319	0.966455
isoputreanine	1.42639	0.787009	1.14293	0.43639	0.846526	0.32659	0.782509	0.198243
X-25855	1.58856	1.3478	0.939893	0.438221	1.35482	0.439133	1.42027	0.0712727
nicotinamide riboside	1.62501	0.983138	1.34561	0.438982	1.38979	0.869063	0.882127	0.27676
X-11843	1.15808	0.984887	0.970248	0.44024	1.86348	3.07739	0.784943	0.26525
trans-aconitate	6.06503	7.90496	2.24047	0.440504	1.34694	1.42977	1.22811	0.430213
4-methyl-2-oxopentanoate	2.22906	1.9968	1.4245	0.441342	0.986806	0.712307	0.973938	0.254654
3-(4-hydroxyphenyl)lactate	1.03654	0.805162	0.835447	0.441638	0.644807	0.413835	0.56831	0.0888049
carnitine of C10H14O2 (2)*	1.64706	1.73973	1.14066	0.442255	1.36074	0.907943	1	0.855635
cystathionine	0.921075	0.280522	1.00176	0.443841	0.786146	0.505045	0.725441	0.276769
X-26058	1.94002	1.8482	1.19625	0.444785	5.76992	9.14553	1.00373	0.269189
11beta-hydroxyandrosterone glucuronide	2.53475	3.42813	1	0.444921	1.12054	0.892917	0.742462	0.207773
7-ketodeoxycholate	3.79061	7.72252	1	0.445774	0.922758	0.204362	1	0.355918
N4-acetylcytidine	1.10786	0.485082	1.25952	0.446116	9.65058	22.0464	1.22084	0.151783
cytidine	2.29572	1.27995	2.38492	0.448179	2.43308	2.16175	2.01902	0.185429
3-methoxy-4-hydroxyphenylglycol	1.79331	1.04144	1.45459	0.448457	1.53779	1.46412	0.946773	0.572414
X-12306	1.34921	0.804423	1.45567	0.449665	3.24391	6.92475	0.689916	0.852869
6-phosphogluconate	1.03707	0.126787	1	0.452821	3.34284	7.07808	1	0.879258
3-methyladipate	1.96691	1.29453	1.83829	0.452833	1.72003	2.1779	0.896975	0.445641
X-13837	2.42691	1.74007	2.41895	0.455295	2.96645	3.76097	1	0.410518
glycoursodeoxycholate	3.22549	3.79057	1	0.456821	0.876974	0.220882	1	0.355696
N-carbamoylalanine	1.81307	1.51859	1.26354	0.457592	0.859025	0.392581	1	0.261418
X-21410	10.2012	20.0733	1.62094	0.458116	2.99525	2.83803	2.55643	0.858222
N,N,N-trimethyl-alanylproline betaine (TMAP)	1.66114	0.91787	1.30917	0.458578	1.49337	1.08087	1.28953	0.379202
putrescine	6.05242	8.72125	1.71052	0.459037	0.571388	0.445301	0.69214	0.230997
X-24465	2.08566	2.08988	1.32914	0.459828	1.28069	0.482647	1.2526	0.405195
gentisate	6.99834	9.67017	3.50832	0.460666	3.78358	7.16819	1.02665	0.466399
cortolone glucuronide (1)	1.07887	0.987589	1	0.460827	3.65066	7.63485	0.151656	0.28794
X-23518	1.08502	0.826592	0.737193	0.46136	0.746168	0.479331	0.641042	0.357746
uric acid ribonucleoside*	1.61996	1.75801	1.05357	0.46366	0.983752	0.261801	0.94994	0.455191
X-23482	2.28653	2.80685	1.00713	0.464125	0.653016	0.449021	0.617079	0.204806
ascorbic acid 2-sulfate	2.05993	1.54876	1.37505	0.464278	1.71441	1.21667	1.07675	0.135009
phenylacetylcarnitine	1.54771	1.29072	1	0.464948	0.829762	0.463899	0.848404	0.870747
pregnenetriol disulfate*	2.6451	2.44512	2.49935	0.471578	1.12116	1.02117	0.730419	0.630871
7-hydroxyoctanoate	4.37965	5.06484	2.17394	0.47185	0.952687	0.504874	1.1264	0.707631
5-methylthioadenosine (MTA)	2.23672	3.26583	1.06817	0.473024	2.68654	3.69908	0.904881	0.5184
N,N-dimethyl-pro-pro	1.62956	0.936618	1.33239	0.473913	1.4017	0.764607	1.2335	0.265142
3'-a-sialyl-N-acetyllactosamine	1.38378	0.742817	1.59672	0.476805	1.41017	0.497594	1.3503	0.0815129
X-25406	1.91592	1.10018	1.99794	0.48134	1.0743	0.605974	0.751714	0.835346
X-12124	7.6714	11.7549	4.39309	0.482918	1.43741	1.27108	1	0.579694
21-hydroxypregnenolone disulfate	2.99337	4.69326	1.58984	0.483624	0.947367	0.399598	0.899179	0.832079
X-11444	3.89231	7.54779	1	0.487568	1.07278	0.839345	0.751316	0.671563
X-25802	2.2423	4.0083	1	0.489123	1.87231	3.94763	0.16958	0.157658
X-24489	1.97306	2.98449	0.810836	0.48969	1.29197	2.15247	0.170806	0.304888
dibutyl sulfosuccinate	1.14524	1.18928	0.952422	0.491121	1.06137	0.419228	1.21076	0.391678
X-13728	3.46943	2.74859	2.67137	0.491308	2.81894	3.01974	1.85935	0.3429
X-25916	3.38906	4.79758	1.79157	0.492476	0.891681	1.01716	0.533602	0.292064
X-25594	3.66279	6.37532	0.965433	0.492706	0.653876	0.6027	0.605274	0.0921489
uracil	1.84917	1.47886	1.43262	0.493707	1.26078	0.923848	1.08115	0.994923
furosemide	6.24295	13.5242	1	0.494824	0.99594	0.429801	1	0.835827
X-23157	1.99331	2.70408	1	0.495575	0.837692	0.345686	1	0.265356
xanthosine	1.59898	0.913061	1.44578	0.496768	1.21681	1.15438	0.839542	0.835616
(S)-a-amino-omega-caprolactam	1.28939	0.698119	1.19443	0.496878	1.00555	0.404499	0.857116	0.890524
phenol glucuronide	0.993076	0.679623	0.978274	0.498786	1.4198	0.646699	1.53036	0.307527
6-sialyl-N-acetyllactosamine	1.78563	1.38301	1.51612	0.502324	1.26156	0.638191	1.1049	0.459578
X-24228	1.04884	0.697001	0.699082	0.503988	1.15005	0.524483	1.05148	0.675605
X-25520	5.81437	6.36283	2.9051	0.50721	5.13222	8.52629	0.426293	0.937839
X-17010	5.23299	4.66097	3.08814	0.509578	1.5486	0.970715	1.27971	0.138899
trans-3,4-methyleneheptanoylglycine	1.70701	0.900621	2.06739	0.510442	1.67819	1.28974	1.09006	0.334622
X-25457	2.8735	4.36	0.712908	0.51095	1.82287	1.95786	1	0.488689
2-hydroxyoctanoate	3.83398	5.66914	1.70398	0.515945	1.28208	0.93746	1	0.976263
3-methylglutaconate	1.07775	0.213464	1.02708	0.517397	0.881632	0.146427	0.872253	0.109584
cortisol 21-sulfate	3.943	4.42776	1.76243	0.518634	1.25384	0.863669	1.11955	0.72849
bilirubin degradation product, C16H18N2O5 (4)**	1.99632	1.77139	1.09847	0.518765	0.901894	0.705223	0.622422	0.144124
glucuronide of C10H18O2 (1)*	1.47276	2.42074	0.445638	0.519283	8.46403	19.5235	1	0.533814
X-23645	6.8664	12.55	2.73597	0.520572	3.51136	6.8402	1.0205	0.916038
methyl-4-hydroxybenzoate sulfate	2.18702	1.75738	1.46853	0.522087	1.27041	0.608563	1.02796	0.532267
X-21286	1.04122	0.648374	1.45625	0.522713	0.999805	1.20655	0.47393	0.154969
X-13684	6.17864	7.77823	3.25086	0.522865	1.20947	1.289	1.00821	0.720675
X-25546	1.48883	1.39467	0.772491	0.524354	0.940799	0.511508	1.0484	0.265622
thiamin (Vitamin B1)	1.01238	0.850626	0.794989	0.52526	0.580446	0.219393	0.578056	0.0140132
4-methylhexanoylglutamine	4.40518	3.28538	5.2431	0.526448	5.30036	11.7097	1.17078	0.416519
pimeloylcarnitine/3-methyladipoylcarnitine (C7-DC)	2.72437	2.08127	2.56613	0.528857	2.67362	3.26145	2.00702	0.154743
taurine	2.69317	3.41656	0.685886	0.531231	1.77692	2.00139	1.41544	0.806613
monobutyl phthalate acyl-beta-D-glucuronide	1.10094	0.68652	0.982138	0.532739	0.509452	0.21559	0.579361	0.0361083
X-18779	3.40446	4.54459	1.21214	0.533058	1.02754	1.06414	0.670119	0.467503
X-24356	7.40767	13.571	2.02215	0.534055	3.34098	3.05095	2.00016	0.172457
X-24541	3.26205	3.78136	2.34979	0.534454	2.13042	2.73818	0.724755	0.486926
X-24345	3.0506	3.07297	2.92413	0.535153	2.9691	4.07519	1.05314	0.339079
X-21830	2.00429	1.97615	1.05488	0.536333	3.16713	6.38341	0.535368	0.439941
N-acetylhistidine	0.958408	0.341763	0.982556	0.539221	1.03773	0.605211	0.845095	0.484884
carnitine of C10H14O2 (4)*	2.00189	2.40756	1	0.540036	1.17714	1.11111	0.856421	0.454933
X-24518	1.17044	0.71696	0.947116	0.5412	0.997428	0.385427	0.899373	0.175406
spermidine	2.44505	3.57755	0.986413	0.542635	1.20531	1.00894	0.842056	0.666217
tetrahydrocortisone glucuronide (5)	2.02588	1.99751	1.29141	0.543146	1.60164	1.99639	0.799276	0.414229
X-24357	5.18584	7.88391	1	0.543369	1.22805	2.20933	0.32317	0.272638
3-phosphoglycerate	2.61561	4.90116	0.464822	0.544632	1.94479	2.80367	0.66683	0.282813
phenylacetylmethionine	5.22361	9.26695	1.24947	0.545637	0.706246	0.930167	0.315813	0.150335
X-12262	1.12678	0.488854	1.10143	0.548349	2.64968	2.78155	1.32112	0.552868
S-carboxyethylcysteine	1.04775	0.242769	0.955798	0.549932	0.813319	0.279172	0.74867	0.0939705
3-hydroxyoctanoate	1.77348	1.49906	2.47762	0.551015	4.42663	5.85231	1.59245	0.293294
X-19141	1.09114	0.913572	1.22363	0.554074	4.26611	8.3743	1.39895	0.369871
X-13553	1.27464	0.906371	0.981021	0.554546	0.989806	0.460093	1.01383	0.64524
phenylacetyl-beta-alanine	3.52948	4.86141	1	0.554852	0.993634	0.540462	1	0.615436
anserine	1.91208	1.20685	1.49248	0.557221	2.51806	2.46745	1.53819	0.292523
2-methylhexanoylcarnitine	3.40423	6.12379	1.02806	0.558396	4.11334	7.02266	1.59391	0.376017
asymetric dimethylarginine (ADMA)	1.44329	0.59913	1.35524	0.559916	1.28203	0.887415	0.996019	0.501781
2,3-dihydroxy-3-methylvalerate	8.55613	15.6526	1.75953	0.561347	1.42892	1.50821	0.553335	0.448352
X-23650	1.55853	1.14704	1.47102	0.56327	1.02884	0.631075	1.18255	0.511945
X-25957	2.64215	3.0135	0.822492	0.564566	0.880215	0.41891	0.812275	0.176213
ribonate	1.50622	0.923172	1.18325	0.567641	0.944514	0.335793	0.920873	0.515843
N-acetylmethionine sulfoxide	1.48956	1.47297	0.840488	0.569773	1.78212	1.29579	1.20581	0.13632
N-acetylmethionine	4.78884	5.36382	1.45588	0.570396	1.46287	1.77713	0.595021	0.585422
7-methylurate	3.70357	2.99908	3.04742	0.570751	2.67417	4.40645	1.53864	0.971698
X-11612	6.5892	14.033	1.46568	0.571711	0.932422	0.602595	0.880448	0.472881
picolinate	2.72883	3.5351	1.34298	0.572358	1.96851	2.57169	1.15197	0.364086
X-12015	1.26498	0.62584	1.00088	0.572649	0.993798	0.301057	0.944999	0.99846
2-O-methylascorbic acid	1.31713	0.655948	0.934886	0.574031	1.24054	0.444687	1.07688	0.219191
succinylcarnitine (C4-DC)	1.6606	1.17894	1.05983	0.581666	1.31753	0.979906	0.98645	0.633733
histidine betaine (hercynine)*	2.06495	2.19739	1.74073	0.58176	0.909674	0.319218	1	0.442313
cyclo(pro-hydroxypro)*	1.77377	1.77898	1.40141	0.584415	1.40953	0.558123	1.61696	0.0874932
X-12026	14.7684	21.3605	4.81718	0.586568	2.94266	2.46229	1.8882	0.11796
ornithine	1.4187	0.733366	1.27343	0.586784	1.02019	0.675565	0.846383	0.9115
4-octenedioate	1.56208	0.761306	1.46278	0.589482	1.45032	1.25451	1.03022	0.565289
5-hydroxyindoleacetate	1.81728	1.33528	1.17152	0.589518	1.07324	0.611161	0.949986	0.924075
3-methoxycatechol sulfate (2)	1.53844	0.940208	1.29089	0.599663	2.32323	4.21219	0.82414	0.265232
vanillate	7.45177	7.79399	7.22725	0.600039	8.32941	17.7684	1	0.395821
3-hydroxyindolin-2-one	0.858692	0.680626	0.6665	0.600047	0.855996	0.270689	1	0.185011
X-24408	0.962993	0.22961	1.01185	0.603778	0.663424	0.418844	0.537796	0.0322608
X-25790	2.62216	2.21525	2.36218	0.606488	3.84939	4.66815	1.84407	0.288979
N1,N12-diacetylspermine	3.03458	3.37175	1.91113	0.606919	0.820952	0.328489	0.9552	0.18856
N-acetylproline	0.973186	0.503076	0.900699	0.608772	0.754026	0.262872	0.893162	0.052709
X-25853	1.59618	1.17635	1.58693	0.614499	3.1072	4.5535	1.18136	0.121644
N-acetylleucine	2.15351	1.9883	1.40187	0.616772	1.46207	0.85153	1.53373	0.506415
histidine	1.84431	1.60256	1.41821	0.619572	1.00246	0.538576	0.976525	0.653726
X-24807	4.88841	4.14105	4.72965	0.623556	1.30544	1.01473	1.56378	0.654723
X-25528	4.8204	5.25853	3.02823	0.624868	0.840699	0.802294	1	0.197496
lactate	2.32952	1.56663	2.28767	0.625305	1.19131	1.14564	0.847877	0.356017
X-24583	2.10316	1.85574	1.64377	0.625833	2.27046	2.67934	1.06976	0.495691
X-17323	26.562	57.4784	5.02859	0.626287	19.8449	46.531	1.64344	0.0982846
nicotinate ribonucleoside	3.50039	5.06273	1	0.626682	0.975906	0.0637468	1	0.355918
X-25464	1.25791	1.00642	0.856827	0.627685	2.13376	1.90097	1.03642	0.390571
4-quinolinecarboxylic acid	0.956379	0.550889	0.813828	0.627853	1.41024	0.883539	1.23254	0.241616
N1-Methyl-2-pyridone-5-carboxamide	2.42825	2.30606	1.67337	0.629161	1.41026	0.987424	0.957438	0.42375
X-25936	1.77529	0.902753	1.98715	0.631387	1.44527	1.36058	1.03195	0.479812
carnitine of C10H14O2 (1)*	2.12872	3.6928	1	0.63161	1.55855	1.48846	1	0.877873
X-26054	1.28331	1.1722	1.16352	0.63795	1.01419	0.483118	1	0.878153
5-(galactosylhydroxy)-L-lysine	1.6041	1.2414	1.20906	0.640011	1.87952	1.11318	1.33831	0.16517
pyruvate	2.16798	2.01062	1.49256	0.640895	1.53786	1.03141	1.10256	0.400186
X-12096	1.18984	0.576415	1.15212	0.640987	1.31451	0.708413	1.24061	0.957658
1-methylhistidine	1.5457	0.848128	1.2817	0.642693	1.01626	0.397149	0.869325	0.992584
cortolone glucuronide (2)	1.32017	1.1726	1	0.643938	1.09573	0.813812	1	0.401592
X-18838	17.3679	44.1746	0.835851	0.644501	6.35983	10.2115	1	0.398817
hydroxy-N6,N6,N6-trimethyllysine*	1.41807	0.68432	1.51785	0.644537	1.54472	0.983923	1.4261	0.297202
bilirubin degradation product, C16H18N2O5 (2)**	2.96405	5.08818	1	0.645068	0.833366	0.798015	0.627212	0.0686828
bilirubin degradation product, C16H18N2O5 (1)**	1.28581	0.74497	1.29446	0.645805	0.800761	0.603854	0.669127	0.108384
N-formylanthranilic acid	3.40355	2.65617	2.04064	0.646983	6.6512	13.7929	0.951566	0.646621
glycolithocholate sulfate*	1.94934	2.55836	1	0.648829	1.08268	0.168187	1	0.312115
N-acetylglutamine	1.8643	1.14252	1.79981	0.65112	1.29537	1.00631	1.03762	0.759304
1-methylurate	1.70457	1.2506	1.42804	0.651564	0.949708	0.237364	0.921371	0.338794
cortisone 21-sulfate	2.16249	1.59109	1.89805	0.652644	1.85604	1.83278	1.34714	0.618478
glucuronide of C8H14O2 (3)*	1.93924	2.83306	0.769371	0.653538	0.921885	1.07106	0.392636	0.450385
3-formylindole	1.86938	1.29169	1.88141	0.655221	0.740466	0.375901	0.549324	0.0480413
N2,N5-diacetylornithine	1.60208	0.704997	1.59119	0.656004	0.903671	0.276757	0.938716	0.526042
X-24494	1.64382	2.12355	1	0.660671	1.90549	3.67428	0.64863	0.248216
4-methylbenzenesulfonate	3.22271	5.00978	2.11451	0.662098	8.06663	17.6112	1.38789	0.230594
X-24798	1.52074	1.63124	1.24273	0.664226	0.962138	0.531622	1	0.733844
5,6-dihydrouracil	1.86836	1.28312	1.42633	0.666045	1.26105	1.45775	0.769365	0.991461
glycerophosphoserine*	2.10456	2.69512	1.09485	0.668196	1.31712	0.728551	1.12307	0.389584
X-24462	1.73802	1.85652	1.36065	0.67042	7.5233	10.6423	3.79045	0.158219
cis-urocanate	1.91112	1.86787	1.41662	0.671886	2.76085	3.58429	1.59826	0.13117
4-hydroxybenzoate	9.84936	11.2265	9.15326	0.672212	3.78239	3.94494	1.21269	0.112129
X-24400	2.65729	2.94474	1.42544	0.672267	1.46121	1.39881	1.11713	0.37574
(N(1) + N(8))-acetylspermidine	1.27206	0.656705	1.19223	0.674725	1.09289	0.64548	0.921498	0.830399
glucuronide of C8H18O2 (1)*	4.05893	6.32733	0.935928	0.675196	1.38162	1.40301	1.03296	0.390809
cadaverine	62.3155	87.671	1	0.680201	3.77926	8.39998	1	0.359625
ethyl beta-glucopyranoside	1.70612	1.15009	2.10542	0.680477	0.768443	0.33045	0.753057	0.101022
guanine	3.45228	3.83003	1.55772	0.680493	1.28723	1.20821	1	0.727731
X-18059	1.57241	1.35955	1.33602	0.680905	1.78958	1.92691	1.21932	0.491657
cysteine sulfinic acid	1.23434	0.760274	1.03542	0.684459	2.63392	2.65531	2.46799	0.891097
methionine sulfoxide	2.06469	1.72736	1.4487	0.685969	1.3207	1.25314	1.03974	0.917866
glycerophosphoinositol*	1.60292	2.12951	1	0.688154	1.01125	0.734375	0.791204	0.500166
glutamine conjugate of C8H12O4 (1)*	1.04952	0.939259	0.7121	0.690604	1.5342	1.50844	1	0.750082
X-23657	4.16816	5.1393	2.16557	0.69066	8.31788	13.3961	1.69282	0.131311
X-24340	1.4633	1.2971	1.3294	0.691676	1.65288	2.00355	1	0.439636
indoleacetylglutamine	2.32733	2.43685	1.21151	0.691857	1.09593	1.03298	0.72219	0.860734
O-sulfo-L-tyrosine	1.38064	0.729775	1.21738	0.694895	1.11348	0.505727	1.1198	0.722069
N-acetylisoleucine	1.47851	1.26697	0.92423	0.695013	0.942183	0.51411	0.909781	0.479839
C-glycosyltryptophan	1.34562	0.744486	1.10874	0.697317	1.09583	0.470812	0.959441	0.703722
5-hydroxyindole sulfate	0.756952	0.377631	0.87488	0.700496	10.8567	25.0876	1	0.397338
4-imidazoleacetate	1.36033	0.660842	1.33986	0.703276	1.25159	0.844426	1.11121	0.765513
X-11979	1.38485	0.784923	1.13084	0.703366	1.10526	0.607126	0.90762	0.639353
5-dodecenoylcarnitine (C12:1)	5.62585	5.65093	3.94322	0.703893	3.71401	7.12876	1	0.764971
2-keto-3-deoxy-gluconate	1.21883	0.769433	1.09192	0.708832	0.672305	0.329301	0.717915	0.0426593
cortisol	3.07301	5.52213	0.681303	0.709554	0.32969	0.361126	0.230875	0.16483
2-aminoheptanoate	13.3498	18.1268	4.09653	0.717599	4.56312	7.31457	1.32118	0.143289
alpha-CMBHC glucuronide	2.16462	3.10145	1	0.718699	3.86346	5.05739	1	0.456381
5alpha-pregnan-3beta,20alpha-diol disulfate	1.97503	2.51769	0.817232	0.719435	1.35249	1.44111	0.972232	0.629312
glycine conjugate of C10H14O2 (2)*	2.97815	4.19231	1	0.719725	5.67761	8.52943	1.31182	0.090347
X-21470	2.39747	2.89919	1.12828	0.721249	1.29011	0.77471	1.23037	0.970963
N-methylhydantoin	3.3059	5.06429	1	0.726694	3.96126	8.04848	1	0.542933
X-24387	1.3134	0.929507	1.13784	0.727997	2.96189	4.50656	1.50665	0.223485
X-21807	0.867949	0.614289	0.669692	0.728483	0.725428	0.425786	0.613101	0.176849
thymine	4.22124	4.77884	2.19389	0.728492	2.50646	2.54999	1.16337	0.736032
7-hydroxyindole sulfate	3.64588	7.15037	1.22865	0.729211	0.733802	0.555854	0.516756	0.128755
X-13693	1.75714	1.10488	2.02004	0.73227	1.48028	1.56614	0.893858	0.546048
2-methylbutyrylcarnitine (C5)	2.62741	4.67544	0.838656	0.733292	0.881536	0.295122	0.857113	0.282323
X-25806	1.22661	0.824327	1.34248	0.733311	2.96169	4.4919	1.23087	0.241365
X-24330	2.5234	3.52931	1	0.734443	10.2649	24.1547	1	0.544069
hydroxyasparagine**	1.4429	0.763974	1.38116	0.736783	1.03301	0.449678	0.912826	0.921432
X-12097	1.34173	1.12685	0.81772	0.737318	1.87686	1.6228	1.34251	0.724152
vanillic alcohol sulfate	1.30546	0.688055	0.832815	0.737828	2.94035	6.0534	0.829105	0.553726
glutamine conjugate of C8H12O2 (1)*	1.22203	0.932624	0.638494	0.738852	0.99515	0.862971	0.719327	0.888843
X-12100	1.19312	0.896375	0.830385	0.740343	1.12277	0.626656	0.848252	0.651816
X-25454	1.07219	1.06513	0.77214	0.740662	2.25993	3.50936	0.919675	0.768724
3-(4-hydroxyphenyl)propionate	1.34582	0.704085	1.20874	0.740963	1.04091	0.482169	0.891683	0.859911
pregnenediol disulfate (C21H34O8S2)*	3.34146	4.17872	0.949853	0.741074	1.86379	1.65683	0.848342	0.384229
carnitine of C10H14O2 (5)*	1.46503	1.58596	1	0.742934	1.08377	0.958433	0.905976	0.568201
bilirubin degradation product, C16H18N2O5 (3)**	1.61735	0.766493	1.56599	0.743086	1.09887	0.993459	0.710841	0.220084
phenylacetylserine	1.50859	1.47159	0.812716	0.743422	2.99839	3.65775	1.3976	0.551943
N1-methylguanosine	1.01752	0.391616	1.04453	0.74498	1.09073	0.656008	0.846585	0.633275
4-vinylphenol sulfate	3.43938	4.89723	1	0.74601	2.766	4.69546	1	0.549761
decadienedioic acid (C10:2-DC)**	2.46798	2.27963	1.70009	0.747251	1.68102	2.08922	1.04297	0.450605
trigonelline (N'-methylnicotinate)	1.06634	0.43388	1.18777	0.748523	0.870269	0.328516	0.662479	0.317976
pterin	2.96572	3.69268	0.967704	0.750642	0.952329	0.661648	0.962576	0.974192
umbelliferone sulfate	2.13627	1.81714	2.53267	0.750677	1.18182	1.70357	0.546582	0.208618
N-acetyl-2-aminoadipate	1.24853	0.701378	0.972286	0.75072	0.890623	0.291044	0.999151	0.366882
1-methylhypoxanthine	3.23085	3.33489	2.31169	0.751102	1.04202	0.436172	1.1591	0.920628
1-methyladenine	3.45501	3.41417	3.29972	0.751169	1.5412	1.29304	1.02377	0.463783
2-oxoarginine*	0.958932	0.476379	1.08557	0.75204	0.67307	0.662473	0.325203	0.123871
triethanolamine	2.21146	2.41899	1.09493	0.753939	3.11073	2.76246	2.34198	0.891458
N-acetyl-3-methylhistidine*	1.10579	0.592704	1.15612	0.75525	0.872641	0.307636	0.792047	0.245513
N2-acetyl,N6-methyllysine	1.38227	0.729593	1.08492	0.755484	1.26126	0.405759	1.04862	0.171746
glutamine conjugate of C9H16O2 (1)*	4.56617	5.58269	3.34188	0.755887	2.12354	3.71776	0.991357	0.882381
X-21283	1.19919	0.755267	1.07904	0.756913	1.02065	0.387625	1.03416	0.792473
N-acetylserine	2.45499	1.46457	2.34854	0.759725	1.29719	0.843969	1.22075	0.594773
trans-urocanate	1.85754	1.5889	0.852009	0.762168	1.98904	1.97738	1.04899	0.275535
N-methylalanine	1.45197	1.91163	1	0.763438	2.547	2.30679	1.29354	0.657862
pyridoxate	1.06086	0.438229	0.948144	0.766772	0.786275	0.127903	0.762524	0.00573976
androstenediol (3alpha, 17alpha) monosulfate (2)	3.38404	5.64736	1.18674	0.767524	0.928996	0.732816	0.596401	0.393893
glutamine conjugate of C8H12O2 (2)*	3.92638	3.9351	2.84366	0.769469	2.65624	4.20853	1.18897	0.33508
homocarnosine	1.49115	1.36453	1.05153	0.77149	0.990585	0.610839	0.792026	0.30123
phenylacetyltaurine	2.64188	5.24847	0.944576	0.772535	0.646534	0.313504	0.607757	0.202228
X-17357	1.84795	2.07394	0.977581	0.773504	1.36918	1.60872	0.665726	0.515603
chiro-inositol	1.3197	0.62874	1.4038	0.773877	1.10133	0.347221	1.02234	0.432717
X-24546	3.03586	6.0007	1.03296	0.776432	1.11382	0.856372	0.764899	0.655188
o-cresol sulfate	1.0989	0.429813	1.0167	0.77655	0.585025	0.421612	0.367698	0.0499635
guanosine	11.956	18.2535	1	0.777164	7.31787	10.7901	1	0.525521
X-23502	1.30376	0.964363	0.943355	0.777843	0.891001	0.355552	0.968384	0.373979
arginine	1.15698	0.37778	1.19396	0.780743	2.22279	3.36916	1.04462	0.453254
11beta-hydroxyetiocholanolone glucuronide*	1.56134	1.60521	1	0.783759	2.57699	5.09651	0.93673	0.573309
3-indoleglyoxylic acid	1.62083	0.901635	2.13344	0.785099	1.23477	0.643149	1.19877	0.763687
N2-acetyllysine	1.13719	0.803675	0.848272	0.785945	0.723216	0.241948	0.594394	0.0287349
gamma-glutamylglycine	1.73302	1.35023	1.26974	0.787436	1.2229	0.825917	0.966604	0.940477
nonenedioate (C9:1-DC)*	2.74556	1.54047	3.01604	0.788705	2.44803	3.61596	1.14383	0.33175
X-23423	1.51084	1.80382	1.02304	0.788961	0.640672	0.202068	0.716812	0.00166545
vanillylmandelate (VMA)	1.26552	0.680761	1.25418	0.789304	1.01433	0.50164	1.06384	0.885603
levulinate (4-oxovalerate)	2.17108	2.32891	1.50307	0.790048	0.846296	0.399855	0.599651	0.270807
N-acetylglucosaminitol	1.47363	0.776676	1.31265	0.790151	1.11801	0.444503	1.02542	0.499321
allo-threonine	1.16891	0.800805	0.903978	0.794267	0.721398	0.421443	0.85113	0.12114
glycine conjugate of C10H12O2*	3.24692	3.31181	1	0.799399	5.93665	12.976	1	0.29914
2,3-dihydroxy-5-methylthio-4-pentenoate (DMTPA)*	1.64725	1.05921	1.10396	0.801173	0.986834	0.572804	0.92083	0.528956
N-carbamoylvaline	1.02444	0.378438	0.917794	0.803097	0.835253	0.259653	0.752288	0.0895277
azelate (C9-DC)	4.16544	5.73913	1.29864	0.809435	4.31007	5.81786	1.56825	0.437741
o-Tyrosine	2.45142	2.49493	1.84262	0.809641	0.668657	0.363307	0.500549	0.0324914
urea	1.10427	0.481824	1.13952	0.811193	0.892977	0.53604	0.735681	0.250698
diacetylspermidine*	1.87163	1.23886	2.32644	0.813351	1.62948	1.5649	1.05271	0.656518
X-12721	1.10239	0.490871	1.03207	0.817631	0.822273	0.350654	0.769382	0.243175
heptenedioate (C7:1-DC)*	10.0746	10.443	8.17995	0.818756	12.3755	29.5318	0.849146	0.467985
N,N-dimethyl-5-aminovalerate	2.01986	1.64267	1.5879	0.819074	2.19973	1.73371	2.19718	0.620755
mandelate	1.01949	0.923226	0.397457	0.820041	0.991159	1.64702	0.460288	0.0969546
tiglylcarnitine (C5:1-DC)	2.63694	3.98926	1.1101	0.820741	1.71515	1.90028	1.27934	0.858327
sulfate*	1.18114	0.497077	1.19295	0.829396	1.21878	0.721601	0.967671	0.431924
2-methoxyhydroquinone sulfate (2)	0.96577	0.86173	0.831104	0.830028	0.929488	0.470433	1.12326	0.352644
3-methyl-2-oxobutyrate	1.90703	1.10599	2.35704	0.832208	1.16805	1.58298	0.659904	0.238205
azeloylcarnitine (C9-DC)	2.80328	2.27965	3.03056	0.838484	3.05175	3.41385	1.57428	0.674177
X-24334	1.03854	0.485616	1.11077	0.844725	0.754528	0.38471	0.65055	0.0980072
cis-3,4-methyleneheptanoylglycine	1.70564	1.66496	1.1787	0.844826	1.89413	1.45677	1.57076	0.135036
symmetric dimethylarginine (SDMA)	1.57939	0.916722	1.34202	0.845705	1.22186	0.589008	1.22802	0.315175
androstenediol (3beta,17beta) disulfate (1)	2.79645	4.15857	1.00237	0.847467	1.40889	0.876943	1.3597	0.285732
dimethylguanidino valeric acid (DMGV)*	12.743	19.0763	2.40322	0.847876	3.27845	5.69769	0.1517	0.781624
X-23647	1.18351	0.71975	1.14782	0.854423	1.2651	0.733645	1.01244	0.353718
X-23459	1.09496	1.03337	0.804479	0.859101	1.17197	0.316173	1.16397	0.995613
ursocholate	1.68748	2.08117	0.887512	0.862481	1.33793	1.29545	0.957367	0.533078
phenol sulfate	1.43902	0.922958	1.09958	0.863899	1.2868	0.646903	1.37035	0.194097
X-12713	1.14059	0.518671	1.06847	0.865567	1.12057	0.57224	1.09238	0.841907
glycine conjugate of C9H16O2*	2.11794	2.3531	1	0.865757	2.08349	2.28691	1	0.0912106
xanthopterin	3.21708	3.76114	2.19071	0.870084	1.69041	1.5089	0.70662	0.447688
alanylleucine	2.23613	2.0645	1.76596	0.870897	0.964517	0.643453	0.733336	0.61485
X-17348	1.4396	1.37758	0.896386	0.871662	144.895	381.43	0.608323	0.35866
X-13866	10.3167	14.7091	3.24974	0.874013	30.6203	56.8795	1.27635	0.220518
kynurenate	1.05545	0.574793	0.85056	0.874452	0.97666	0.240631	0.936793	0.497752
N-methylleucine	1.45234	0.96809	1.30763	0.87493	2.2925	2.83154	1.59144	0.67532
acisoga	2.7334	2.32861	2.47511	0.875263	1.6703	0.897938	1.38173	0.0801695
androstenediol (3beta,17beta) disulfate (2)	3.09081	5.62425	0.892049	0.876448	1.0921	0.553076	1.08242	0.974513
X-12822	1.29559	1.27425	0.767273	0.878685	0.821948	0.361078	0.82095	0.428449
X-21788	1.36631	0.924282	1.14623	0.878722	5.23576	11.808	0.821836	0.848974
N2,N2-dimethylguanine	4.21707	3.82871	4.12118	0.880474	3.24884	4.52608	1.41201	0.286917
X-24359	1.71471	2.03219	0.690911	0.883247	1.62661	2.67133	0.596394	0.992794
hydroquinone sulfate	1.56414	1.29474	1.18631	0.883514	1.2412	0.828155	0.88752	0.41523
glycerophosphorylcholine (GPC)	0.953178	0.941001	0.832028	0.886696	3.10358	4.96276	1.49258	0.231679
X-12844	1.87032	1.74191	1.07504	0.887272	1.10326	0.449673	1.25147	0.994457
3-hydroxystachydrine*	2.40443	3.52827	1	0.888973	4.59168	9.88184	0.799313	0.600883
4-ureidobutyrate	1.00121	0.348552	0.887687	0.889461	0.592995	0.395322	0.435045	0.0181737
dihydrobiopterin	1.43061	1.52096	1	0.892257	0.838939	0.864367	0.460028	0.202485
X-17682	1.78491	1.43069	1.35991	0.892471	1.46348	0.939247	1.16385	0.17197
X-12117	1.31961	0.828558	0.934527	0.893446	1.13849	0.482585	1.05202	0.884403
X-25948	1.59088	0.851672	1.76379	0.900911	0.85622	0.659784	0.760542	0.49845
3-hydroxypropanoate	2.11106	2.02708	1.51117	0.90467	1.8799	3.19154	0.684621	0.523642
2-methylcitrate	1.36931	0.841274	1.70173	0.906169	0.711772	0.338539	0.722359	0.0473308
X-24328	1.42921	0.621307	1.60038	0.90918	1.24857	0.644992	1.08582	0.348299
theanine	3.65461	5.56323	1	0.909522	3.37755	4.62803	1.60299	0.480295
X-23908	6.53642	13.6598	1.21478	0.911258	1.17092	1.34571	0.874996	0.236644
cysteinylglycine	3.48714	6.71777	1	0.911644	3.78473	5.83285	1.82255	0.133424
X-16397	1.91203	1.38043	2.22969	0.912993	2.30202	3.14701	1.12683	0.275893
(2-butoxyethoxy)acetic acid	4.0804	2.5722	4.99494	0.913324	2.21849	2.92402	0.808201	0.328682
N-acetylvaline	1.41957	0.761606	1.13189	0.917157	0.975931	0.538049	0.882638	0.648533
X-24273	1.99683	2.05271	1.20629	0.918578	3.64594	5.82048	0.857335	0.994289
X-21815	1.05136	1.33261	0.581273	0.919431	0.990325	0.72031	0.727923	0.47062
cortisol 21-glucuronide	2.7857	4.18134	1.27181	0.920657	0.922397	0.40528	0.727953	0.222546
3-hydroxyphenylacetate sulfate	1.06955	0.652711	0.686381	0.924634	0.643848	0.16396	0.635695	0.00706315
4-methoxyphenol sulfate	1.82972	1.37447	1.38381	0.927538	1.19656	1.21614	0.696945	0.98631
X-23666	1.11827	0.778369	0.792213	0.935912	0.701398	0.334833	0.641243	0.0503936
3-hydroxybenzoate	1.03683	0.739115	1.14017	0.937131	1.05073	0.346374	1.26307	0.742097
X-25932	0.927334	0.417739	1	0.937483	1.42811	0.868811	0.884734	0.6593
X-24432	1.69932	1.63717	0.870899	0.940577	3.41612	4.812	1.00639	0.256261
glucuronide of C12H20O3 (5)*	1.42646	1.12041	1	0.941065	0.948687	0.0887783	1	0.270487
X-24588	1.8539	1.44128	1.32089	0.941628	1.55075	0.88474	1.19247	0.216063
isocaproylglutamine	2.26488	1.85398	1.60129	0.94313	1.0066	0.665019	0.842466	0.342155
glycine conjugate of C10H14O2 (1)*	6.60445	5.06336	8.34638	0.946588	14.7132	36.1335	1	0.298651
3-(3-amino-3-carboxypropyl)uridine*	1.18599	0.621762	1.00724	0.946617	0.962193	0.31208	0.867317	0.754167
X-13874	3.40254	3.79859	1.92832	0.947703	18.71	42.1177	1.24161	0.179677
N-acetyl-isoputreanine	1.43337	1.28554	1.31872	0.948567	1.10692	0.25205	1.08394	0.438488
beta-hydroxyisovaleroylcarnitine	1.90913	2.11759	1.25603	0.94932	2.05993	2.74655	1.26766	0.588503
beta-alanine	1.73826	1.2666	1.21326	0.950135	1.93331	1.59348	1.26416	0.336882
S-carboxymethyl-L-cysteine	0.989027	0.552473	0.710794	0.952949	0.699215	0.418032	0.59968	0.0514927
glycerol 3-phosphate	1.38792	1.4944	0.804884	0.954111	1.29802	0.833892	0.871714	0.692162
glutamine conjugate of C7H12O2*	2.83414	1.9988	2.08994	0.955695	4.81328	10.3385	1.09569	0.364411
phenylpyruvate	2.05257	1.59563	1.91722	0.95779	2.69993	6.47544	0.0800577	0.0877969
homoarginine	0.861836	0.576303	1	0.958344	1	0	1
N-acetylcarnosine	1.06668	0.526676	0.82759	0.959943	1.61392	1.01624	1.19961	0.0944534
3-hydroxyphenylacetoylglutamine	1.25794	0.979796	0.816291	0.960145	0.730108	0.165882	0.682	0.0125966
picolinoylglycine	0.995329	0.402377	0.823805	0.960803	0.929878	0.343589	0.814755	0.358169
X-23654	1.36849	0.934029	1.07159	0.968774	1.01488	0.556811	0.709655	0.785625
3-heptenoylglutamine	2.81971	3.5298	1.49496	0.97135	2.28182	2.93856	1	0.338793
benzoate	9.85102	22.6985	1.54121	0.971357	1.32228	1.07268	1.20795	0.956593
X-24403	1.54289	1.75905	0.984942	0.972856	0.541052	0.249969	0.632613	0.0299146
X-21364	2.67181	3.24063	1.42925	0.976762	1.36447	0.896048	1.3728	0.96252
3-methylglutarate/2-methylglutarate	1.01947	0.284454	1.02845	0.98127	1.34715	1.54083	0.884193	0.553242
X-25838	10.1478	11.7978	7.12698	0.981483	2.19045	2.36945	1	0.525909
tetrahydrocortisol glucuronide	1.16237	1.37459	1	0.984412	1.37119	1.95564	0.642126	0.158667
N-methyl-GABA	2.12134	2.40766	1.86499	0.986706	1.29598	0.949547	1.15168	0.581969
erythritol	1.30042	0.63398	1.20051	0.992584	1.02801	0.42336	0.950583	0.699446
X-23429	2.18431	1.57181	1.64917	0.992688	2.19101	2.3663	1.30187	0.17839
X-15486	2.00121	1.49874	2.22529	0.994046	2.16372	2.95263	1.20955	0.377275
glutamate	13.0754	23.2486	5.39544	0.997189	4.08247	6.36884	1.1936	0.489784
7-methylxanthine	2.05789	1.36396	1.65661	0.998452	1.07972	0.454822	1.20301	0.426863
4-acetamidophenol	1	0	1		1	0	1
3-(N-acetyl-L-cystein-S-yl) acetaminophen	1	0	1		1	0	1
4-acetaminophen sulfate	1	0	1		1	0	1
4-acetamidophenylglucuronide	1	0	1		1	0	1
morphine	1	0	1		1.72202	1.91029	1	0.355918
metoprolol acid metabolite*	1	0	1		1	0	1
lidocaine	1	0	1		0.863974	0.359892	1	0.355918
N-ethylglycinexylidide	1	0	1		0.92004	0.211555	1	0.355918
desmethylnaproxen sulfate	1	0	1		1	0	1
2-hydroxyacetaminophen sulfate*	1	0	1		1	0	1
2-methoxyacetaminophen sulfate*	1	0	1		1	0	1
2-methoxyacetaminophen glucuronide*	1	0	1		1	0	1
3-(cystein-S-yl)acetaminophen*	1	0	1		1	0	1
atropine	1	0	1		1	0	1
metformin	1	0	1		1	0	1
ibuprofen acyl glucuronide	1	0	1		0.9378	0.164567	1	0.355918
6-aminopenicillanate	1	0	1		1	0	1
nicotine	1	0	1		1.27892	0.737957	1	0.355918
pseudoephedrine	1	0	1		1	0	1
gabapentin	1	0	1		1	0	1
vancomycin	1	0	1		0.771763	0.323496	1	0.123801
asmol	1	0	1		1	0	1
vecuronium	1	0	1		1	0	1
2-hydroxyibuprofen	1	0	1		0.878103	0.322509	1	0.355918
carboxyibuprofen	1	0	1		0.896133	0.274805	1	0.355918
clotrimazole	1	0	1		1	0	1
meglumine	1	0	1		1	0	1
rocuronium	1	0	1		0.903891	0.254281	1	0.355918
amoxicillin	1	0	1		1.13704	0.298861	1	0.270651
sulfamethoxazole	1	0	1		1	0	1
lamotrigine	1	0	1		1	0	1
metoclopramide	1	0	1		1	0	1
meropenem	1	0	1		1	0	1
ceftazidime	1	0	1		1	0	1
cefazolin	1	0	1		1	0	1
morphine-3-glucuronide	1	0	1		2.45348	3.84555	1	0.355918
morphine-6-glucuronide	1	0	1		2.36719	3.61723	1	0.355918
N4-acetylsulfamethoxazole*	1	0	1		1	0	1
N4-acetyl-5-hydroxysulfamethoxazole*	1	0	1		1	0	1
3-(methylthio)acetaminophen sulfate*	1	0	1		1	0	1
trimethoprim	1	0	1		1	0	1
methadone	1	0	1		1	0	1
bumetanide	1	0	1		1	0	1
7 infants had urine samples available after HC treatment was discontinued and 7 other infants remained longer on HC with no samples available
after HC stopped.
Mean/sd age at On and at Off urine samples and interval was 30.1±5.4, 37.4±6.3 and 7.3±3.3 days for infants stopping HC
and 29.4±7.2, 35.3±6.9 and 5.9±0.9 for infants remaining on HC. All comparisons p >0.29.
Results not corrected for metabolites with a high percentage of imputed values (below level of detection).
* Indicates a compound that has not been confirmed based on a standard, but Metabolon is confident in its identity.
** Indicates a compound for which a standard is not available, but Metabolon is reasonably confident in its identity.
