# Supplementary material for: The hydrocortisone-responsive urinary metabolome of premature infants
Source: Pediatr Res. 2023 May 3;94(4):1317–26. doi: 10.1038/s41390-023-02610-5 (PMC10589081; doi:10.1038/s41390-023-02610-5)
Supplement: Supplementary file 4 — Supplementary Table S5 [file 41390_2023_2610_MOESM4_ESM.xlsx]

## Sheet: Sheet1
Supplemental Table S5. Logistic regression and meta analysis of urinary metabolite abundance in two cohorts of infants receiving HC treatment at 23-30 days vs no HC treatment: Cross-sectional Study
				Meta Analysis					TOLSURF Logistic Regression				PROP Logistic Regression
Chemical Name	Sub Pathway	Super Pathway	Metabolon Chemical ID	p	q	OR	CI 1	CI 2	Fold Change	p	OR	Imputed Values (%)	Fold Change	p	OR	Imputed Values (%)
5,6-dihydrothymine	Pyrimidine Metabolism, Thymine containing	Nucleotide	158	1.74974e-07	0.000143636	0.143921	0.297835	0.0695465	0.569025	0.00112302	0.141452	4.67836	0.469495	4.42448e-05	0.145469	0.699301
(N(1) + N(8))-acetylspermidine	Polyamine Metabolism	Amino Acid	100016038	7.39724e-07	0.000225065	0.112571	0.26728	0.0474113	0.624921	0.0034324	0.191312	0	0.558555	1.98864e-05	0.0492292	0
N-acetylvaline	Leucine, Isoleucine and Valine Metabolism	Amino Acid	1084	8.22508e-07	0.000225065	0.106899	0.260026	0.043947	0.658979	0.00116623	0.0783562	0	0.659138	0.000183103	0.124955	0
ribulose/xylulose	Pentose Metabolism	Carbohydrate	100006122	1.70015e-06	0.000270113	0.235609	0.425877	0.130346	0.583379	0.0108564	0.230457	0	0.481085	5.07327e-05	0.237591	0
prolylglycine	Dipeptide	Peptide	100003674	1.70381e-06	0.000270113	0.19459	0.380415	0.0995366	0.612821	0.00277312	0.10134	0	0.548021	0.00011576	0.229018	0
quinolinate	Nicotinate and Nicotinamide Metabolism	Cofactors and Vitamins	182	1.97427e-06	0.000270113	0.206001	0.395024	0.107427	0.590456	0.00514286	0.22507	0	0.410726	0.000117243	0.194738	0
5-hydroxylysine	Lysine Metabolism	Amino Acid	100000054	2.65376e-06	0.00031121	0.308285	0.503791	0.188649	0.513565	0.00122052	0.179969	0	0.526455	0.000325213	0.359879	0
N-acetylisoleucine	Leucine, Isoleucine and Valine Metabolism	Amino Acid	100001276	3.50827e-06	0.000359992	0.152933	0.338127	0.0691711	0.661719	0.00431577	0.158486	0	0.673646	0.000254941	0.149436	0
X-12844			999912844	5.15422e-06	0.000452559	1.35985	1.55199	1.1915	1.85799	0.00384215	1.26931	0.584795	3.01471	0.000138341	1.56223	0
m-tyramine	Tyrosine Metabolism	Amino Acid	100002797	5.51296e-06	0.000452559	0.277294	0.482174	0.159469	0.574731	0.00354852	0.256591	12.2807	0.584263	0.000479848	0.290001	11.1888
N-acetylglucosamine/N-acetylgalactosamine	Aminosugar Metabolism	Carbohydrate	100006435	6.17819e-06	0.000456089	0.172774	0.36992	0.080695	0.64681	0.0226265	0.243883	0	0.591435	7.24086e-05	0.13811	0
ribitol	Pentose Metabolism	Carbohydrate	100000406	6.66716e-06	0.000456089	0.196183	0.398532	0.0965733	0.661456	0.00417721	0.128775	0	0.604987	0.000397027	0.226655	0
proline	Urea cycle; Arginine and Proline Metabolism	Amino Acid	480	7.34191e-06	0.000463315	0.354887	0.558171	0.225638	0.561916	0.0212246	0.396649	0	0.373726	0.000112842	0.335844	0
isoleucylhydroxyproline*	Dipeptide Derivative	Peptide	100021262	7.90159e-06	0.000463315	0.352549	0.55699	0.223148	0.535541	0.0391372	0.499604	1.16959	0.352391	2.48456e-05	0.255169	0.699301
dimethylarginine (SDMA + ADMA)	Urea cycle; Arginine and Proline Metabolism	Amino Acid	100001810	9.18019e-06	0.000496633	0.199158	0.406312	0.0976195	0.616298	0.00126038	0.0649867	0	0.634847	0.000728605	0.256455	0
trans-4-hydroxyproline	Urea cycle; Arginine and Proline Metabolism	Amino Acid	1001	9.67979e-06	0.000496633	0.380238	0.583572	0.247751	0.587222	0.0202273	0.384673	0	0.394958	0.000165904	0.378508	0
phenylalanylhydroxyproline*	Dipeptide	Peptide	100021238	1.15943e-05	0.00055987	0.446926	0.64057	0.31182	0.516117	0.0492464	0.576658	0	0.33132	4.11625e-05	0.368638	0.699301
2S,3R-dihydroxybutyrate	Fatty Acid, Dihydroxy	Lipid	100002284	1.33742e-05	0.000609939	0.267071	0.483881	0.147406	0.638785	0.0149103	0.267156	0	0.591698	0.00030665	0.267032	0
diacetylspermidine*	Polyamine Metabolism	Amino Acid	100020242	1.95064e-05	0.000767385	0.171824	0.38561	0.0765631	0.654208	0.0472613	0.362028	0	0.50981	6.52886e-06	0.0434286	0
3-hydroxykynurenine	Tryptophan Metabolism	Amino Acid	100000986	1.95538e-05	0.000767385	0.419544	0.62507	0.281596	0.439629	0.00098751	0.16224	7.01754	0.381189	0.0010107	0.487067	2.7972
17alpha-hydroxypregnanolone glucuronide	Pregnenolone Steroids	Lipid	100005418	1.9631e-05	0.000767385	0.313757	0.53421	0.184278	0.504697	0.00304093	0.237334	0.584795	0.460745	0.00163175	0.35631	0.699301
2'-O-methyluridine	Pyrimidine Metabolism, Uracil containing	Nucleotide	100010896	2.14494e-05	0.000800353	0.348184	0.566434	0.214027	0.565416	0.0620297	0.487548	2.33918	0.500013	6.73687e-05	0.273948	0
11-dehydrocorticosterone sulfate	Corticosteroids	Lipid	100020563	2.42899e-05	0.00083794	0.389219	0.60321	0.251142	0.297453	0.00816657	0.328849	20.4678	0.331139	0.000888413	0.415945	11.8881
2R,3R-dihydroxybutyrate	Fatty Acid, Dihydroxy	Lipid	100002367	2.53341e-05	0.00083794	0.34303	0.564372	0.208497	0.579585	0.0182969	0.328663	0	0.543739	0.000482173	0.349083	0
N1,N12-diacetylspermine	Polyamine Metabolism	Amino Acid	100002132	2.5519e-05	0.00083794	0.233999	0.460114	0.119005	0.486379	0.00423603	0.193288	0	0.475131	0.00182408	0.260606	0.699301
leucylhydroxyproline*	Dipeptide Derivative	Peptide	100021261	3.03402e-05	0.000957934	0.47241	0.671987	0.332106	0.516748	0.0851496	0.648497	0	0.32493	2.62157e-05	0.339368	0
N-formylphenylalanine	Tyrosine Metabolism	Amino Acid	100006056	4.21775e-05	0.00127525	0.225346	0.459806	0.11044	0.684232	0.0058128	0.174179	6.43275	0.627784	0.00215822	0.25579	6.99301
glycine	Glycine, Serine and Threonine Metabolism	Amino Acid	340	4.34974e-05	0.00127525	0.413269	0.631283	0.270547	0.614398	0.0100068	0.34314	0	0.578546	0.00129219	0.442835	0
glucuronide of C10H18O2 (11)*	Partially Characterized Molecules	Partially Characterized Molecules	100020018	4.72602e-05	0.00133779	0.373273	0.600046	0.232203	0.674111	0.0544423	0.472169	1.16959	0.524391	0.000245506	0.322137	0.699301
gamma-glutamylthreonine	Gamma-glutamyl Amino Acid	Peptide	100001314	5.11442e-05	0.00139948	0.402307	0.625047	0.258942	0.540642	0.0169707	0.389238	0	0.47966	0.00106205	0.408711	0
21-hydroxypregnenolone disulfate	Pregnenolone Steroids	Lipid	100001999	5.57426e-05	0.00145095	0.393896	0.619666	0.250383	0.570751	0.0179759	0.377009	0	0.52628	0.00109475	0.401891	0
5-aminolevulinate	Hemoglobin and Porphyrin Metabolism	Cofactors and Vitamins	1306	5.65604e-05	0.00145095	0.235021	0.475569	0.116145	0.701565	0.0096989	0.208848	0	0.639531	0.00196299	0.250637	0.699301
pyridoxate	Vitamin B6 Metabolism	Cofactors and Vitamins	100001121	6.06953e-05	0.00150984	0.191371	0.429403	0.0852882	0.721564	0.0103656	0.177019	0	0.647413	0.00202019	0.200442	0
X-11979			999911979	6.49482e-05	0.00151074	0.252661	0.496276	0.128633	0.701057	0.0239306	0.285364	1.16959	0.617864	0.00094566	0.234143	0
pipecolate	Lysine Metabolism	Amino Acid	1025	6.50034e-05	0.00151074	0.375766	0.607469	0.23244	0.57987	0.0096433	0.324645	0	0.585823	0.00214945	0.402271	0
kynurenine	Tryptophan Metabolism	Amino Acid	100000265	6.62527e-05	0.00151074	0.416182	0.640219	0.270544	0.524467	0.00970398	0.330363	0	0.443968	0.00192344	0.451985	0
gamma-glutamylisoleucine*	Gamma-glutamyl Amino Acid	Peptide	100001485	7.07362e-05	0.00156939	0.259815	0.505085	0.133648	0.668341	0.0134461	0.245995	0	0.633097	0.00184665	0.267832	0
X-24356			999924356	7.75059e-05	0.00163244	0.52303	0.721309	0.379255	0.446682	0.0184331	0.536097	1.16959	0.407959	0.00150067	0.515034	0
2'-O-methylcytidine	Pyrimidine Metabolism, Cytidine containing	Nucleotide	100010895	7.7826e-05	0.00163244	0.367554	0.603881	0.223712	0.633375	0.0329281	0.384241	1.16959	0.568012	0.000874867	0.359984	0
andro steroid monosulfate C19H28O6S (1)*	Androgenic Steroids	Lipid	100002152	8.14674e-05	0.00163244	0.4536	0.672141	0.306116	0.463	0.0301234	0.567449	0	0.351354	0.000383364	0.328798	0
3-ureidoisobutyrate	Pyrimidine Metabolism, Uracil containing	Nucleotide	100001531	8.15325e-05	0.00163244	0.294952	0.541421	0.160683	0.562054	0.00696125	0.237509	0	0.494234	0.00357216	0.329518	0
X-17357			999917357	8.54637e-05	0.00167041	1.27306	1.43601	1.1286	1.64276	0.0259033	1.22246	0.584795	2.3396	0.000988657	1.31864	2.7972
X-24544			999924544	9.98343e-05	0.00188309	0.460593	0.680629	0.311691	0.335215	0.0133835	0.475192	0.584795	0.352034	0.00263946	0.449497	0
7,8-dihydroneopterin	Pterin Metabolism	Cofactors and Vitamins	100000142	0.000100933	0.00188309	0.271554	0.523875	0.140762	0.458518	0.0740746	0.364721	49.1228	0.316965	0.000440932	0.231271	33.5664
pro-hydroxy-pro	Urea cycle; Arginine and Proline Metabolism	Amino Acid	100001167	0.000112501	0.00205226	0.350035	0.59632	0.205467	0.780026	0.17629	0.538821	0	0.498528	0.000143037	0.276541	0
xylose	Pentose Metabolism	Carbohydrate	826	0.000116183	0.00207336	0.383888	0.624678	0.235914	0.541333	0.090839	0.583524	21.0526	0.434788	5.11911e-05	0.200446	8.39161
saccharopine	Lysine Metabolism	Amino Acid	392	0.000122805	0.0021449	0.293942	0.549076	0.157359	0.443038	0.00330824	0.231532	6.43275	0.397865	0.010733	0.346909	0
N-acetylthreonine	Glycine, Serine and Threonine Metabolism	Amino Acid	100001274	0.000125503	0.00214636	0.172254	0.423185	0.0701145	0.755499	0.0171296	0.14305	0	0.658869	0.00255478	0.187697	0
16alpha-hydroxydehydroepiandrosterone glucuronide (1)	Androgenic Steroids	Lipid	100021823	0.000142791	0.00223739	0.427407	0.662341	0.275804	0.506344	0.0389797	0.47191	22.807	0.378161	0.00131432	0.402491	27.972
3alpha,21-dihydroxy-5beta-pregnane-11,20-dione 21-glucuronide	Corticosteroids	Lipid	100005417	0.000144891	0.00223739	0.57449	0.764629	0.431633	0.450756	0.0773689	0.684568	10.5263	0.30538	0.000394246	0.494146	11.1888
gamma-glutamylphenylalanine	Gamma-glutamyl Amino Acid	Peptide	100000491	0.000147491	0.00223739	0.357169	0.607828	0.209878	0.681653	0.0244357	0.382105	0	0.601444	0.00219098	0.341289	0
X-25527			999925527	0.000151171	0.00223739	0.411789	0.65161	0.260233	0.51441	0.00874701	0.29119	0	0.483313	0.00417864	0.461527	2.0979
X-18887			999918887	0.000152459	0.00223739	0.375632	0.623509	0.226299	0.760332	0.152809	0.527725	0.584795	0.504674	0.000285014	0.316643	0
N2-methylguanosine	Purine Metabolism, Guanine containing	Nucleotide	100001467	0.000152806	0.00223739	0.37358	0.621911	0.224409	0.626686	0.00754741	0.233465	1.75439	0.622638	0.00427039	0.429246	0
N6,N6,N6-trimethyllysine	Lysine Metabolism	Amino Acid	189	0.000154082	0.00223739	0.274265	0.535977	0.140345	0.620975	0.0031547	0.133547	0	0.695952	0.00773778	0.349184	0
1-methyl-4-imidazoleacetate	Histidine Metabolism	Amino Acid	100001208	0.000155303	0.00223739	0.216583	0.478506	0.0980306	0.757928	0.0259638	0.275609	0	0.587686	0.0018555	0.172081	0
allo-threonine	Glycine, Serine and Threonine Metabolism	Amino Acid	100000272	0.000155355	0.00223739	0.249529	0.512301	0.121539	0.806603	0.0681144	0.368934	0	0.706879	0.000558253	0.181007	0.699301
X-10445			999910445	0.00018081	0.00255909	0.386078	0.635366	0.234599	0.620648	0.051096	0.443571	14.6199	0.463134	0.00126545	0.355602	38.4615
N6-acetyllysine	Lysine Metabolism	Amino Acid	100001734	0.000186812	0.00258302	0.366135	0.620225	0.21614	0.60134	0.0116731	0.274777	0	0.58704	0.00459344	0.40839	0
o-tyramine	Tyrosine Metabolism	Amino Acid	100021029	0.00019353	0.00258302	0.378176	0.630607	0.226793	0.733565	0.0235778	0.37009	14.6199	0.550666	0.00306023	0.382663	34.965
X-23481			999923481	0.00019397	0.00258302	0.306375	0.570745	0.164462	0.611377	0.014041	0.323553	0	0.51436	0.00499123	0.291482	0
glucuronide of C12H20O3 (3)*	Partially Characterized Molecules	Partially Characterized Molecules	100020093	0.000195088	0.00258302	0.557861	0.758376	0.410363	0.465728	0.0378414	0.600846	4.67836	0.406179	0.00182244	0.530055	2.7972
ursocholate	Secondary Bile Acid Metabolism	Lipid	100002913	0.000204391	0.00266325	0.272745	0.54145	0.13739	0.348106	0.00182425	0.0605954	24.5614	0.416676	0.00663604	0.356672	16.0839
3-methylcytidine	Pyrimidine Metabolism, Cytidine containing	Nucleotide	100001466	0.000214394	0.00274994	0.227112	0.497877	0.1036	0.772062	0.0355136	0.274806	1.16959	0.703474	0.00211425	0.197278	0
N6-methyllysine	Lysine Metabolism	Amino Acid	100003415	0.000221405	0.00277333	0.390876	0.643486	0.237432	0.625328	0.0166161	0.325471	0	0.614625	0.00437787	0.421932	0
4-imidazoleacetate	Histidine Metabolism	Amino Acid	100001207	0.000222975	0.00277333	0.336202	0.599723	0.188474	0.690487	0.0238427	0.327204	2.33918	0.542895	0.00350208	0.341299	5.59441
gamma-glutamylleucine	Gamma-glutamyl Amino Acid	Peptide	1268	0.000266505	0.00326528	0.389269	0.646437	0.234408	0.631887	0.0113355	0.322818	0	0.561016	0.00751769	0.427921	0
N-acetyl-2-aminoadipate	Lysine Metabolism	Amino Acid	100021760	0.000280677	0.00338835	0.270109	0.547342	0.133297	0.801389	0.0531405	0.33154	1.16959	0.711846	0.00187322	0.235835	0
X-15503			999915503	0.000285439	0.0033959	0.26085	0.53909	0.126218	0.674079	0.00795317	0.251233	0	0.65054	0.0132894	0.271099	0
xanthosine	Purine Metabolism, (Hypo)Xanthine/Inosine containing	Nucleotide	100000299	0.00029032	0.00340463	0.276069	0.553795	0.137622	0.750396	0.0425969	0.307369	0	0.627104	0.00259153	0.259005	0
X-21410			999921410	0.000299789	0.00346316	0.599394	0.791071	0.454161	0.453582	0.0406427	0.644858	0	0.414676	0.00257385	0.56641	0
N-acetylleucine	Leucine, Isoleucine and Valine Metabolism	Amino Acid	1082	0.000303749	0.00346316	0.405188	0.661526	0.248179	0.589195	0.0322314	0.398203	0	0.625495	0.00362352	0.408807	0
N-acetylputrescine	Polyamine Metabolism	Amino Acid	192	0.000315706	0.00355017	0.317705	0.592904	0.170241	0.729233	0.0744072	0.434748	0	0.663889	0.00110964	0.24194	0
16alpha-hydroxy DHEA 3-sulfate	Androgenic Steroids	Lipid	100002126	0.000322825	0.00358117	0.584771	0.783391	0.436509	0.432418	0.0418168	0.654983	0	0.400405	0.00216539	0.518443	0
cysteinylglycine disulfide*	Glutathione Metabolism	Amino Acid	100002466	0.00033225	0.00363658	0.343695	0.615867	0.191805	0.748404	0.0715355	0.450771	0	0.500004	0.00131627	0.274556	0.699301
adenosine 3',5'-cyclic monophosphate (cAMP)	Purine Metabolism, Adenine containing	Nucleotide	207	0.000351641	0.00379818	0.348948	0.621602	0.195889	0.62766	0.00353778	0.17542	1.16959	0.67586	0.0141277	0.435505	0
3-(4-hydroxyphenyl)lactate	Tyrosine Metabolism	Amino Acid	240	0.000376813	0.00401722	0.298655	0.581375	0.15342	0.273859	0.0195383	0.321364	0	0.297455	0.00714731	0.278448	0
pregnanediol-3-glucuronide	Progestin Steroids	Lipid	100003470	0.000382703	0.0040277	0.394519	0.65913	0.236138	0.362706	0.00576456	0.298828	15.7895	0.483766	0.0177503	0.460706	16.0839
betaine	Glycine, Serine and Threonine Metabolism	Amino Acid	799	0.000393684	0.00409082	0.380162	0.648998	0.222686	0.711051	0.0272719	0.349794	0	0.600921	0.00541895	0.395994	0
tryptamine	Tryptophan Metabolism	Amino Acid	1095	0.000403698	0.00414245	0.59315	0.792206	0.444111	0.55129	0.0519822	0.581408	7.01754	0.377246	0.00310319	0.597778	18.8811
N2,N2-dimethylguanosine	Purine Metabolism, Guanine containing	Nucleotide	100001412	0.000438208	0.00444105	0.208551	0.49971	0.0870374	0.826991	0.0801182	0.31325	0	0.707676	0.00157774	0.149137	0
serotonin	Tryptophan Metabolism	Amino Acid	504	0.000462899	0.00463407	0.459644	0.710214	0.297478	0.635559	0.255925	0.703309	40.9357	0.447008	0.000116814	0.293391	8.39161
N-acetylserine	Glycine, Serine and Threonine Metabolism	Amino Acid	100001851	0.000485525	0.00480202	0.263957	0.557861	0.124894	0.76589	0.131969	0.449153	0	0.59881	0.000540412	0.149645	0
pyridoxal	Vitamin B6 Metabolism	Cofactors and Vitamins	491	0.000514781	0.00503075	0.410642	0.678588	0.248496	0.737542	0.211208	0.596898	0	0.427782	0.000581333	0.324738	0
tryptophan	Tryptophan Metabolism	Amino Acid	565	0.00053708	0.00516621	0.471187	0.721497	0.307717	0.608617	0.0146559	0.301268	0	0.62302	0.00790823	0.525317	0
N4-acetylcytidine	Pyrimidine Metabolism, Cytidine containing	Nucleotide	100001413	0.000541228	0.00516621	0.313477	0.604825	0.162473	0.856973	0.143219	0.439144	7.01754	0.703566	0.00127168	0.260221	2.0979
ethylmalonate	Leucine, Isoleucine and Valine Metabolism	Amino Acid	2054	0.000560874	0.0052922	0.438762	0.70063	0.27477	0.583206	0.00878659	0.246434	0	0.574804	0.0108437	0.506625	0
X-14837			999914837	0.000574689	0.00536093	0.458371	0.714589	0.29402	0.196835	0.0184316	0.346879	3.50877	0.26503	0.0090258	0.504078	0.699301
androstenediol (3beta,17beta) disulfate (2)	Androgenic Steroids	Lipid	100001994	0.000603719	0.00556845	0.413322	0.684782	0.249474	0.661659	0.04596	0.437705	0	0.619115	0.00518805	0.398622	0
1-methylhistidine	Histidine Metabolism	Amino Acid	100001051	0.000613003	0.00559127	0.244599	0.547434	0.109289	0.775074	0.0719478	0.351531	0	0.688897	0.00231892	0.170064	0
X-12822			999912822	0.000628223	0.00566712	0.298453	0.596891	0.14923	0.758131	0.0860466	0.423462	0	0.662964	0.00182389	0.210608	0
O-sulfo-tyrosine	Chemical	Xenobiotics	100005384	0.00063561	0.00567144	0.29914	0.597863	0.149674	0.757278	0.0691069	0.352964	0	0.63378	0.00355311	0.270259	0
nicotinate ribonucleoside	Nicotinate and Nicotinamide Metabolism	Cofactors and Vitamins	100001316	0.000678506	0.00598909	0.377641	0.662233	0.215351	0.373059	0.132827	0.481795	52.0468	0.438751	0.0018694	0.331616	25.1748
N-acetylglutamate	Glutamate Metabolism	Amino Acid	100000282	0.000697619	0.00602559	0.372622	0.659336	0.210586	0.67873	0.0505269	0.350012	0	0.539308	0.00554982	0.382471	0
X-16938			999916938	0.000700744	0.00602559	0.368077	0.656067	0.206504	0.629231	0.0409983	0.401341	0	0.0720722	0.00660392	0.34429	0
N-acetylkynurenine (2)	Tryptophan Metabolism	Amino Acid	100006378	0.000704662	0.00602559	0.538408	0.770327	0.376311	0.577014	0.0412893	0.591085	0	0.573358	0.00591204	0.489856	0
N-acetylmethionine sulfoxide	Methionine, Cysteine, SAM and Taurine Metabolism	Amino Acid	100005463	0.000731396	0.00618972	0.317645	0.617963	0.163276	0.765687	0.0937997	0.499468	0	0.641798	0.000468839	0.125811	0
N-acetylarginine	Urea cycle; Arginine and Proline Metabolism	Amino Acid	100001266	0.000773357	0.00642039	0.402375	0.684086	0.236674	0.641268	0.00256166	0.161193	0	0.810738	0.024413	0.50591	0
1-methylnicotinamide	Nicotinate and Nicotinamide Metabolism	Cofactors and Vitamins	55	0.000774295	0.00642039	0.231151	0.542935	0.0984106	0.885309	0.286122	0.52678	0	0.612336	0.000171002	0.0927744	0
threonine	Glycine, Serine and Threonine Metabolism	Amino Acid	564	0.000809154	0.00655131	0.639377	0.830642	0.492154	0.484481	0.0169849	0.499869	0	0.528491	0.0112048	0.682958	0
cysteinylglycine	Glutathione Metabolism	Amino Acid	278	0.00081379	0.00655131	0.436335	0.709039	0.268516	0.72828	0.0696497	0.533635	2.92398	0.68512	0.00334116	0.353263	0
gamma-glutamylvaline	Gamma-glutamyl Amino Acid	Peptide	100001126	0.000814026	0.00655131	0.337555	0.63747	0.178743	0.658157	0.00429712	0.19437	0	0.730854	0.0355962	0.43756	0
3-methyl catechol sulfate (1)	Benzoate Metabolism	Xenobiotics	100004112	0.000838153	0.00664009	0.500036	0.750998	0.332939	0.577562	0.0953752	0.593973	12.8655	0.402472	0.00282484	0.436449	5.59441
1-methylhistamine	Histidine Metabolism	Amino Acid	100001204	0.000841235	0.00664009	0.382971	0.672751	0.21801	0.691771	0.031815	0.413937	0	0.667912	0.0101426	0.355458	0
X-24546			999924546	0.000853658	0.00667398	0.413847	0.695082	0.246402	0.571601	0.0111115	0.334852	0	0.685008	0.0244663	0.470443	0
N2,N6-diacetyllysine	Lysine Metabolism	Amino Acid	100006124	0.000890203	0.00689403	0.524265	0.76729	0.358214	0.602037	0.108139	0.564298	0	0.53839	0.00350757	0.508162	0
5-(galactosylhydroxy)-lysine	Lysine Metabolism	Amino Acid	100002462	0.000912969	0.00691012	0.354218	0.654147	0.191808	0.795068	0.287633	0.63792	0	0.573588	0.000168801	0.173565	0
N-acetylglycine	Glycine, Serine and Threonine Metabolism	Amino Acid	100001006	0.000917731	0.00691012	0.473454	0.736699	0.304275	0.599512	0.0894976	0.546563	3.50877	0.537344	0.0038028	0.429881	4.1958
alpha-CEHC glucuronide*	Tocopherol Metabolism	Cofactors and Vitamins	100003101	0.000919059	0.00691012	1.1199	1.19747	1.04736	2.82541	0.0120455	1.14601	30.9942	3.89449	0.0256664	1.10309	18.1818
kynurenate	Tryptophan Metabolism	Amino Acid	98	0.000925952	0.00691012	0.285948	0.599837	0.136314	0.827033	0.0778852	0.359957	0	0.682212	0.00433921	0.241145	0
X-21285			999921285	0.000959181	0.00692411	0.488206	0.747181	0.318993	0.403348	0.107121	0.653913	23.3918	0.31851	0.000496517	0.263602	9.09091
3-methoxytyrosine	Tyrosine Metabolism	Amino Acid	1342	0.000959573	0.00692411	0.581244	0.80209	0.421206	0.628133	0.152297	0.623045	0.584795	0.53012	0.00283065	0.568143	0
C-glycosyltryptophan	Tryptophan Metabolism	Amino Acid	100006379	0.000961408	0.00692411	0.238293	0.558323	0.101704	0.819685	0.163282	0.424551	0	0.69055	0.0010585	0.133836	0
mevalonate	Mevalonate Metabolism	Lipid	30	0.000961566	0.00692411	0.479431	0.74176	0.309876	0.578709	0.0690029	0.490678	1.75439	0.491965	0.00584088	0.474146	0
orotidine	Pyrimidine Metabolism, Orotate containing	Nucleotide	100001416	0.00103989	0.00742301	0.305711	0.62074	0.150561	0.833049	0.175358	0.489421	0	0.642405	0.00124599	0.201494	0
estriol 3-sulfate	Estrogenic Steroids	Lipid	100000701	0.00105857	0.00749119	0.259142	0.581526	0.11548	0.294793	0.0373931	0.391458	34.5029	0.204551	0.000676666	0.0308443	34.2657
alpha-ketoglutaramate*	Glutamate Metabolism	Amino Acid	100002397	0.00112068	0.00782425	0.41216	0.702446	0.241835	0.642757	0.0577647	0.418934	4.09357	0.639148	0.00806824	0.408527	0
N1-methylinosine	Purine Metabolism, (Hypo)Xanthine/Inosine containing	Nucleotide	100001409	0.0011247	0.00782425	0.264746	0.589005	0.118998	0.821634	0.119273	0.423357	1.16959	0.700629	0.00176362	0.15026	0
2,3-dihydroxy-5-methylthio-4-pentenoate (DMTPA)*	Methionine, Cysteine, SAM and Taurine Metabolism	Amino Acid	100020893	0.00116333	0.00799978	0.334855	0.648038	0.173026	0.735822	0.0573626	0.460971	0	0.723858	0.00288355	0.167921	0
3-hydroxyisobutyrate	Leucine, Isoleucine and Valine Metabolism	Amino Acid	111	0.00116942	0.00799978	0.454029	0.731348	0.281866	0.568474	0.0334907	0.446523	0	0.589945	0.0141381	0.45935	0
X-25955			999925955	0.00132496	0.00898891	0.477412	0.749761	0.303993	0.549638	0.0975744	0.588931	5.84795	0.466814	0.00362958	0.380532	0.699301
gamma-glutamyltyrosine	Gamma-glutamyl Amino Acid	Peptide	1102	0.00139682	0.00934697	0.579573	0.809869	0.414764	0.417835	0.047822	0.474832	1.75439	0.386219	0.00993271	0.610282	1.3986
glycochenodeoxycholate	Primary Bile Acid Metabolism	Lipid	1628	0.00140871	0.00934697	0.747884	0.893886	0.62573	0.345986	0.0860976	0.738982	12.8655	0.355741	0.00707123	0.751146	8.39161
X-24327			999924327	0.0014119	0.00934697	0.643596	0.843571	0.491027	0.519306	0.186115	0.786852	7.01754	0.537348	0.000748087	0.487757	4.1958
serine	Glycine, Serine and Threonine Metabolism	Amino Acid	503	0.00142532	0.00936036	0.435411	0.725771	0.261216	0.692148	0.0125734	0.275577	0	0.740299	0.0253878	0.50912	0
vanillactate	Tyrosine Metabolism	Amino Acid	100006129	0.00156136	0.0101724	0.464451	0.746999	0.288775	0.392486	0.0218354	0.303599	0	0.48693	0.0179519	0.522732	0
estriol 16-glucuronide	Estrogenic Steroids	Lipid	100005412	0.00158359	0.010236	0.193392	0.536009	0.0697761	0.199818	0.0133975	0.186504	39.1813	0.212986	0.0491629	0.203609	52.4476
N1-methyladenosine	Purine Metabolism, Adenine containing	Nucleotide	1242	0.00168603	0.010813	0.306792	0.641344	0.146756	0.779372	0.0245385	0.219207	1.16959	0.774559	0.0230197	0.356982	0
N-acetylalanine	Alanine and Aspartate Metabolism	Amino Acid	1110	0.00170465	0.0108476	0.462924	0.74898	0.286121	0.565009	0.0738353	0.543655	0	0.550239	0.0076686	0.389341	0
hypoxanthine	Purine Metabolism, (Hypo)Xanthine/Inosine containing	Nucleotide	171	0.00177754	0.0112245	0.426279	0.727678	0.249717	0.586588	0.0060012	0.191426	2.33918	0.637186	0.0350038	0.524444	6.29371
glycerophosphoserine*	Phospholipid Metabolism	Lipid	100015666	0.00181435	0.0113695	0.347343	0.675055	0.178722	0.782216	0.0808772	0.387915	2.92398	0.696372	0.00937826	0.323603	0.699301
testosterone sulfate	Androgenic Steroids	Lipid	100001548	0.0019064	0.0118558	0.481302	0.763697	0.303329	0.245552	0.0661211	0.301873	54.386	0.379188	0.00886453	0.51624	22.3776
N-lactoyl phenylalanine	Lactoyl Amino Acid	Amino Acid	100022482	0.00193414	0.0119379	0.34761	0.677985	0.178223	0.688763	0.00608861	0.184892	0	0.846586	0.0575965	0.459646	0
5-hydroxyhexanoate	Fatty Acid, Monohydroxy	Lipid	100001148	0.00203831	0.0124869	0.582491	0.821156	0.413193	0.304684	0.032426	0.415825	0	0.286809	0.016352	0.627987	0
2-oxindole-3-acetate	Food Component/Plant	Xenobiotics	100003109	0.00208206	0.0126088	0.438617	0.741264	0.259536	0.597632	0.0128156	0.300264	0	0.632635	0.0411966	0.51869	1.3986
N-lactoyl leucine	Lactoyl Amino Acid	Amino Acid	100022480	0.00208892	0.0126088	0.386373	0.708023	0.210847	0.628955	0.012166	0.2437	0	0.74345	0.0418366	0.471271	0
7-methylguanine	Purine Metabolism, Guanine containing	Nucleotide	100001456	0.00215495	0.0128719	0.262102	0.61656	0.111421	0.863148	0.273749	0.494242	0	0.654112	0.00155702	0.152878	0
gamma-CEHC glucuronide*	Tocopherol Metabolism	Cofactors and Vitamins	100004243	0.00216387	0.0128719	1.18593	1.32248	1.06348	1.60734	0.107306	1.22524	0	2.66798	0.00864576	1.17663	0.699301
gamma-glutamyltryptophan	Gamma-glutamyl Amino Acid	Peptide	100001295	0.00223732	0.013213	0.538088	0.80062	0.361643	0.60244	0.120415	0.511923	44.4444	0.459615	0.00838604	0.545757	20.979
X-23656			999923656	0.00226052	0.0132547	0.635203	0.849983	0.474694	0.608465	0.0442262	0.638411	0	0.786575	0.0215968	0.632653	0
3-hydroxy-2-ethylpropionate	Leucine, Isoleucine and Valine Metabolism	Amino Acid	100001170	0.00234909	0.0136764	0.532867	0.799376	0.355211	0.515234	0.0197886	0.365507	0	0.602783	0.0282464	0.596204	0
neopterin	Pterin Metabolism	Cofactors and Vitamins	100001474	0.00238832	0.0138069	0.492077	0.777632	0.311381	0.712263	0.104354	0.553566	0	0.60429	0.00930092	0.453239	0
histidine	Histidine Metabolism	Amino Acid	355	0.00254804	0.0145715	0.502859	0.78589	0.32176	0.715273	0.0206216	0.360449	0	0.783451	0.0333887	0.567731	0
N3-methyluridine	Pyrimidine Metabolism, Uracil containing	Nucleotide	100001424	0.0025561	0.0145715	0.382248	0.71401	0.204638	0.72334	0.010464	0.17746	1.75439	0.698296	0.0402625	0.476305	15.3846
pregnenetriol sulfate*	Pregnenolone Steroids	Lipid	100021103	0.00269208	0.0151776	0.650006	0.861206	0.4906	0.550205	0.146547	0.735113	2.33918	0.534175	0.00610206	0.585653	0
oxindolylalanine	Tryptophan Metabolism	Amino Acid	100022120	0.00269938	0.0151776	0.636144	0.85486	0.473387	0.663951	0.0711763	0.647665	0	0.551247	0.0164536	0.628818	0
X-22162			999922162	0.00273935	0.0152975	0.381733	0.716819	0.203287	0.860635	0.258719	0.549091	0	0.607633	0.00367317	0.309232	0
5-hydroxyindoleacetate	Tryptophan Metabolism	Amino Acid	71	0.00277533	0.0153699	0.425667	0.744883	0.24325	0.647618	0.0287933	0.352078	1.75439	0.697282	0.0356114	0.473089	0
gamma-glutamyl-alpha-lysine	Gamma-glutamyl Amino Acid	Peptide	100010901	0.00278976	0.0153699	0.589824	0.833711	0.417282	0.532463	0.021029	0.501741	1.75439	0.561144	0.0437669	0.643244	16.0839
N6,N6-dimethyllysine	Lysine Metabolism	Amino Acid	100020417	0.00284205	0.0155536	0.547782	0.813351	0.368925	0.840519	0.251544	0.677404	0	0.561469	0.00420001	0.487968	0
isoleucine	Leucine, Isoleucine and Valine Metabolism	Amino Acid	376	0.00287033	0.0156043	0.414052	0.739283	0.231899	0.606065	0.167229	0.557627	0.584795	0.681642	0.00480693	0.311348	0
6-sialyl-N-acetyllactosamine	Aminosugar Metabolism	Carbohydrate	100003259	0.00303698	0.0164017	0.429358	0.75097	0.24548	0.698005	0.148892	0.584286	3.50877	0.630292	0.00383488	0.277053	0
2-hydroxyphenylacetate	Phenylalanine Metabolism	Amino Acid	235	0.00310566	0.016663	0.624494	0.853204	0.457093	0.505367	0.111557	0.606582	4.67836	0.425947	0.0126041	0.630807	3.4965
beta-hydroxyisovalerate	Leucine, Isoleucine and Valine Metabolism	Amino Acid	1442	0.00314802	0.0167806	0.453151	0.766317	0.267964	0.592973	0.0397473	0.406292	0	0.64668	0.0321537	0.483759	0
taurochenodeoxycholate	Primary Bile Acid Metabolism	Lipid	1629	0.00323257	0.0171201	0.773774	0.917807	0.652345	0.521241	0.22905	0.880603	1.16959	0.254391	0.000565818	0.588692	0.699301
5,6-dihydrouridine	Pyrimidine Metabolism, Uracil containing	Nucleotide	100001425	0.00333936	0.0175723	0.298019	0.668932	0.132772	0.842573	0.0800531	0.289973	0.584795	0.734884	0.0184748	0.302255	0
taurocholate	Primary Bile Acid Metabolism	Lipid	1648	0.0033622	0.0175798	0.624347	0.85537	0.45572	0.70713	0.167779	0.668703	0	0.62912	0.00923687	0.60598	0
hydroxyasparagine**	Alanine and Aspartate Metabolism	Amino Acid	100020205	0.0034494	0.0179216	0.336445	0.698174	0.16213	0.862288	0.288388	0.548458	0	0.693046	0.0031083	0.2315	0
succinylcarnitine (C4-DC)	TCA Cycle	Energy	100001948	0.00351244	0.0181344	0.402996	0.741872	0.218914	0.778002	0.244663	0.593683	0	0.653227	0.00334151	0.280762	0
X-25422			999925422	0.00355593	0.0182442	1.8566	2.81444	1.22474	1.02159	0.765454	1.08768	0	1.71256	4.28555e-05	3.74632	0
gamma-glutamylhistidine	Gamma-glutamyl Amino Acid	Peptide	1235	0.00377317	0.0191255	0.520583	0.809711	0.334696	0.729548	0.0534843	0.469746	0.584795	0.675529	0.0290548	0.547831	0
orotate	Pyrimidine Metabolism, Orotate containing	Nucleotide	445	0.00377577	0.0191255	0.470192	0.78352	0.282164	0.716386	0.19372	0.576619	0	0.582511	0.00782701	0.415304	0
valine	Leucine, Isoleucine and Valine Metabolism	Amino Acid	566	0.00379761	0.0191255	0.407562	0.748419	0.221944	0.539895	0.0110319	0.187402	0	0.750488	0.0542659	0.508417	0
inosine	Purine Metabolism, (Hypo)Xanthine/Inosine containing	Nucleotide	361	0.00384388	0.0191447	0.495934	0.797873	0.308257	0.676187	0.1381	0.532033	0.584795	0.612001	0.012793	0.479435	0
alpha-hydroxyisovalerate	Leucine, Isoleucine and Valine Metabolism	Amino Acid	100001300	0.00384806	0.0191447	0.532192	0.816249	0.346988	0.356943	0.0231409	0.360075	0	0.469055	0.0408263	0.600226	0
6-bromotryptophan	Tryptophan Metabolism	Amino Acid	100020414	0.00390018	0.0192871	0.390169	0.73932	0.205908	0.452317	0.0513593	0.0293513	63.1579	0.442184	0.00995528	0.425513	40.5594
X-12112			999912112	0.00397182	0.0195237	0.468329	0.784738	0.279497	0.790427	0.101742	0.539653	1.16959	0.660939	0.0151841	0.409098	2.0979
S-adenosylhomocysteine (SAH)	Methionine, Cysteine, SAM and Taurine Metabolism	Amino Acid	197	0.00402869	0.0196854	0.465082	0.783632	0.276024	0.793522	0.156125	0.63863	12.8655	0.685593	0.00182979	0.214982	11.1888
phenylalanine	Phenylalanine Metabolism	Amino Acid	460	0.00420317	0.0203	0.399743	0.748933	0.213363	0.655973	0.0100883	0.200889	0	0.830305	0.0724434	0.511422	0
X-24417			999924417	0.00420393	0.0203	0.567743	0.836543	0.385314	0.433603	0.0137698	0.354259	12.8655	0.543718	0.0533253	0.648702	9.79021
5-methylthioribose**	Methionine, Cysteine, SAM and Taurine Metabolism	Amino Acid	100002103	0.00437948	0.0209933	0.394448	0.74797	0.208016	0.813671	0.184714	0.485517	0	0.69453	0.0102726	0.351096	0
N-formylmethionine	Methionine, Cysteine, SAM and Taurine Metabolism	Amino Acid	194	0.00439865	0.0209933	0.583658	0.845439	0.402935	0.57592	0.0675339	0.63715	8.77193	0.655401	0.0242537	0.515027	0
arabitol/xylitol	Pentose Metabolism	Carbohydrate	100006430	0.00452903	0.0214873	0.339636	0.715841	0.161143	0.848563	0.176243	0.432704	0	0.766354	0.0109407	0.293307	0
pregnenolone sulfate	Pregnenolone Steroids	Lipid	100002129	0.00457195	0.0214873	0.539481	0.826466	0.35215	0.382631	0.0804201	0.569238	29.2398	0.371687	0.0248251	0.515744	20.2797
3-(4-hydroxyphenyl)propionate	Benzoate Metabolism	Xenobiotics	100002914	0.00458068	0.0214873	0.303067	0.691764	0.132776	0.868874	0.280121	0.510341	0	0.674681	0.00428018	0.195435	0.699301
cyclo(gly-pro)	Dipeptide	Peptide	100001946	0.00467628	0.0218111	0.462716	0.789273	0.27127	0.771316	0.502575	0.762778	54.9708	0.0122504	0.00128664	0.304824	8.39161
glyco-beta-muricholate**	Primary Bile Acid Metabolism	Lipid	100020214	0.00474212	0.0219842	0.438613	0.777117	0.247558	0.212905	0.0461196	0.380773	38.0117	0.395505	0.0420789	0.475475	38.4615
(S)-a-amino-omega-caprolactam	Food Component/Plant	Xenobiotics	100021329	0.00476695	0.0219842	0.34595	0.723003	0.165534	0.857663	0.323863	0.607002	0	0.718177	0.00179291	0.172865	0
3-ureidopropionate	Pyrimidine Metabolism, Uracil containing	Nucleotide	1053	0.00495894	0.0227419	0.513521	0.817457	0.32259	0.626102	0.0133829	0.224575	0.584795	0.593939	0.0456359	0.597172	0
4-hydroxymandelate	Benzoate Metabolism	Xenobiotics	1115	0.00508047	0.023109	0.46573	0.79484	0.272891	0.473241	0.135502	0.558857	22.807	0.556796	0.0139008	0.391031	1.3986
11-ketoetiocholanolone sulfate	Androgenic Steroids	Lipid	100002125	0.00512643	0.023109	0.592259	0.85469	0.410407	0.670679	0.24048	0.772912	29.8246	0.365979	0.000576117	0.291253	6.99301
lysine	Lysine Metabolism	Amino Acid	407	0.00513895	0.023109	0.590927	0.854202	0.408796	0.565489	0.00606468	0.331098	0	0.78655	0.0862273	0.694399	0
17alpha-hydroxypregnenolone 3-sulfate	Pregnenolone Steroids	Lipid	100002128	0.00515161	0.023109	0.719329	0.906087	0.571066	0.377714	0.0919748	0.694162	18.1287	0.450842	0.0249936	0.730156	15.3846
3-(3-amino-3-carboxypropyl)uridine*	Pyrimidine Metabolism, Uracil containing	Nucleotide	100001426	0.00531273	0.0237023	0.304868	0.702838	0.132242	0.833958	0.160189	0.408775	0	0.742079	0.012912	0.240383	0
X-11444			999911444	0.00544713	0.0240151	1.14624	1.26205	1.04106	1.8219	0.187729	1.0758	56.1404	17.1943	0.000521076	1.44271	51.7483
X-21364			999921364	0.00546356	0.0240151	0.643446	0.878205	0.471443	0.631764	0.132408	0.693378	0	0.597155	0.017764	0.608833	0
N-acetylaspartate (NAA)	Alanine and Aspartate Metabolism	Amino Acid	100000787	0.0054706	0.0240151	0.418779	0.773914	0.226609	0.75818	0.128165	0.385146	0	0.660898	0.0198383	0.430605	0
X-24338			999924338	0.00562254	0.0244698	0.439323	0.786373	0.245437	0.769927	0.0922699	0.490222	2.33918	0.757452	0.0258639	0.395057	0
citrate	TCA Cycle	Energy	1124	0.0056338	0.0244698	0.654866	0.883719	0.485279	0.599984	0.202429	0.730846	0	0.442578	0.0116482	0.611122	0
X-25247			999925247	0.00586826	0.0253539	0.698705	0.901705	0.541407	0.412092	0.12585	0.694416	14.0351	0.508863	0.0219682	0.700537	0.699301
X-12104			999912104	0.00590213	0.0253668	0.500294	0.819115	0.305566	0.697055	0.0131611	0.219796	0.584795	0.692305	0.0572942	0.591712	2.0979
dexpanthenol	Chemical	Xenobiotics	100002376	0.00617751	0.0263966	0.451275	0.797603	0.255327	0.845203	0.117102	0.500594	1.16959	1.09769	0.0233882	0.416902	7.69231
glycerophosphoglycerol	Glycerolipid Metabolism	Lipid	100001619	0.00620606	0.0263966	0.511497	0.82673	0.316462	0.651524	0.0760746	0.45942	0	0.646271	0.0353158	0.53704	0
sucrose	Disaccharides and Oligosaccharides	Carbohydrate	935	0.00628467	0.0265932	1.1102	1.19665	1.03	0.961644	0.891754	0.986362	1.16959	5.43485	0.00262282	1.13247	16.0839
X-10458			999910458	0.00686956	0.0288997	0.476143	0.815461	0.278017	0.639831	0.101913	0.507048	18.1287	0.479667	0.0306553	0.45345	23.0769
androstenediol (3alpha, 17alpha) monosulfate (2)	Androgenic Steroids	Lipid	100002026	0.00694249	0.0288997	0.643088	0.886075	0.466734	0.476098	0.197474	0.734046	22.807	0.501618	0.0128124	0.573326	7.69231
X-24495			999924495	0.00701935	0.0288997	0.622166	0.878493	0.44063	0.539031	0.0395243	0.480325	7.01754	0.595781	0.0535073	0.67642	7.69231
4-hydroxyphenylpyruvate	Tyrosine Metabolism	Amino Acid	1141	0.00704905	0.0288997	0.674048	0.898047	0.50592	0.296613	0.0773494	0.685063	2.33918	0.25431	0.0415989	0.664531	1.3986
beta-citrylglutamate	Glutamate Metabolism	Amino Acid	100003271	0.0070561	0.0288997	0.545723	0.847851	0.351257	0.643213	0.0410709	0.450739	0.584795	0.659797	0.0634304	0.600158	0
N-acetylphenylalanine	Phenylalanine Metabolism	Amino Acid	100001256	0.00705757	0.0288997	0.67745	0.899319	0.510318	0.78895	0.12395	0.704137	0	0.848554	0.0262485	0.660092	0
4-ethylcatechol sulfate	Benzoate Metabolism	Xenobiotics	100020536	0.00707618	0.0288997	0.271171	0.700958	0.104904	0.289847	0.214883	0.474904	64.9123	0.118055	0.00415773	0.0952	55.2448
X-12100			999912100	0.00723808	0.0294145	0.547946	0.849967	0.353242	0.743476	0.083874	0.571066	0	0.794669	0.0391151	0.527623	0
N-acetyl-aspartyl-glutamate (NAAG)	Glutamate Metabolism	Amino Acid	100001612	0.00737957	0.0298418	0.453361	0.808669	0.254166	0.758905	0.133354	0.491985	0.584795	0.674329	0.0257272	0.430233	0
X-24337			999924337	0.00763557	0.0307257	0.65779	0.894819	0.483548	0.504325	0.0160342	0.318664	1.16959	0.550519	0.0473543	0.718978	7.69231
isoleucylglycine	Dipeptide	Peptide	100003169	0.00772173	0.0309208	0.602403	0.874639	0.414902	0.631159	0.252081	0.710537	37.4269	0.326091	0.0120665	0.53798	26.5734
hydroxy-N6,N6,N6-trimethyllysine*	Lysine Metabolism	Amino Acid	100021123	0.00779214	0.0310513	0.420631	0.796018	0.222269	0.78931	0.174474	0.524697	1.16959	0.75648	0.0175049	0.345865	0
3-hydroxyanthranilate	Tryptophan Metabolism	Amino Acid	243	0.00795548	0.031549	0.677301	0.903131	0.507941	0.331905	0.0585908	0.379231	47.9532	0.36342	0.0274755	0.713317	6.99301
dihydrobiopterin	Tetrahydrobiopterin Metabolism	Cofactors and Vitamins	100001506	0.00801594	0.031636	0.520569	0.843457	0.321287	0.847739	0.441971	0.792576	27.4854	0.574027	0.000483589	0.227515	9.79021
methionine	Methionine, Cysteine, SAM and Taurine Metabolism	Amino Acid	415	0.00814096	0.0319756	0.367813	0.77154	0.175346	0.726094	0.0234087	0.293768	0	0.886444	0.137745	0.456154	0
indolelactate	Tryptophan Metabolism	Amino Acid	100000463	0.00823128	0.0321765	0.622726	0.884856	0.43825	0.554496	0.0120366	0.296989	0.584795	0.683903	0.0653579	0.700709	4.8951
tetrahydrocorticosterone glucuronide	Corticosteroids	Lipid	100022012	0.00831505	0.0323499	0.546658	0.856075	0.349076	0.440168	0.0197712	0.284454	32.1637	0.5152	0.0684039	0.630942	30.0699
phenyllactate (PLA)	Phenylalanine Metabolism	Amino Acid	100000774	0.00847773	0.0328195	0.632235	0.889475	0.44939	0.337625	0.0279262	0.449615	0	0.548043	0.0719723	0.69977	0
pyridoxine (vitamin B6)	Vitamin B6 Metabolism	Cofactors and Vitamins	936	0.00851574	0.0328195	0.620192	0.885298	0.434473	0.749173	0.512299	0.853233	3.50877	0.40727	0.00122541	0.411906	4.1958
N1-methylguanosine	Purine Metabolism, Guanine containing	Nucleotide	100001122	0.00857379	0.032882	0.6077	0.881003	0.419181	0.614077	0.0632901	0.501598	0.584795	0.633867	0.0506118	0.650112	0
X-11787			999911787	0.00862434	0.032882	0.655275	0.898273	0.478013	0.647766	0.128683	0.627275	0	0.553945	0.031627	0.666212	0
tauro-beta-muricholate	Primary Bile Acid Metabolism	Lipid	100001250	0.00871419	0.032882	0.569534	0.867353	0.373975	0.324339	0.0940834	0.627388	17.5439	0.406324	0.0364748	0.494355	36.3636
leucine	Leucine, Isoleucine and Valine Metabolism	Amino Acid	397	0.0087184	0.032882	0.409429	0.797954	0.210077	0.638935	0.0279998	0.265189	0	0.821573	0.0937282	0.501175	0
2-pyrrolidinone	Glutamate Metabolism	Amino Acid	100001081	0.00873222	0.032882	0.384907	0.78571	0.18856	0.811891	0.137164	0.377762	0	0.769902	0.0307211	0.388147	0
xanthurenate	Tryptophan Metabolism	Amino Acid	100000015	0.00899652	0.0337226	0.533276	0.854721	0.332721	0.711393	0.0258482	0.292654	0	0.684231	0.0684242	0.614178	0
N,N,N-trimethyl-5-aminovalerate	Lysine Metabolism	Amino Acid	100015962	0.00948216	0.0351502	0.752409	0.932817	0.606892	0.310329	0.0762666	0.73326	0	0.297471	0.0569967	0.765052	0
tyrosine	Tyrosine Metabolism	Amino Acid	815	0.00950484	0.0351502	0.640475	0.896895	0.457365	0.481212	0.0119832	0.296071	0	0.550703	0.0686757	0.71568	0
guanosine-3',5'-cyclic monophosphate (cGMP)	Purine Metabolism, Guanine containing	Nucleotide	104	0.00950586	0.0351502	0.549609	0.864004	0.349617	0.746219	0.245712	0.690758	0	0.605776	0.0110368	0.427145	0.699301
N-acetylproline	Urea cycle; Arginine and Proline Metabolism	Amino Acid	100001334	0.00966644	0.0355626	0.424792	0.812492	0.222093	0.806997	0.0525935	0.345797	1.75439	0.941286	0.0754367	0.478057	0
N-acetyl-beta-alanine	Pyrimidine Metabolism, Uracil containing	Nucleotide	100002102	0.00970401	0.0355626	0.42099	0.810996	0.218537	0.711337	0.039188	0.365108	0	0.782264	0.107155	0.477368	0
N6-carbamoylthreonyladenosine	Purine Metabolism, Adenine containing	Nucleotide	100001415	0.00978407	0.0356415	0.380312	0.791921	0.182641	0.873412	0.370838	0.594081	0	0.653147	0.00874164	0.277662	0
N-carbamoylaspartate	Pyrimidine Metabolism, Orotate containing	Nucleotide	1108	0.00984795	0.0356415	0.693608	0.915722	0.52537	0.423679	0.190577	0.744387	18.1287	0.257897	0.0237712	0.662343	7.69231
5-methylthioadenosine (MTA)	Polyamine Metabolism	Amino Acid	212	0.00985581	0.0356415	0.554142	0.867605	0.353933	0.573962	0.0471543	0.553956	0.584795	0.729348	0.099042	0.554411	1.3986
androstenediol (3beta,17beta) disulfate (1)	Androgenic Steroids	Lipid	100001992	0.00997873	0.0359278	0.652818	0.902979	0.471961	0.558312	0.0253721	0.472111	0	0.702716	0.0901551	0.724421	0
X-24411			999924411	0.0103656	0.0368935	1.75973	2.71091	1.1423	1.22001	0.214532	1.51828	0.584795	1.36137	0.0205133	1.9665	0.699301
X-21830			999921830	0.0103801	0.0368935	0.548831	0.868363	0.346877	0.475692	0.00194012	0.197098	4.67836	0.607932	0.187808	0.708485	0.699301
phenylalanylalanine	Dipeptide	Peptide	100003589	0.0103818	0.0368935	0.607343	0.889314	0.414775	0.500695	0.210394	0.625548	58.4795	0.488209	0.0252307	0.600749	45.4545
enterolactone sulfate	Food Component/Plant	Xenobiotics	100020407	0.0106164	0.0374491	0.255687	0.727859	0.0898192	0.40273	0.187774	0.218057	70.7602	0.315834	0.028172	0.266951	52.4476
3-methyl-2-oxovalerate	Leucine, Isoleucine and Valine Metabolism	Amino Acid	100000036	0.0106294	0.0374491	0.557563	0.872852	0.356162	0.553037	0.0724939	0.496054	1.75439	0.70787	0.0637457	0.592677	2.7972
pseudouridine	Pyrimidine Metabolism, Uracil containing	Nucleotide	821	0.011139	0.0390017	0.333594	0.778695	0.142913	0.848901	0.146676	0.364333	0	0.745972	0.0367343	0.315574	0
X-21796			999921796	0.0111651	0.0390017	0.37968	0.802189	0.179704	0.659133	0.00312307	0.0785567	0	0.76381	0.17097	0.558255	0.699301
N,N-dimethyl-pro-pro	Modified Peptides	Peptide	100022041	0.0113231	0.0390952	0.366723	0.797074	0.168725	0.807435	0.1137	0.34965	0	0.768323	0.0477191	0.376495	0
citrulline	Urea cycle; Arginine and Proline Metabolism	Amino Acid	391	0.0113333	0.0390952	0.697163	0.921709	0.527321	0.479779	0.00525194	0.281496	0	0.590287	0.0810193	0.769688	0
tetrahydrocortisol glucuronide	Corticosteroids	Lipid	100022013	0.0113347	0.0390952	1.46557	1.97014	1.09022	2.4029	0.0505988	1.52043	74.8538	9.43603	0.103621	1.4135	76.9231
malonate	Fatty Acid Synthesis	Lipid	818	0.0114799	0.0392926	0.573831	0.882711	0.373034	0.684507	0.0713512	0.417324	0	0.585592	0.0550224	0.623124	6.29371
glucose	Glycolysis, Gluconeogenesis, and Pyruvate Metabolism	Carbohydrate	572	0.0114877	0.0392926	1.15931	1.30012	1.03375	0.908147	0.869278	0.972025	0.584795	2.56567	0.0060294	1.18618	1.3986
N-acetyl-isoputreanine	Polyamine Metabolism	Amino Acid	100020487	0.0115699	0.0394096	0.309216	0.769011	0.124334	0.838778	0.132805	0.366721	0	0.80882	0.0394109	0.26331	0
gamma-glutamyl-epsilon-lysine	Gamma-glutamyl Amino Acid	Peptide	100001262	0.0116787	0.039616	0.570818	0.882586	0.369181	0.710765	0.10144	0.559114	0.584795	0.62108	0.0550077	0.578506	0
glucuronide of C10H18O2 (12)*	Partially Characterized Molecules	Partially Characterized Molecules	100020019	0.0121471	0.040897	0.726409	0.932551	0.565835	0.477263	0.0819439	0.612863	18.7135	0.506503	0.0536968	0.758967	16.7832
N-monomethylarginine	Urea cycle; Arginine and Proline Metabolism	Amino Acid	100004488	0.012156	0.040897	0.669382	0.916072	0.489123	0.50642	0.0133361	0.42819	2.92398	0.75539	0.126312	0.758235	5.59441
taurohyocholate*	Secondary Bile Acid Metabolism	Lipid	100004084	0.0124451	0.0416988	0.804389	0.954116	0.678158	0.617095	0.151121	0.770768	1.16959	0.60317	0.0390786	0.814748	0.699301
phenylacetyl-beta-alanine	Acetylated Peptides	Peptide	100021322	0.012623	0.0421229	1.12074	1.22577	1.02472	2.81788	0.0515569	1.1009	32.1637	7.08811	0.0674048	1.24713	44.7552
trans-3,4-methyleneheptanoylglycine	Fatty Acid Metabolism (Acyl Glycine)	Lipid	100010861	0.0127893	0.0425051	0.570653	0.887508	0.36692	0.68146	0.0673847	0.490021	5.26316	0.655389	0.079189	0.615925	2.0979
3-methylhistidine	Histidine Metabolism	Amino Acid	100000042	0.0129937	0.0428756	0.478856	0.856131	0.267836	0.809512	0.261621	0.568965	0	0.633512	0.0240566	0.436715	0
3-indoleglyoxylic acid	Food Component/Plant	Xenobiotics	100020372	0.0130053	0.0428756	0.575026	0.88988	0.371573	0.723773	0.140913	0.512363	0.584795	0.615651	0.0432545	0.596441	2.0979
trigonelline (N'-methylnicotinate)	Nicotinate and Nicotinamide Metabolism	Cofactors and Vitamins	100001092	0.0132905	0.0436327	0.422456	0.835642	0.213571	0.91101	0.417076	0.688459	0	0.609326	0.0044087	0.219724	0
arabonate/xylonate	Pentose Metabolism	Carbohydrate	100006115	0.0133412	0.0436327	0.533801	0.877627	0.324674	0.776479	0.342653	0.690395	0	0.586749	0.0145176	0.442341	0
N-acetylmethionine	Methionine, Cysteine, SAM and Taurine Metabolism	Amino Acid	1083	0.0134908	0.0439469	0.620342	0.906032	0.424735	0.652121	0.0763536	0.622942	5.84795	0.783171	0.0851773	0.617494	0
X-11612			999911612	0.0140043	0.0453157	0.49252	0.866491	0.279952	0.723498	0.129381	0.505144	13.4503	0.732391	0.0530278	0.483945	3.4965
succinimide	Chemical	Xenobiotics	100003696	0.0140214	0.0453157	0.63972	0.913631	0.447928	0.426162	0.038413	0.419853	35.6725	0.479614	0.0836686	0.705322	27.2727
N-lactoyl tyrosine	Lactoyl Amino Acid	Amino Acid	100022484	0.0141981	0.0456518	0.634413	0.912702	0.440976	0.604414	0.156102	0.690439	0.584795	0.492277	0.0400969	0.581973	18.8811
S-adenosylmethionine (SAM)	Methionine, Cysteine, SAM and Taurine Metabolism	Amino Acid	1263	0.0142367	0.0456518	0.654019	0.918419	0.465736	0.689318	0.193943	0.784625	4.09357	0.538924	0.000842011	0.212357	5.59441
S-carboxyethylcysteine	Methionine, Cysteine, SAM and Taurine Metabolism	Amino Acid	100021530	0.0143793	0.0459298	0.485218	0.865814	0.271925	0.727263	0.0188662	0.215047	0	0.736285	0.119916	0.597555	6.29371
methylmalonate (MMA)	Fatty Acid Metabolism (also BCAA Metabolism)	Lipid	418	0.0145115	0.0461548	0.597337	0.902931	0.39517	0.568582	0.002222	0.155355	0	0.606328	0.139823	0.717655	8.39161
vanillylmandelate (VMA)	Tyrosine Metabolism	Amino Acid	1111	0.0145622	0.0461548	0.525838	0.880639	0.313983	0.76133	0.0851004	0.432255	0	0.68719	0.0721903	0.57004	0
4-acetamidobutanoate	Polyamine Metabolism	Amino Acid	1113	0.0155283	0.0490276	0.446353	0.857879	0.232237	0.808483	0.153503	0.419127	0	0.776353	0.0502332	0.458518	0
4-acetamidobenzoate	Chemical	Xenobiotics	100009413	0.0156725	0.0492933	0.560688	0.896461	0.35068	0.412924	0.0622799	0.262635	60.8187	0.352403	0.0570108	0.616655	43.3566
N-lactoyl valine	Lactoyl Amino Acid	Amino Acid	100022485	0.0163818	0.0513277	0.569414	0.901848	0.35952	0.646773	0.0264311	0.296512	0	0.727668	0.108725	0.659373	0
2-aminoadipate	Lysine Metabolism	Amino Acid	381	0.0171073	0.0533967	0.56226	0.902585	0.350256	0.566522	0.0292045	0.459915	1.16959	0.603125	0.217807	0.66707	65.7343
X-23672			999923672	0.0172661	0.0536883	0.719295	0.943403	0.548425	0.611508	0.306588	0.797452	9.94152	0.551272	0.0256394	0.673249	2.7972
riboflavin (vitamin B2)	Riboflavin Metabolism	Cofactors and Vitamins	500	0.0174004	0.0539018	0.603396	0.915	0.397909	0.859454	0.781981	0.924393	0	0.506247	0.00107554	0.351282	0
X-23653			999923653	0.0184065	0.0568041	0.508957	0.892392	0.290273	0.908406	0.422579	0.704224	1.75439	0.785567	0.0153101	0.398635	6.29371
taurohyodeoxycholic acid	Secondary Bile Acid Metabolism	Lipid	100003869	0.0185846	0.0569323	0.578561	0.912515	0.366824	0.554608	0.236351	0.746507	49.7076	0.172711	0.000232624	0.078656	49.6503
indolin-2-one	Food Component/Plant	Xenobiotics	100004318	0.0185867	0.0569323	1.13917	1.26972	1.02204	0.233535	0.221644	0.690822	63.7427	1.69188	0.00875415	1.15907	60.8392
alanine	Alanine and Aspartate Metabolism	Amino Acid	811	0.0187729	0.0572889	0.600324	0.918792	0.392242	0.616472	0.0228158	0.349848	0	0.739159	0.147319	0.700035	0
indoxyl glucuronide	Tryptophan Metabolism	Amino Acid	100008931	0.0191065	0.0579868	1.21868	1.43788	1.03289	0.19691	0.436336	0.765717	73.0994	2.21695	0.00891178	1.25573	65.035
pyridoxamine	Vitamin B6 Metabolism	Cofactors and Vitamins	568	0.0191429	0.0579868	0.703958	0.944259	0.52481	0.701625	0.539144	0.889414	0.584795	0.3725	0.00266026	0.48336	2.7972
guanidinosuccinate	Guanidino and Acetamido Metabolism	Amino Acid	100001212	0.0193245	0.0582051	1.28005	1.57425	1.04084	1.22146	0.309499	1.12204	3.50877	2.06018	0.000128436	3.03906	4.1958
3-hydroxy-3-methylglutarate	Mevalonate Metabolism	Lipid	112	0.0193823	0.0582051	0.434485	0.873878	0.216022	0.884495	0.557305	0.738339	0	0.634754	0.00758378	0.268555	0
N6-succinyladenosine	Purine Metabolism, Adenine containing	Nucleotide	100001664	0.0194277	0.0582051	0.51241	0.897695	0.292487	0.726114	0.0885969	0.421959	0	0.695554	0.0955335	0.561156	0.699301
5-acetylamino-6-formylamino-3-methyluracil	Xanthine Metabolism	Xenobiotics	100001402	0.0197541	0.0589679	1.21516	1.43152	1.0315	1.44065	0.148828	1.21893	54.386	1.41977	0.0672017	1.21294	56.6434
phenylacetylaspartate	Acetylated Peptides	Peptide	100020879	0.0198371	0.059001	1.2059	1.41165	1.03014	2.82736	0.0864639	1.17141	56.7251	1.43673	0.0887675	1.32099	58.7413
paraxanthine	Xanthine Metabolism	Xenobiotics	100000453	0.0206044	0.0610619	0.746452	0.956128	0.582758	0.67104	0.339616	0.807067	30.9942	0.492447	0.0315073	0.719931	30.0699
N,N,N-trimethyl-alanylproline betaine (TMAP)	Urea cycle; Arginine and Proline Metabolism	Amino Acid	100020217	0.0208151	0.0614645	0.427919	0.878944	0.208335	0.772444	0.105292	0.430604	0.584795	0.786789	0.0991602	0.425267	0
asparagine	Alanine and Aspartate Metabolism	Amino Acid	917	0.0217173	0.0638986	0.835193	0.974034	0.716143	0.453894	0.0731441	0.645076	0	0.503683	0.0692891	0.860297	0
guanidinoacetate	Creatine Metabolism	Amino Acid	344	0.0218619	0.0640944	0.78316	0.965144	0.635489	0.369878	0.0273595	0.585789	0	0.60801	0.140902	0.839641	0
X-25528			999925528	0.022007	0.0641245	0.608277	0.930818	0.397501	0.377866	0.176094	0.623981	51.462	0.414043	0.0642677	0.598539	47.5524
N-acetyltaurine	Methionine, Cysteine, SAM and Taurine Metabolism	Amino Acid	100005466	0.0220284	0.0641245	0.406984	0.878517	0.188541	0.777149	0.0379362	0.20883	0	0.792653	0.156504	0.521337	0
cyclo(pro-hydroxypro)*	Dipeptide	Peptide	100021102	0.0221066	0.0641246	0.564575	0.921201	0.346011	0.901515	0.580221	0.839037	0	0.532975	0.00265548	0.296039	0
2'-deoxyinosine	Purine Metabolism, (Hypo)Xanthine/Inosine containing	Nucleotide	100000135	0.0223841	0.0647011	0.627115	0.935978	0.420173	0.606295	0.36345	0.747086	34.5029	0.453858	0.0270039	0.556514	41.2587
2-aminophenol sulfate	Food Component/Plant	Xenobiotics	100004322	0.0227155	0.0654285	0.551432	0.920219	0.33044	0.779688	0.151206	0.58048	0.584795	0.549201	0.0752289	0.526368	0
methionine sulfoxide	Methionine, Cysteine, SAM and Taurine Metabolism	Amino Acid	100000039	0.0235598	0.0676231	0.632613	0.940322	0.425597	0.698712	0.136139	0.658405	0	0.704128	0.0859841	0.605806	0
4-guanidinobutanoate	Guanidino and Acetamido Metabolism	Amino Acid	100000096	0.0236489	0.0676424	0.605699	0.935104	0.392332	0.525703	0.00633165	0.260215	0	0.774695	0.246158	0.750033	0
2-hydroxy-3-methylvalerate	Leucine, Isoleucine and Valine Metabolism	Amino Acid	100001541	0.0239456	0.0682532	0.768479	0.965838	0.611448	0.0912167	0.0514952	0.407869	37.4269	0.329377	0.0681032	0.802572	26.5734
X-25645			999925645	0.0241391	0.0684123	1.345	1.74022	1.03953	1.44116	0.0672693	1.37224	0	1.36563	0.183626	1.3086	0
N-lactoyl isoleucine	Lactoyl Amino Acid	Amino Acid	100022479	0.0241681	0.0684123	0.568206	0.928823	0.347599	0.726433	0.206314	0.623018	0	0.72259	0.05795	0.527214	0
X-24763			999924763	0.0244256	0.0689037	0.723563	0.959104	0.545867	0.623294	0.367727	0.814924	6.43275	0.387001	0.0299943	0.66832	6.99301
N-delta-acetylornithine	Urea cycle; Arginine and Proline Metabolism	Amino Acid	100004523	0.0248158	0.0697647	0.813997	0.974267	0.680092	0.458664	0.133226	0.748994	0.584795	0.424724	0.0820408	0.83413	2.0979
fumarate	TCA Cycle	Energy	330	0.0253185	0.070572	0.760603	0.96673	0.598426	0.565404	0.181197	0.727712	0	0.40683	0.0709357	0.772817	0.699301
GlcNAc sulfate conjugate of C21H34O2 steroid**	Partially Characterized Molecules	Partially Characterized Molecules	100021726	0.0253295	0.070572	0.818465	0.975547	0.686677	0.737508	0.397228	0.907709	8.77193	0.502483	0.0114006	0.694557	7.69231
glucuronide of C14H22O4 (3)*	Partially Characterized Molecules	Partially Characterized Molecules	100020097	0.0253609	0.070572	0.829734	0.977231	0.704498	0.861125	0.495994	0.936143	18.1287	0.464702	0.00116914	0.586635	6.29371
pregnenediol sulfate (C21H34O5S)*	Pregnenolone Steroids	Lipid	100002067	0.0257332	0.0713662	0.722858	0.961436	0.543483	0.543435	0.40267	0.860545	33.3333	0.447964	0.00802005	0.517259	20.2797
glutarate (C5-DC)	Fatty Acid, Dicarboxylate	Lipid	339	0.0258795	0.0715303	0.682117	0.955018	0.487199	0.688014	0.483097	0.85527	0.584795	0.484569	0.0081319	0.490398	0
N-acetylasparagine	Alanine and Aspartate Metabolism	Amino Acid	100001257	0.0269214	0.0741603	0.723746	0.96375	0.543511	0.6906	0.378596	0.783115	0	0.555368	0.0396665	0.702218	0
xanthine	Purine Metabolism, (Hypo)Xanthine/Inosine containing	Nucleotide	1004	0.0271525	0.0745468	0.63171	0.949479	0.420291	0.558548	0.0109141	0.244231	0	0.654918	0.176167	0.738293	0
2-hydroxystearate	Fatty Acid, Monohydroxy	Lipid	1239	0.0279227	0.0764059	0.55713	0.938534	0.330723	0.761857	0.0904868	0.317528	0	0.692839	0.0953931	0.617253	0
N-acetyltyrosine	Tyrosine Metabolism	Amino Acid	100001104	0.0283704	0.0770666	0.554071	0.939381	0.326805	0.903234	0.155776	0.604692	0	1.1814	0.0866913	0.491621	0
5-methyltetrahydrofolate (5MeTHF)	Folate Metabolism	Cofactors and Vitamins	1244	0.0284995	0.0770666	0.560336	0.940897	0.333699	0.508371	0.178689	0.400517	68.4211	0.430099	0.0703008	0.594835	44.0559
glucuronide of C10H18O2 (10)*	Partially Characterized Molecules	Partially Characterized Molecules	100020017	0.0285053	0.0770666	0.701743	0.963443	0.511128	0.268091	0.073401	0.193555	57.8947	0.291774	0.0568501	0.731344	36.3636
stachydrine	Food Component/Plant	Xenobiotics	100001296	0.0285397	0.0770666	0.699705	0.963216	0.508284	0.582404	0.182557	0.734005	0	0.502292	0.0781682	0.667756	0
glucuronide of C12H20O3 (1)*	Partially Characterized Molecules	Partially Characterized Molecules	100019997	0.0291925	0.0785708	0.484302	0.929188	0.252423	0.483906	0.160148	0.200142	69.5906	0.433986	0.0638888	0.525323	51.049
X-17825			999917825	0.0294304	0.0789524	0.553204	0.942531	0.324695	0.686836	0.239811	0.616113	22.807	0.687074	0.0620562	0.509122	10.4895
glycerophosphoethanolamine	Phospholipid Metabolism	Lipid	100001620	0.0298731	0.0798788	0.635558	0.956759	0.42219	0.877666	0.738843	0.898496	4.09357	0.504426	0.0100869	0.493303	2.0979
mevalonolactone	Mevalonate Metabolism	Lipid	100000772	0.0305835	0.0814616	0.725183	0.97036	0.541954	0.743019	0.247117	0.639727	0	0.606847	0.0628492	0.741179	2.7972
malate	TCA Cycle	Energy	409	0.0306635	0.0814616	0.712522	0.968903	0.523982	0.688486	0.415966	0.807245	0	0.41515	0.0368243	0.665241	0
X-25221			999925221	0.0316924	0.0839234	0.581624	0.953608	0.354744	0.49555	0.214981	0.698704	38.5965	0.331155	0.0290897	0.324158	56.6434
fucose	Aminosugar Metabolism	Carbohydrate	918	0.0320296	0.0845437	0.856734	0.986812	0.743803	0.534013	0.404029	0.891413	0	0.542211	0.0450996	0.843994	0
thiamin (vitamin B1)	Thiamine Metabolism	Cofactors and Vitamins	873	0.0322192	0.0847715	0.582359	0.955162	0.355062	0.952131	0.700812	0.86533	0	0.683904	0.0110943	0.42135	0
glutamine_degradant*	Partially Characterized Molecules	Partially Characterized Molecules	100001540	0.032426	0.085043	0.749371	0.976125	0.575291	0.554251	0.0531139	0.665105	0	0.652497	0.240588	0.8139	0
X-12126			999912126	0.0334156	0.0873595	1.21083	1.44424	1.01514	0.311181	0.351094	0.764456	73.0994	1.80372	0.0109127	1.27251	69.9301
gamma-glutamylserine	Gamma-glutamyl Amino Acid	Peptide	100009231	0.0336756	0.0877597	0.713273	0.974252	0.522204	0.710038	0.088493	0.550996	1.16959	0.688573	0.129742	0.762902	0
1-methyl-5-imidazolelactate	Histidine Metabolism	Amino Acid	100021478	0.0347271	0.0902134	0.635736	0.968009	0.417517	0.614155	0.0653782	0.495825	1.16959	0.597518	0.193908	0.713666	2.7972
X-23665			999923665	0.0351783	0.0908542	0.759814	0.981097	0.588441	0.553735	0.316717	0.810628	0.584795	0.482372	0.0581467	0.729415	9.09091
X-24670			999924670	0.0352035	0.0908542	1.07267	1.14504	1.00488	1.32196	0.243861	1.04591	11.1111	2.69438	0.0286953	1.15625	4.1958
X-12721			999912721	0.0353058	0.0908542	0.540745	0.958567	0.305044	0.730453	0.0879163	0.438293	0	0.771678	0.177827	0.610192	0
bilirubin degradation product, C16H18N2O5 (4)**	Partially Characterized Molecules	Partially Characterized Molecules	100022015	0.0358184	0.0918854	0.62265	0.969109	0.400052	0.609412	0.109986	0.654774	16.3743	0.699039	0.159102	0.545047	29.3706
decadienedioic acid (C10:2-DC)**	Fatty Acid, Dicarboxylate	Lipid	100021711	0.0367379	0.0939506	0.706078	0.978783	0.509354	0.750763	0.425137	0.813993	0	0.567563	0.0393089	0.637793	0.699301
3-methylglutaconate	Leucine, Isoleucine and Valine Metabolism	Amino Acid	100002458	0.037498	0.0955964	0.438065	0.953377	0.201286	0.810236	0.027756	0.196463	0	0.897507	0.286479	0.605829	0
2-iminopiperidine	Chemical	Xenobiotics	100021018	0.0377032	0.0958222	0.818045	0.988651	0.67688	0.450085	0.13055	0.70729	0	0.353075	0.112186	0.844231	32.1678
erythronate*	Aminosugar Metabolism	Carbohydrate	100001320	0.0380413	0.095948	0.411421	0.952183	0.177768	0.863745	0.194822	0.380818	0	0.790683	0.104303	0.427427	0
1-stearoyl-2-oleoyl-GPC (18:0/18:1)	Phosphatidylcholine (PC)	Lipid	100008904	0.0381464	0.095948	0.595731	0.972088	0.365085	0.489013	0.999526	9.97417e-42	89.4737	0.472889	0.0381464	0.595731	19.5804
cholate	Primary Bile Acid Metabolism	Lipid	136	0.0382212	0.095948	0.76106	0.985286	0.587862	0.0880139	0.122938	0.679335	7.01754	0.273043	0.138057	0.79479	0
alpha-CEHC	Tocopherol Metabolism	Cofactors and Vitamins	100002206	0.038227	0.095948	0.579446	0.970826	0.345848	0.421419	0.0988634	0.30544	68.4211	0.944594	0.114704	0.639937	39.8601
homoarginine	Urea cycle; Arginine and Proline Metabolism	Amino Acid	100000961	0.0383371	0.095948	0.523108	0.96579	0.283335	0.192654	0.117072	0.390405	60.2339	0.285589	0.141616	0.583446	76.9231
urate	Purine Metabolism, (Hypo)Xanthine/Inosine containing	Nucleotide	1134	0.0389277	0.0966989	0.490994	0.964481	0.249954	0.816873	0.171674	0.457303	0	0.743953	0.1198	0.511216	0
formiminoglutamate	Histidine Metabolism	Amino Acid	100002500	0.039039	0.0966989	0.686024	0.981223	0.479635	0.812213	0.128278	0.621462	0	1.07367	0.147544	0.722	0
2-hydroxypalmitate	Fatty Acid, Monohydroxy	Lipid	100001579	0.0390731	0.0966989	0.577061	0.972811	0.342306	0.748396	0.0863679	0.301615	0	0.683159	0.127306	0.64437	0
X-23648			999923648	0.0391083	0.0966989	0.600367	0.974829	0.369748	0.864873	0.715294	0.869174	2.33918	0.581301	0.0169266	0.462303	0
X-24353			999924353	0.0393893	0.0968911	0.777186	0.987822	0.611464	0.858613	0.286598	0.81543	25.731	0.782252	0.0729733	0.75184	22.3776
S-1-pyrroline-5-carboxylate	Glutamate Metabolism	Amino Acid	35	0.03949	0.0968911	0.648912	0.979405	0.429941	0.823121	0.169062	0.61224	11.6959	0.859712	0.122183	0.669245	12.5874
succinate	TCA Cycle	Energy	252	0.0395402	0.0968911	0.826116	0.990896	0.688737	0.571248	0.418724	0.889731	0	0.45764	0.0446369	0.784191	0
dehydroepiandrosterone sulfate (DHEA-S)	Androgenic Steroids	Lipid	100000792	0.0399755	0.0976662	0.759868	0.987506	0.584705	0.662314	0.39153	0.878137	0	0.430227	0.0059486	0.458919	1.3986
1,6-anhydroglucose	Food Component/Plant	Xenobiotics	100000939	0.0405897	0.0986908	0.653129	0.981914	0.434434	0.855945	0.173847	0.561814	0	0.752585	0.113141	0.685075	0.699301
theobromine	Xanthine Metabolism	Xenobiotics	100000445	0.0406353	0.0986908	0.84429	0.992811	0.717988	0.769059	0.513586	0.923562	2.33918	0.4834	0.0289017	0.78183	2.0979
X-21829			999921829	0.0411517	0.0996503	0.816289	0.991878	0.671783	0.556291	0.309246	0.842901	1.75439	0.444762	0.0740043	0.802322	2.0979
glucuronide of C8H14O2 (6)*	Partially Characterized Molecules	Partially Characterized Molecules	100020032	0.0422675	0.101759	0.687769	0.987015	0.479249	0.707668	0.443493	0.831002	24.5614	0.698694	0.025281	0.52847	15.3846
X-15220			999915220	0.0423131	0.101759	0.95388	0.998363	0.911378	0.469863	0.165078	0.921293	25.1462	0.250843	0.106487	0.959985	19.5804
threonate	Ascorbate and Aldarate Metabolism	Cofactors and Vitamins	100001022	0.0423945	0.101759	0.537557	0.97892	0.29519	0.842544	0.510604	0.735623	0	0.693392	0.034327	0.424514	0
creatinine	Creatine Metabolism	Amino Acid	275	0.0426982	0.102189	0.427094	0.972395	0.187588	0.869105	0.217642	0.406238	0	0.777792	0.107237	0.437759	0
cysteine	Methionine, Cysteine, SAM and Taurine Metabolism	Amino Acid	800	0.042913	0.102405	0.942368	0.998108	0.88974	0.685148	0.194303	0.944219	0	1.01963	0.119975	0.940918	0
X-25957			999925957	0.0431648	0.102707	0.716061	0.989788	0.518034	0.776021	0.151545	0.667909	1.75439	0.708886	0.144853	0.742735	0
gamma-glutamylglycine	Gamma-glutamyl Amino Acid	Peptide	100001294	0.0433417	0.10283	0.705869	0.989634	0.50347	0.738416	0.0801983	0.570706	1.16959	0.759794	0.200382	0.769631	0
X-24432			999924432	0.045314	0.1072	0.776263	0.99473	0.605777	0.76555	0.460217	0.818395	6.43275	0.398551	0.060999	0.764952	4.1958
2-oxoarginine*	Urea cycle; Arginine and Proline Metabolism	Amino Acid	100002784	0.045515	0.107366	0.549053	0.988109	0.305087	0.684912	0.0181172	0.368687	0.584795	0.969689	0.647604	0.823153	0
3'-a-sialyl-N-acetyllactosamine	Aminosugar Metabolism	Carbohydrate	100003257	0.0458444	0.107833	0.565322	0.989527	0.322972	0.903479	0.708414	0.860888	0.584795	0.684972	0.0135863	0.365821	0
cortisol 21-sulfate	Corticosteroids	Lipid	100021048	0.0461268	0.108187	1.29259	1.66343	1.00442	0.809569	0.484303	0.834193	1.75439	1.46816	0.00698805	1.49169	0.699301
X-24357			999924357	0.0466919	0.1092	1.39931	1.94846	1.00493	0.326807	0.643175	0.893081	59.6491	5.25863	0.00137682	2.1141	48.2517
X-23647			999923647	0.0470969	0.109835	0.737481	0.996102	0.546006	0.780052	0.202594	0.589524	3.50877	0.633614	0.103155	0.764115	0
X-24400			999924400	0.0473725	0.110165	0.70001	0.995873	0.492044	0.856293	0.702881	0.916677	15.7895	0.448564	0.00622855	0.449281	13.986
1-(1-enyl-palmitoyl)-GPE (P-16:0)*	Lysoplasmalogen	Lipid	100003000	0.047695	0.110226	0.336803	0.989007	0.114697	0.334913	0.248748	0.394539	73.6842	0.255303	0.102753	0.293598	75.5245
glycerophosphoinositol*	Phospholipid Metabolism	Lipid	100001621	0.0478507	0.110226	0.595365	0.995104	0.356204	0.660911	0.108355	0.521381	4.09357	0.772226	0.217486	0.654765	0.699301
X-24332			999924332	0.0480235	0.110226	0.830727	0.998388	0.691221	0.600614	0.345146	0.842521	2.33918	0.478905	0.0819313	0.826471	1.3986
N-acetyl-3-methylhistidine*	Histidine Metabolism	Amino Acid	100002204	0.0480618	0.110226	0.568723	0.995199	0.325006	0.701571	0.175429	0.613833	1.75439	0.679987	0.138665	0.499891	0.699301
glycohyocholate	Secondary Bile Acid Metabolism	Lipid	100004083	0.0480705	0.110226	0.853181	0.998653	0.7289	0.581937	0.307815	0.891124	2.92398	0.535445	0.0751456	0.816132	2.7972
carnosine	Histidine Metabolism	Amino Acid	249	0.0490176	0.111689	0.722299	0.9986	0.522446	0.891369	0.661161	0.900941	0	0.498056	0.0207462	0.587939	0
X-24345			999924345	0.0490549	0.111689	0.807332	0.999114	0.652363	0.74064	0.252356	0.797145	0	0.587385	0.108967	0.811768	0
tetrahydrocortisone	Corticosteroids	Lipid	100002403	0.0491164	0.111689	1.12946	1.27509	1.00047	0.881337	0.830473	1.01961	19.883	1.64375	0.0127348	1.23466	14.6853
X-23780			999923780	0.0501796	0.1136	0.62549	1.00037	0.391094	0.973066	0.848182	1.07107	14.0351	0.496328	0.00505242	0.405474	23.7762
3-hydroxybutyrate (BHBA)	Ketone Bodies	Lipid	254	0.0502338	0.1136	0.859466	1.00015	0.738568	0.2651	0.196406	0.834325	4.67836	0.212912	0.135425	0.870701	0.699301
dihydroorotate	Pyrimidine Metabolism, Orotate containing	Nucleotide	923	0.0503835	0.113626	0.827221	1.00032	0.684077	0.770118	0.616933	0.940192	1.16959	0.455086	0.0113991	0.672357	4.1958
X-25433			999925433	0.0508329	0.113989	0.820061	1.00072	0.672017	0.719007	0.287371	0.84695	1.75439	0.704888	0.0968959	0.800872	0
X-12306			999912306	0.0509296	0.113989	1.08109	1.16912	0.999685	1.55074	0.0480548	1.12802	11.6959	1.46526	0.384836	1.04703	0
X-24431			999924431	0.0509612	0.113989	0.761409	1.00114	0.579084	0.738198	0.401357	0.796677	0	0.42769	0.0762369	0.749027	0
3-methoxycatechol sulfate (2)	Benzoate Metabolism	Xenobiotics	100006376	0.0512748	0.114379	0.822651	1.00108	0.676023	0.797213	0.546408	0.921353	0	0.561903	0.0259125	0.71867	2.0979
lyxonate	Pentose Metabolism	Carbohydrate	100019968	0.0528945	0.117672	0.72829	1.00397	0.528309	0.756172	0.477518	0.823034	0	0.55532	0.059472	0.680514	0
5,6-dihydrouracil	Pyrimidine Metabolism, Uracil containing	Nucleotide	1125	0.0532013	0.118035	0.649109	1.00598	0.418837	0.861125	0.771281	0.926994	0.584795	0.586835	0.00107557	0.241891	0
cysteine-glutathione disulfide	Glutathione Metabolism	Amino Acid	100001437	0.0536038	0.118542	0.741791	1.00464	0.547711	0.207728	0.997832	1.74006e-33	67.2515	0.387257	0.0536038	0.741791	25.8741
furosemide	Drug - Cardiovascular	Xenobiotics	100004241	0.0537185	0.118542	1.1058	1.22477	0.998392	1.8871	0.164926	1.08888	41.5205	1.58234	0.15513	1.15117	54.5455
X-23918			999923918	0.0539844	0.118809	0.83528	1.00309	0.695545	0.891814	0.635194	0.933589	4.67836	0.500765	0.0339288	0.771671	8.39161
X-23528			999923528	0.054172	0.118903	1.12556	1.26958	0.997883	2.52549	0.0530012	1.13221	36.8421	0.96832	0.800054	1.05526	42.6573
X-24680			999924680	0.0545644	0.119005	0.655575	1.0083	0.426241	0.676733	0.125725	0.534845	1.16959	0.636815	0.19234	0.712077	2.7972
glycodeoxycholate 3-sulfate	Secondary Bile Acid Metabolism	Lipid	100006642	0.0546372	0.119005	0.136361	1.04042	0.017872	0.433193	0.177026	0.180519	80.7018	0.742812	0.155413	0.0774584	92.3077
methyl-4-hydroxybenzoate sulfate	Benzoate Metabolism	Xenobiotics	100006116	0.0546535	0.119005	1.10456	1.22248	0.998018	1.30998	0.0526562	1.35215	0	1.6946	0.175562	1.07716	0
X-25442			999925442	0.0551644	0.119665	0.765182	1.00593	0.58205	0.703505	0.41364	0.854129	22.807	0.522929	0.0546969	0.678042	9.79021
tryptophan betaine	Tryptophan Metabolism	Amino Acid	100001743	0.0554818	0.119665	0.854597	1.00369	0.727651	0.591515	0.368816	0.922038	1.16959	0.348925	0.0085899	0.597069	2.0979
adipoylcarnitine (C6-DC)	Fatty Acid Metabolism (Acyl Carnitine, Dicarboxylate)	Lipid	100006614	0.0555345	0.119665	0.840467	1.00412	0.703487	0.395676	0.357537	0.884666	0.584795	0.309242	0.0784883	0.803927	0
X-24425			999924425	0.0556396	0.119665	0.76559	1.00646	0.582367	0.484964	0.0353115	0.414739	3.50877	0.779146	0.198783	0.826747	13.986
dehydroandrosterone glucuronide	Androgenic Steroids	Lipid	100021354	0.0556854	0.119665	0.749182	1.00704	0.557351	0.301108	0.0462768	0.400335	31.5789	0.511021	0.182612	0.808195	16.0839
X-25454			999925454	0.0566583	0.121376	0.562971	1.01642	0.311816	0.829416	0.27672	0.610149	0.584795	0.756779	0.113444	0.528415	0
X-26157			999926157	0.0567774	0.121376	1.06305	1.13208	0.998238	1.52314	0.373444	1.0334	5.26316	6.29017	0.0219662	1.16061	3.4965
4-hydroxyglutamate	Glutamate Metabolism	Amino Acid	100002544	0.0570875	0.121722	0.808716	1.00642	0.649852	0.816249	0.845065	0.969314	0.584795	0.436971	0.0134505	0.679763	1.3986
2'-deoxyguanosine	Purine Metabolism, Guanine containing	Nucleotide	348	0.057604	0.122505	0.657981	1.0136	0.427131	0.782678	0.590134	0.854246	42.6901	0.477448	0.0231159	0.466708	43.3566
rocuronium	Drug - Neurological	Xenobiotics	100006745	0.0579521	0.122927	0.255291	1.04709	0.0622422	0.225517	0.237604	0.369993	82.4561	0.357273	0.0872645	0.0928446	84.6154
1-stearoyl-2-linoleoyl-GPC (18:0/18:2)*	Phosphatidylcholine (PC)	Lipid	100008980	0.0582528	0.123247	0.746763	1.01026	0.551994	0.395325	0.435341	0.855311	61.9883	0.631577	0.0427961	0.61313	0
methylsuccinate	Leucine, Isoleucine and Valine Metabolism	Amino Acid	2051	0.0585958	0.123484	0.796524	1.0083	0.629224	0.687577	0.419102	0.826897	0	0.487625	0.0854469	0.78604	0
3,4-dihydroxyphenylacetate	Tyrosine Metabolism	Amino Acid	100000449	0.0587208	0.123484	0.874002	1.00498	0.760096	0.481883	0.357673	0.926656	18.7135	0.333487	0.0311022	0.739869	11.1888
5-acetylamino-6-amino-3-methyluracil	Xanthine Metabolism	Xenobiotics	100001403	0.0588163	0.123484	1.08521	1.18128	0.996958	1.43887	0.141214	1.0968	19.883	0.99949	0.226894	1.07484	24.4755
3-hydroxyhexanoylcarnitine (1)	Fatty Acid Metabolism (Acyl Carnitine, Hydroxy)	Lipid	100020825	0.0592979	0.124178	0.827297	1.00747	0.679349	0.424797	0.105588	0.657621	4.09357	0.49566	0.172311	0.861678	7.69231
2-acetamidophenol sulfate	Food Component/Plant	Xenobiotics	100006190	0.0596588	0.12438	0.683581	1.0156	0.460104	0.597096	0.4739	0.760207	65.4971	0.386928	0.0763607	0.65613	34.965
N-acetylhistidine	Histidine Metabolism	Amino Acid	100001293	0.0596978	0.12438	0.619247	1.01978	0.37603	0.795588	0.05445	0.401498	0	0.797189	0.313065	0.737696	0
X-12816			999912816	0.0607936	0.125783	0.711334	1.01556	0.498246	0.60238	0.204923	0.705805	20.4678	0.544926	0.166952	0.715654	16.0839
2-hydroxysebacate	Fatty Acid, Dicarboxylate	Lipid	100020378	0.0610179	0.125783	0.834741	1.00838	0.690998	0.689031	0.455071	0.861649	0	0.373902	0.0840613	0.826691	0
phenylacetylvaline	Acetylated Peptides	Peptide	100020880	0.0610331	0.125783	0.735766	1.0143	0.533717	0.358585	0.0121789	0.281368	23.9766	0.641408	0.261902	0.823463	15.3846
5-hydroxymethyl-2-furoylcarnitine*	Food Component/Plant	Xenobiotics	100021012	0.0610484	0.125783	1.07036	1.1493	0.996853	1.43604	0.36561	1.08701	1.16959	2.5659	0.0988949	1.06734	4.1958
X-24228			999924228	0.0612152	0.125783	0.514035	1.03179	0.256091	0.948477	0.839955	0.905815	0	0.716684	0.0121412	0.273619	0
glycocholate	Primary Bile Acid Metabolism	Lipid	342	0.0613536	0.125783	0.866427	1.00685	0.745591	0.482294	0.224966	0.846783	0	0.644751	0.150346	0.875511	0
gluconate	Food Component/Plant	Xenobiotics	338	0.0614438	0.125783	0.586044	1.02595	0.334759	0.921047	0.134481	0.496561	0	1.26396	0.227226	0.646782	0
2-hydroxyarachidate*	Fatty Acid, Monohydroxy	Lipid	100019892	0.0621805	0.126975	0.795384	1.01172	0.625304	0.589182	0.186174	0.661322	0.584795	0.555633	0.143294	0.822563	0.699301
tartronate (hydroxymalonate)	Food Component/Plant	Xenobiotics	100000840	0.062526	0.127286	0.718969	1.01741	0.508073	0.716624	0.307115	0.744768	0	0.526412	0.117525	0.703799	0.699301
lactate	Glycolysis, Gluconeogenesis, and Pyruvate Metabolism	Carbohydrate	482	0.0626431	0.127286	0.71736	1.01768	0.505664	0.481675	0.308269	0.783655	0	0.490739	0.0981524	0.642176	0
2,6-dihydroxybenzoic acid	Drug - Topical Agents	Xenobiotics	100020837	0.0631775	0.128055	0.915099	1.00488	0.833337	0.566261	0.520959	0.960253	19.883	0.33632	0.0360535	0.858251	11.8881
1-oleoyl-2-linoleoyl-GPC (18:1/18:2)*	Phosphatidylcholine (PC)	Lipid	100008981	0.0637099	0.128668	0.747284	1.01675	0.549232	0.592602	0.992635	1.89422e-245	88.8889	0.529803	0.0637099	0.747284	23.7762
tigloylglycine	Leucine, Isoleucine and Valine Metabolism	Amino Acid	1161	0.0638127	0.128668	1.26135	1.61237	0.98675	0.749568	0.580007	0.898593	2.92398	2.17856	0.00366565	1.61294	15.3846
nicotinamide ribonucleotide (NMN)	Nicotinate and Nicotinamide Metabolism	Cofactors and Vitamins	1312	0.0639499	0.128668	0.613745	1.02872	0.366168	0.543754	0.11618	0.437561	38.5965	0.565997	0.218239	0.687384	39.8601
1-ribosyl-imidazoleacetate*	Histidine Metabolism	Amino Acid	100001668	0.06433	0.129116	0.706147	1.02092	0.488426	0.889748	0.334428	0.779838	0	0.590065	0.093779	0.630516	0
homoserine lactone	Glycine, Serine and Threonine Metabolism	Amino Acid	100000262	0.0648212	0.129785	0.644565	1.02736	0.404401	0.775482	0.203935	0.653991	10.5263	0.851977	0.179788	0.63504	34.2657
pregnenetriol disulfate*	Pregnenolone Steroids	Lipid	100021104	0.0654914	0.130443	0.812041	1.01344	0.650668	0.535367	0.0228575	0.440006	0	0.793115	0.23459	0.868068	0
1,3,7-trimethylurate	Xanthine Metabolism	Xenobiotics	100001397	0.0656325	0.130443	0.790061	1.01535	0.614758	0.688904	0.257403	0.764466	1.16959	0.589413	0.144107	0.800832	2.7972
monobutyl phthalate acyl-beta-glucuronide	Chemical	Xenobiotics	100021961	0.0657155	0.130443	0.971378	1.00189	0.941797	0.583234	0.19612	0.966423	2.92398	0.476419	0.182869	0.974137	9.09091
X-16087			999916087	0.0657919	0.130443	1.20467	1.46898	0.987916	3.01316	0.0221544	1.70468	75.4386	1.75191	0.347246	1.11137	75.5245
cystathionine	Methionine, Cysteine, SAM and Taurine Metabolism	Amino Acid	310	0.0659445	0.130443	0.794631	1.01526	0.621945	0.723333	0.187898	0.759551	0.584795	0.87126	0.189694	0.814916	0
glycerate	Glycolysis, Gluconeogenesis, and Pyruvate Metabolism	Carbohydrate	1052	0.0666817	0.131584	0.712269	1.02362	0.495623	0.764979	0.598896	0.894599	0	0.557286	0.0047181	0.34129	0
X-23666			999923666	0.0671007	0.132093	0.637016	1.03227	0.393103	0.954371	0.854045	0.94638	1.16959	0.693531	0.0031727	0.279037	0
X-12718			999912718	0.0686395	0.134799	1.01586	1.03322	0.998798	0.216373	0.269354	0.964655	29.2398	1.38516	0.028351	1.01985	18.8811
erythrulose	Advanced Glycation End-product	Carbohydrate	100001986	0.0706721	0.13846	0.849533	1.01384	0.711853	0.487225	0.30186	0.872569	4.67836	0.498066	0.131186	0.829859	0
X-24541			999924541	0.0714532	0.139657	1.02827	1.05991	0.997569	1.38257	0.277468	1.05175	14.6199	1.78591	0.126447	1.02538	14.6853
1-palmitoyl-2-oleoyl-GPC (16:0/18:1)	Phosphatidylcholine (PC)	Lipid	1539	0.0719366	0.140268	0.789656	1.02128	0.610565	0.601838	0.413782	0.878204	35.6725	0.593041	0.0461357	0.628741	0
trans-urocanate	Histidine Metabolism	Amino Acid	537	0.0722058	0.140459	0.765465	1.0244	0.571981	0.817045	0.338508	0.780373	0	0.689443	0.127364	0.758252	0
X-16580			999916580	0.0724878	0.140611	0.702549	1.03275	0.477926	0.800434	0.322259	0.671537	0	0.623454	0.132535	0.712568	0
X-16397			999916397	0.0726263	0.140611	0.691629	1.03443	0.462431	0.872171	0.512319	0.780434	1.75439	0.595556	0.0865256	0.657586	0.699301
X-17342			999917342	0.0728213	0.140656	0.833808	1.01696	0.683641	0.545391	0.242524	0.807181	0	0.555875	0.168354	0.8458	0
4-acetylcatechol sulfate (1)	Food Component/Plant	Xenobiotics	100020853	0.0737093	0.142009	0.776896	1.02451	0.589127	0.409353	0.107598	0.674175	17.5439	0.39474	0.291937	0.833601	60.1399
2-methoxyhydroquinone sulfate (2)	Benzoate Metabolism	Xenobiotics	100021840	0.0738677	0.142009	1.16637	1.38077	0.985255	1.09408	0.776176	1.03504	1.16959	1.58382	0.02421	1.31766	3.4965
X-24545			999924545	0.0745014	0.142341	0.731482	1.03142	0.518767	0.554115	0.101229	0.605142	19.883	0.698127	0.302348	0.802151	5.59441
palmitoleate (16:1n7)	Long Chain Monounsaturated Fatty Acid	Lipid	452	0.0745723	0.142341	0.571614	1.05705	0.309109	0.669914	0.204023	0.451071	0	0.743581	0.185057	0.618683	0
X-17855			999917855	0.0746152	0.142341	0.865194	1.01449	0.737867	0.438934	0.432581	0.902225	28.0702	0.37262	0.0985786	0.842904	12.5874
ribonate	Pentose Metabolism	Carbohydrate	100001007	0.074734	0.142341	0.547579	1.06195	0.28235	0.869547	0.288624	0.54627	0	0.803569	0.152221	0.548291	0
ascorbate (vitamin C)	Ascorbate and Aldarate Metabolism	Cofactors and Vitamins	233	0.0750633	0.142517	0.940948	1.00617	0.879955	0.322587	0.227364	0.957763	5.26316	0.446756	0.0320726	0.77787	1.3986
chenodeoxycholate	Primary Bile Acid Metabolism	Lipid	1123	0.0751736	0.142517	0.426942	1.0902	0.167198	0.257539	0.989804	2.66171e-142	85.9649	0.185609	0.0751737	0.426942	72.7273
argininosuccinate	Urea cycle; Arginine and Proline Metabolism	Amino Acid	232	0.076121	0.143981	0.774978	1.02714	0.584722	0.368102	0.00190843	0.17337	1.16959	0.473435	0.309226	0.859738	0
isobutyrylglycine	Leucine, Isoleucine and Valine Metabolism	Amino Acid	100001590	0.0773026	0.14588	1.37065	1.94466	0.966071	0.749801	0.346941	0.752	1.16959	2.04063	0.00408806	1.8853	1.3986
carboxysuccinate	TCA Cycle	Energy	100021130	0.0788907	0.148535	0.826306	1.02226	0.667911	0.742887	0.309485	0.745979	0	0.566577	0.137894	0.840385	2.7972
triethanolamine	Chemical	Xenobiotics	100000989	0.0792959	0.148801	1.01161	1.02473	0.998652	0.454917	0.336429	0.947326	0.584795	1.77755	0.0601133	1.01253	0
lorazepam	Drug - Psychoactive	Xenobiotics	100000732	0.0794858	0.148801	1.37015	1.94816	0.963633	2.04247	0.0794858	1.37015	72.5146	0.535454	0.999997	0.301667	99.3007
X-22508			999922508	0.0795757	0.148801	1.02562	1.05505	0.99702	0.276521	0.324905	0.929507	50.2924	1.27274	0.04745	1.02959	43.3566
glutamine conjugate of C8H12O2 (3)*	Partially Characterized Molecules	Partially Characterized Molecules	100020267	0.0803333	0.149752	0.640992	1.05518	0.389384	0.328581	0.307407	0.632314	59.6491	0.324014	0.155473	0.64513	39.8601
bilirubin (E,E)*	Hemoglobin and Porphyrin Metabolism	Cofactors and Vitamins	100001950	0.0804489	0.149752	0.393246	1.11977	0.138102	0.296394	0.32575	0.10032	92.3977	0.209366	0.11755	0.423888	69.9301
1,2-dilinoleoyl-GPC (18:2/18:2)	Phosphatidylcholine (PC)	Lipid	100008903	0.0809467	0.149965	0.0268013	1.56103	0.000460152	0.679206	0.999399	1.16787e-10	97.076	0.606841	0.0809467	0.0268013	84.6154
m-tyramine sulfate	Tyrosine Metabolism	Amino Acid	100006104	0.0809999	0.149965	0.889327	1.01456	0.779552	0.414691	0.0152438	0.330965	2.33918	0.421233	0.160821	0.909096	4.8951
2-hydroxybehenate	Fatty Acid, Monohydroxy	Lipid	100015637	0.0811119	0.149965	0.757238	1.03498	0.554027	0.638225	0.210203	0.674743	0	0.629908	0.198376	0.788193	0
o-tyrosine	Tyrosine Metabolism	Amino Acid	100004290	0.0814067	0.150172	0.823315	1.02455	0.661605	0.897746	0.514903	0.914934	0	0.712277	0.0357054	0.665909	0
homostachydrine*	Food Component/Plant	Xenobiotics	100001550	0.0820826	0.15081	0.944024	1.00736	0.884673	0.276504	0.189941	0.954379	5.26316	0.135701	0.157401	0.880364	51.7483
4-hydroxyphenylacetoylcarnitine	Tyrosine Metabolism	Amino Acid	100006619	0.0821197	0.15081	0.943886	1.00738	0.884392	0.150319	0.059296	0.711991	0	0.388184	0.15708	0.953303	6.99301
X-14082			999914082	0.0823299	0.150814	0.52886	1.08506	0.257767	0.783376	0.461255	0.688102	76.6082	0.503453	0.0812939	0.396605	72.7273
N6-formyllysine	Lysine Metabolism	Amino Acid	100000486	0.0824904	0.150814	0.917838	1.0111	0.83318	0.26437	0.155097	0.864647	6.43275	0.342349	0.230492	0.934634	16.7832
8-methoxykynurenate	Tryptophan Metabolism	Amino Acid	100020360	0.0826731	0.150814	0.603389	1.06756	0.341037	0.974794	0.60796	0.79562	0	0.721805	0.0644131	0.491164	0
diaminopimelate	Bacterial/Fungal	Xenobiotics	100000115	0.0828704	0.150839	0.762615	1.0359	0.561428	0.659979	0.267908	0.748062	12.8655	0.688846	0.18109	0.770771	5.59441
X-24742			999924742	0.0837499	0.152102	0.427578	1.11998	0.163238	0.296151	0.199926	0.512517	74.269	0.156665	0.119681	0.102276	77.6224
hydroquinone sulfate	Drug - Topical Agents	Xenobiotics	100001604	0.0851294	0.154266	1.03563	1.07775	0.995166	1.04089	0.891398	1.00795	0	1.8214	0.0738855	1.03958	0
uric acid ribonucleoside*	Purine Metabolism, (Hypo)Xanthine/Inosine containing	Nucleotide	100002682	0.0858185	0.155173	1.44348	2.19426	0.949589	1.21447	0.155854	1.54161	1.16959	1.02952	0.310526	1.35482	0.699301
phytosphingosine	Sphingolipid Synthesis	Lipid	469	0.0865499	0.156151	0.803289	1.03195	0.625294	0.551175	0.363797	0.821964	7.01754	0.536226	0.144431	0.793389	4.8951
anserine	Histidine Metabolism	Amino Acid	100000044	0.0868369	0.156325	0.736772	1.04517	0.519373	0.754358	0.467146	0.847503	14.6199	0.577479	0.0657595	0.589312	5.59441
X-24549			999924549	0.0872396	0.156707	0.850178	1.02399	0.705866	0.622765	0.246529	0.721834	48.538	0.828235	0.161119	0.868242	27.2727
X-23641			999923641	0.0875854	0.156789	0.840031	1.02602	0.68776	0.795828	0.280026	0.862092	0	1.02114	0.176045	0.813643	0
N-acetyl-2-aminooctanoate*	Fatty Acid, Amino	Lipid	100020204	0.0876674	0.156789	0.857114	1.02302	0.71811	0.562963	0.14419	0.683874	0	0.500324	0.200303	0.884016	0
10-nonadecenoate (19:1n9)	Long Chain Monounsaturated Fatty Acid	Lipid	100001277	0.0883357	0.157641	0.645894	1.06779	0.390695	0.612177	0.452945	0.72008	4.67836	0.496	0.118636	0.610158	58.042
X-24334			999924334	0.0888389	0.158195	0.698744	1.05595	0.462374	0.797693	0.247662	0.675258	2.33918	1.00425	0.209437	0.713842	2.0979
5-hydroxymethyl-2-furoic acid	Tyrosine Metabolism	Amino Acid	100003954	0.0892001	0.158494	0.688628	1.0588	0.447871	0.904773	0.25425	0.668799	6.43275	1.18519	0.205884	0.701446	17.4825
imidazole lactate	Histidine Metabolism	Amino Acid	100000263	0.08977	0.159162	0.821593	1.03097	0.654737	0.365721	0.00769455	0.433537	0	0.555441	0.443426	0.908896	0
isocitrate	TCA Cycle	Energy	1206	0.0910989	0.16117	0.97333	1.00433	0.943283	0.494798	0.329126	0.958906	8.77193	0.323493	0.152964	0.975668	12.5874
X-13684			999913684	0.092266	0.162884	0.79814	1.03771	0.613879	0.74404	0.347084	0.808267	0.584795	0.670451	0.162042	0.792741	0
myristate (14:0)	Long Chain Saturated Fatty Acid	Lipid	519	0.0926224	0.163162	0.667388	1.06919	0.416581	0.73361	0.130582	0.416987	0	0.69921	0.246794	0.736248	0
xanthopterin	Pterin Metabolism	Cofactors and Vitamins	100006338	0.0936328	0.164589	0.682492	1.06671	0.436665	0.758692	0.230752	0.662033	31.5789	0.710936	0.238661	0.698897	55.9441
N-acetylglucosaminylasparagine	Aminosugar Metabolism	Carbohydrate	1215	0.0942408	0.165304	0.603827	1.09021	0.334436	0.850085	0.378272	0.678988	0.584795	0.79576	0.141759	0.544011	0
homocarnosine	Histidine Metabolism	Amino Acid	41	0.0945713	0.16553	0.68058	1.06859	0.433459	0.923029	0.586151	0.809438	11.6959	0.6748	0.0939263	0.619569	4.8951
(S)-3-hydroxybutyrylcarnitine	Fatty Acid Metabolism (Acyl Carnitine, Hydroxy)	Lipid	100009271	0.0954987	0.166674	0.851356	1.02868	0.704602	0.504559	0.323406	0.867168	14.0351	0.662293	0.175721	0.838769	18.1818
X-24728			999924728	0.095631	0.166674	0.53691	1.11578	0.258359	0.89123	0.191411	0.48292	0	0.985297	0.286535	0.585271	0
glutamine conjugate of C8H12O2 (1)*	Partially Characterized Molecules	Partially Characterized Molecules	100020257	0.0963224	0.167523	0.708385	1.06351	0.471841	0.834444	0.357428	0.70166	1.75439	0.722857	0.165927	0.71115	0
X-24669			999924669	0.0967322	0.16788	0.923839	1.01437	0.841391	0.740377	0.428884	0.944316	11.6959	0.728352	0.129826	0.908456	15.3846
X-12706			999912706	0.0980898	0.169877	0.913378	1.01689	0.820403	0.403687	0.321795	0.875256	1.16959	0.328311	0.170882	0.921156	0
indoleacetoylcarnitine*	Tryptophan Metabolism	Amino Acid	100020479	0.0986768	0.170291	0.909906	1.0178	0.813445	0.857284	0.615583	0.910246	57.3099	0.876332	0.115693	0.909871	41.958
N-acetyl-S-(2-hydroxypropyl)cysteine	Chemical	Xenobiotics	100021696	0.0987433	0.170291	0.693672	1.07085	0.449345	0.709558	0.171176	0.542932	1.75439	0.764602	0.262984	0.751521	0
adenosine 5'-monophosphate (AMP)	Purine Metabolism, Adenine containing	Nucleotide	209	0.0990862	0.170524	0.738019	1.05889	0.514381	0.495846	0.0811768	0.504145	40.3509	0.712589	0.346513	0.821747	7.69231
succinylglutamine	Glutamate Metabolism	Amino Acid	100010853	0.100258	0.172179	0.763148	1.0534	0.552869	0.532234	0.277069	0.739164	29.2398	0.488191	0.214572	0.776371	34.965
2-methylmalonylcarnitine (C4-DC)	Fatty Acid Metabolism (also BCAA Metabolism)	Lipid	100001596	0.100704	0.172584	0.619231	1.09746	0.349394	0.728556	0.0862031	0.4752	0.584795	0.895344	0.510827	0.771293	0
X-24363			999924363	0.101157	0.173	0.779736	1.04988	0.579103	0.917475	0.418085	0.820692	2.92398	0.912129	0.146984	0.754958	1.3986
phenylpropionylglycine	Benzoate Metabolism	Xenobiotics	100001591	0.101534	0.17318	0.688958	1.07614	0.44108	0.442895	0.216029	0.41043	66.0819	0.359483	0.188924	0.729732	49.6503
1-palmitoyl-2-palmitoleoyl-GPC (16:0/16:1)*	Phosphatidylcholine (PC)	Lipid	100008984	0.101685	0.17318	0.480915	1.15554	0.200148	0.865606	0.999771	1.77432e-35	97.6608	0.476743	0.101685	0.480915	72.028
pimelate (C7-DC)	Fatty Acid, Dicarboxylate	Lipid	100000101	0.10211	0.173545	0.772418	1.05272	0.56675	0.684828	0.173914	0.653145	0	0.567336	0.271766	0.817882	0
X-21470			999921470	0.102445	0.173755	0.856221	1.03155	0.710689	0.78093	0.275309	0.80651	0	0.848582	0.20634	0.871878	0
4-quinolinecarboxylic acid	Chemical	Xenobiotics	100021550	0.105619	0.178768	0.773876	1.05563	0.567324	0.633303	0.144576	0.75044	4.09357	1.02045	0.454498	0.818963	4.1958
X-24418			999924418	0.107862	0.182189	0.849702	1.03631	0.696698	0.347452	0.200267	0.764696	23.3918	0.349717	0.258758	0.877487	25.8741
X-18886			999918886	0.108715	0.182434	0.892629	1.02553	0.776953	0.530926	0.299062	0.841976	0.584795	0.4985	0.199415	0.904369	0
X-24156			999924156	0.108796	0.182434	1.30238	1.79875	0.942984	4.40847	0.165431	1.26666	90.6433	1.67724	0.304567	1.93634	93.007
suberate (C8-DC)	Fatty Acid, Dicarboxylate	Lipid	100000016	0.108885	0.182434	0.945297	1.0126	0.882471	0.285594	0.397399	0.906933	0	0.247038	0.157706	0.949293	0
methionine sulfone	Methionine, Cysteine, SAM and Taurine Metabolism	Amino Acid	100004635	0.108896	0.182434	0.782382	1.05614	0.579586	0.729869	0.156301	0.671134	0.584795	0.778493	0.321499	0.834529	0.699301
sarcosine	Glycine, Serine and Threonine Metabolism	Amino Acid	1023	0.109435	0.182964	0.74649	1.06781	0.521858	0.600151	0.0606547	0.556884	0	0.720897	0.535287	0.869655	0.699301
1-methyl-beta-carboline-3-carboxylic acid	Food Component/Plant	Xenobiotics	100004434	0.110162	0.183804	0.390078	1.23816	0.122893	0.603762	0.441681	0.571542	77.193	0.381447	0.0963885	0.187747	72.028
creatine	Creatine Metabolism	Amino Acid	1221	0.11108	0.18496	1.06213	1.14388	0.986227	0.218482	0.0519223	0.625918	0	2.51362	0.0545757	1.07641	0
X-10457			999910457	0.111326	0.184996	0.689798	1.08954	0.436717	0.688832	0.235088	0.649425	14.0351	0.771676	0.278939	0.719516	5.59441
adipate (C6-DC)	Fatty Acid, Dicarboxylate	Lipid	100000863	0.112285	0.186212	0.858884	1.03627	0.71186	0.206905	0.286265	0.785831	0	0.266191	0.209742	0.875766	0
N2,N5-diacetylornithine	Urea cycle; Arginine and Proline Metabolism	Amino Acid	100004575	0.113812	0.188363	0.8341	1.0444	0.666148	0.748351	0.531513	0.883982	0	0.581143	0.134453	0.809643	0
taurine	Methionine, Cysteine, SAM and Taurine Metabolism	Amino Acid	512	0.114043	0.188366	1.16032	1.39532	0.964903	0.961955	0.814524	0.962255	0	1.37479	0.0362822	1.27194	0
palmitate (16:0)	Long Chain Saturated Fatty Acid	Lipid	424	0.115471	0.18947	0.655375	1.10915	0.38725	0.851908	0.25264	0.503087	0	0.740776	0.234827	0.700112	0
X-13553			999913553	0.115491	0.18947	0.600286	1.13332	0.317954	0.923261	0.727176	0.841355	0	0.789867	0.075014	0.465871	0
1-palmitoyl-2-arachidonoyl-GPC (16:0/20:4n6)	Phosphatidylcholine (PC)	Lipid	100008914	0.115549	0.18947	0.690674	1.09508	0.435613	0.415307	0.420442	0.515139	83.6257	0.726123	0.160908	0.708901	2.0979
piperidine	Food Component/Plant	Xenobiotics	100002398	0.115635	0.18947	0.973969	1.0065	0.942487	0.318016	0.276691	0.97258	4.67836	0.315225	0.25464	0.975019	12.5874
phenol sulfate	Tyrosine Metabolism	Amino Acid	100001510	0.116216	0.189988	1.04526	1.10462	0.989095	1.43272	0.265039	1.06524	0	1.32615	0.241229	1.03879	0
N6-carboxyethyllysine	Lysine Metabolism	Amino Acid	100001769	0.116414	0.189988	0.815197	1.05206	0.631662	0.460872	0.175951	0.715441	3.50877	0.61098	0.312955	0.856927	0
1-palmitoyl-2-linoleoyl-GPC (16:0/18:2)	Phosphatidylcholine (PC)	Lipid	1537	0.117982	0.192165	0.830864	1.04814	0.65863	0.642764	0.421704	0.898061	29.8246	0.702537	0.0665641	0.625993	0
choline phosphate	Phospholipid Metabolism	Lipid	267	0.11846	0.192561	0.840199	1.04547	0.675233	0.736843	0.566882	0.881686	5.84795	0.591394	0.140331	0.826291	0.699301
erythritol	Food Component/Plant	Xenobiotics	100000846	0.11899	0.193041	0.635065	1.12385	0.358861	0.790281	0.217221	0.510378	0	0.820207	0.287144	0.693011	0
X-24403			999924403	0.119488	0.193468	0.873216	1.03572	0.736209	0.655348	0.329679	0.901269	1.16959	0.673691	0.187436	0.819689	1.3986
X-24587			999924587	0.120003	0.193918	1.17704	1.44554	0.958408	1.03587	0.388994	0.796498	0	2.06743	0.0387854	1.26622	2.0979
gamma-carboxyglutamate	Glutamate Metabolism	Amino Acid	100002679	0.120304	0.194023	0.700598	1.09757	0.447204	0.789146	0.318693	0.66343	0	0.687541	0.229416	0.717952	0
bilirubin (Z,Z)	Hemoglobin and Porphyrin Metabolism	Cofactors and Vitamins	1090	0.121389	0.195175	0.791214	1.06411	0.588304	0.325211	0.241572	0.396095	81.8713	0.624952	0.177021	0.812257	29.3706
5alpha-pregnan-3beta,20alpha-diol disulfate	Progestin Steroids	Lipid	100001988	0.121494	0.195175	0.805461	1.05916	0.612528	0.533194	0.123373	0.666261	0	0.890352	0.38813	0.867456	0
sedoheptulose	Pentose Metabolism	Carbohydrate	100002619	0.121935	0.195501	0.646052	1.12381	0.371399	0.771987	0.1228	0.450725	0	0.80882	0.401266	0.753371	2.0979
X-17686			999917686	0.122942	0.196235	0.651817	1.12279	0.378402	0.630402	0.630403	0.789942	70.1754	0.393838	0.123347	0.595314	46.1538
X-24249			999924249	0.123042	0.196235	0.716419	1.09457	0.468914	0.523324	0.192802	0.612983	49.1228	0.682989	0.332411	0.773915	11.8881
delta-CEHC glucuronide	Tocopherol Metabolism	Cofactors and Vitamins	100020483	0.12311	0.196235	1.10276	1.24877	0.973823	1.30718	0.576035	1.07307	7.01754	1.84188	0.144698	1.113	5.59441
oleate/vaccenate (18:1)	Long Chain Monounsaturated Fatty Acid	Lipid	100008930	0.123437	0.196375	0.762966	1.07645	0.540777	0.500702	0.170771	0.488445	0	0.645571	0.25128	0.807436	0
X-12216			999912216	0.123771	0.196525	1.00563	1.01285	0.998465	0.317223	0.283738	0.988844	4.09357	1.1188	0.0412369	1.00798	1.3986
3-indoxyl sulfate	Tryptophan Metabolism	Amino Acid	100000467	0.124326	0.196726	1.00219	1.005	0.999397	0.270567	0.267608	0.996912	0	1.36239	0.0143885	1.00407	0
leucylglycine	Dipeptide	Peptide	100003185	0.124376	0.196726	0.89356	1.03149	0.774076	0.722551	0.578649	0.948001	9.94152	0.706778	0.0856652	0.823439	6.29371
heptadecanedioate (C17-DC)	Fatty Acid, Dicarboxylate	Lipid	100019969	0.125548	0.198197	1.05637	1.13316	0.984792	1.81903	0.128146	1.06813	23.3918	0.746047	0.625858	1.03149	9.79021
tiglylcarnitine (C5:1-DC)	Leucine, Isoleucine and Valine Metabolism	Amino Acid	100001597	0.126238	0.198491	0.726673	1.09413	0.482622	0.751548	0.146492	0.658251	0	0.961964	0.489171	0.81084	0
dihydroferulic acid sulfate	Food Component/Plant	Xenobiotics	100020272	0.126303	0.198491	0.865779	1.04148	0.71972	0.668173	0.384739	0.661738	67.2515	0.169356	0.166397	0.875372	46.8531
N-ethylglycinexylidide	Drug - Analgesics, Anesthetics	Xenobiotics	100001539	0.12646	0.198491	1.22292	1.58303	0.944731	0.201702	0.579323	0.14882	93.5673	23.8725	0.120998	1.22672	93.7063
cystine	Methionine, Cysteine, SAM and Taurine Metabolism	Amino Acid	279	0.127283	0.199316	0.805482	1.06366	0.60997	0.793884	0.345343	0.813668	0	0.859838	0.230375	0.799571	0
3-dehydrocholate	Secondary Bile Acid Metabolism	Lipid	100001062	0.127671	0.199316	0.7865	1.07126	0.577436	0.274409	0.0712473	0.462917	30.9942	0.547364	0.356285	0.855141	23.7762
guanine	Purine Metabolism, Guanine containing	Nucleotide	172	0.127714	0.199316	0.775691	1.07556	0.559428	0.919308	0.577925	0.863603	2.33918	0.726358	0.130444	0.722034	9.09091
ferulic acid 4-sulfate	Food Component/Plant	Xenobiotics	100005389	0.128042	0.199449	0.886356	1.03534	0.758812	0.587728	0.277177	0.808623	15.2047	0.44274	0.23688	0.902512	29.3706
phenylacetylglycine	Acetylated Peptides	Peptide	100001275	0.129022	0.200595	0.793398	1.06971	0.588459	0.454885	0.496449	0.862048	47.9532	0.219035	0.145011	0.733089	53.8462
S-methylcysteine sulfoxide	Methionine, Cysteine, SAM and Taurine Metabolism	Amino Acid	100002927	0.12966	0.201206	0.870133	1.04165	0.726858	0.606331	0.35848	0.870701	8.18713	0.561618	0.227985	0.869798	8.39161
furaneol sulfate	Food Component/Plant	Xenobiotics	100009328	0.131065	0.202663	0.875617	1.04039	0.736943	0.545405	0.331478	0.8453	0.584795	0.4926	0.237962	0.886433	0
2-oxoadipate	Lysine Metabolism	Amino Acid	92	0.131093	0.202663	0.880116	1.03881	0.745665	0.605043	0.164008	0.695081	3.50877	0.607766	0.262859	0.904757	2.7972
5-hydroxyindole sulfate	Tryptophan Metabolism	Amino Acid	100009042	0.131452	0.202836	1.02968	1.06957	0.991282	0.234282	0.279716	0.744438	65.4971	1.13722	0.112019	1.03138	53.1469
X-23436			999923436	0.13316	0.205086	0.799699	1.07058	0.597358	0.916333	0.799776	0.953246	28.0702	0.444167	0.0343248	0.599271	43.3566
malonylcarnitine	Fatty Acid Synthesis	Lipid	100001526	0.134667	0.207019	0.725587	1.10462	0.476615	0.779378	0.232548	0.653791	0	0.802396	0.330453	0.769945	0
1,5-anhydroglucitol (1,5-AG)	Glycolysis, Gluconeogenesis, and Pyruvate Metabolism	Carbohydrate	100000580	0.135564	0.208009	0.830822	1.05977	0.651337	0.573102	0.191057	0.737278	1.75439	0.657103	0.346908	0.871085	0.699301
2-methoxyhydroquinone sulfate (1)	Benzoate Metabolism	Xenobiotics	100021839	0.136461	0.208995	1.13275	1.33471	0.961351	0.885558	0.573755	0.886712	0	1.25292	0.0631959	1.18414	6.99301
X-24457			999924457	0.136891	0.209109	1.02433	1.0573	0.992393	0.305946	0.356465	0.827675	40.9357	1.87958	0.117585	1.0257	32.1678
biotin	Biotin Metabolism	Cofactors and Vitamins	251	0.137049	0.209109	0.923727	1.02557	0.832002	0.736682	0.968832	1.0065	62.5731	0.2334	0.113245	0.914606	37.0629
X-24571			999924571	0.1373	0.209109	1.00091	1.0021	0.999711	12.7131	0.237054	1.00092	38.5965	3.25792	0.367973	1.00089	18.8811
5-oxoproline	Glutathione Metabolism	Amino Acid	1021	0.138763	0.210945	0.713119	1.11575	0.455783	0.861603	0.221578	0.516244	0	0.825959	0.287428	0.764896	0
1-stearoyl-2-arachidonoyl-GPC (18:0/20:4)	Phosphatidylcholine (PC)	Lipid	100001869	0.139341	0.211433	0.728648	1.10867	0.478889	0.437584	0.991219	6.4687e-131	92.3977	0.688446	0.139341	0.728648	6.29371
adenine	Purine Metabolism, Adenine containing	Nucleotide	880	0.141101	0.213218	0.927176	1.0254	0.838359	0.545711	0.34947	0.92314	0	0.532988	0.2552	0.929466	3.4965
X-23745			999923745	0.141371	0.213218	0.804644	1.07499	0.602288	0.80444	0.303784	0.814736	21.6374	1.13805	0.291179	0.792469	41.2587
1-methylurate	Xanthine Metabolism	Xenobiotics	100001400	0.141569	0.213218	0.728223	1.11151	0.477108	0.902645	0.734237	0.890531	0	0.695499	0.105304	0.637113	0
indole-3-carboxylate	Tryptophan Metabolism	Amino Acid	100002185	0.141725	0.213218	0.745982	1.10278	0.504622	0.483353	0.28468	0.71607	5.26316	0.756928	0.306997	0.767337	2.0979
urea	Urea cycle; Arginine and Proline Metabolism	Amino Acid	533	0.141816	0.213218	1.9191	4.57924	0.804267	0.843112	0.0815552	0.351045	0	1.35124	4.42082e-05	14.6849	0
X-24563			999924563	0.142228	0.213446	1.03123	1.07447	0.989734	2.95044	0.0169586	1.2626	14.0351	1.29301	0.328083	1.02121	17.4825
X-26266			999926266	0.142547	0.213535	1.08768	1.217	0.972105	0.580436	0.276868	0.793167	23.3918	1.13749	0.06783	1.1148	37.0629
glycine conjugate of C6H10O2 (1)*	Partially Characterized Molecules	Partially Characterized Molecules	100021679	0.143495	0.21456	0.835851	1.06282	0.657352	0.41209	0.390999	0.801439	60.2339	0.467514	0.230379	0.846152	28.6713
X-15486			999915486	0.143827	0.21456	0.825072	1.06774	0.637553	0.832768	0.649845	0.899322	3.50877	0.636368	0.144503	0.792763	0
dopamine 3-O-sulfate	Tyrosine Metabolism	Amino Acid	100006361	0.144016	0.21456	0.893305	1.03929	0.76783	0.637772	0.426866	0.934374	0	0.574569	0.0823717	0.730705	0
7-hydroxyindole sulfate	Tryptophan Metabolism	Amino Acid	100009043	0.144465	0.214765	1.25462	1.70144	0.925141	0.51656	0.322237	0.22325	83.6257	1.34249	0.116597	1.27788	75.5245
X-17335			999917335	0.144677	0.214765	0.833471	1.06462	0.652512	0.674281	0.428573	0.84757	0	0.613741	0.219011	0.825733	0
hippurate	Benzoate Metabolism	Xenobiotics	100000014	0.145439	0.215506	1.14011	1.36023	0.955609	1.48669	0.100381	1.25515	0.584795	0.924862	0.611073	1.06221	0
X-21283			999921283	0.146667	0.216605	0.568125	1.2191	0.264757	0.993454	0.85937	1.09324	0	0.753599	0.0120643	0.213256	0
pimeloylcarnitine/3-methyladipoylcarnitine (C7-DC)	Fatty Acid Metabolism (Acyl Carnitine, Dicarboxylate)	Lipid	100009407	0.146708	0.216605	0.841266	1.06246	0.666123	0.843159	0.920377	0.982199	0	0.632731	0.0643551	0.745112	0.699301
X-24757			999924757	0.147541	0.217444	0.798286	1.08285	0.588503	0.704286	0.695043	0.875232	64.9123	0.41643	0.153563	0.779065	33.5664
X-17674			999917674	0.147899	0.217581	0.760377	1.10199	0.524665	0.612374	0.0639216	0.465699	0.584795	0.640952	0.501866	0.866668	0
5-hydroxyindole glucuronide	Tryptophan Metabolism	Amino Acid	100020511	0.148891	0.218649	1.15251	1.39749	0.950478	0.348795	0.404563	0.671086	75.4386	1.28402	0.0989531	1.18032	65.035
X-26101			999926101	0.150743	0.220973	1.2574	1.71854	0.920005	1.1781	0.33993	1.22947	1.16959	1.16945	0.277855	1.29132	1.3986
beta-hydroxyisovaleroylcarnitine	Leucine, Isoleucine and Valine Metabolism	Amino Acid	100001594	0.151103	0.221106	0.734349	1.11937	0.48176	0.683781	0.0437691	0.448808	0	1.04057	0.682229	0.900573	0
phenylpyruvate	Phenylalanine Metabolism	Amino Acid	241	0.151838	0.221197	0.879066	1.04853	0.736989	0.667721	0.308931	0.870159	19.2982	0.888764	0.310573	0.885928	50.3497
3-hydroxysuberate	Fatty Acid, Monohydroxy	Lipid	100001143	0.151902	0.221197	0.892324	1.0428	0.76356	0.365532	0.485728	0.928646	29.2398	0.355985	0.169387	0.848035	45.4545
glycine conjugate of C10H12O2*	Partially Characterized Molecules	Partially Characterized Molecules	100020253	0.151974	0.221197	0.864596	1.05502	0.708542	0.458336	0.131144	0.601603	32.7485	0.656854	0.305412	0.896574	6.29371
1-(1-enyl-stearoyl)-GPE (P-18:0)*	Lysoplasmalogen	Lipid	100003001	0.153852	0.223535	0.722481	1.12942	0.462166	0.319455	0.271604	0.145871	80.7018	0.432531	0.195683	0.742685	65.7343
X-24808			999924808	0.154416	0.223958	0.891933	1.04397	0.762037	0.492644	0.327863	0.805896	46.7836	0.55906	0.251564	0.905868	0
levulinate (4-oxovalerate)	Food Component/Plant	Xenobiotics	100000765	0.15489	0.224249	0.756581	1.11116	0.515151	0.704209	0.359269	0.722905	11.6959	0.645522	0.271957	0.771994	9.79021
3,4-dihydroxybutyrate	Fatty Acid, Dihydroxy	Lipid	100001730	0.155191	0.224288	0.876272	1.05131	0.730376	0.408399	0.14501	0.547666	0	0.422404	0.26169	0.898494	0
3-hydroxystachydrine*	Food Component/Plant	Xenobiotics	100020203	0.155991	0.224992	0.803251	1.08718	0.593471	0.64412	0.360301	0.820891	24.5614	0.627484	0.273999	0.785125	31.4685
phosphoethanolamine	Phospholipid Metabolism	Lipid	1026	0.156226	0.224992	0.877006	1.05146	0.7315	0.759874	0.717881	0.938104	19.2982	0.501849	0.14928	0.855003	9.09091
bilirubin degradation product, C16H18N2O5 (3)**	Partially Characterized Molecules	Partially Characterized Molecules	100022014	0.156795	0.225416	0.790425	1.09457	0.570792	0.611299	0.024456	0.416093	2.92398	0.89003	0.613392	0.911407	11.8881
2-amino-2-methyl-1-propanol	Chemical	Xenobiotics	100000832	0.157471	0.225993	0.960348	1.01576	0.90796	0.309455	0.225813	0.865655	9.35673	0.420164	0.247489	0.966477	2.0979
cortisone	Corticosteroids	Lipid	273	0.157868	0.226167	0.736605	1.12587	0.481929	0.832458	0.266732	0.666536	3.50877	0.766427	0.349164	0.777561	2.0979
acetylhydroquinone sulfate	Chemical	Xenobiotics	100020581	0.158508	0.226688	1.0085	1.02044	0.996703	0.645513	0.172378	0.579705	28.655	1.97698	0.152494	1.00863	10.4895
sphingomyelin (d18:1/14:0, d16:1/16:0)*	Sphingomyelins	Lipid	100004328	0.159864	0.22823	0.211804	1.84457	0.0243205	0.921243	0.988052	1.2614e-202	97.076	0.450432	0.159864	0.211804	83.9161
N-methylproline	Urea cycle; Arginine and Proline Metabolism	Amino Acid	100001956	0.160656	0.228963	0.879427	1.05235	0.73492	0.634753	0.495629	0.914889	3.50877	0.492079	0.19435	0.846368	2.7972
arachidate (20:0)	Long Chain Saturated Fatty Acid	Lipid	893	0.161699	0.23005	0.738984	1.12882	0.483778	0.761715	0.145198	0.425423	0	0.776549	0.353414	0.805927	0
isovalerylglycine	Leucine, Isoleucine and Valine Metabolism	Amino Acid	100001452	0.163485	0.231534	1.22307	1.62353	0.921394	0.829149	0.465456	0.852493	0	1.9608	0.0124329	1.61823	0
2-methylhexanoylcarnitine	Fatty Acid Metabolism (Acyl Carnitine, Medium Chain)	Lipid	100016060	0.163563	0.231534	0.901211	1.04322	0.778531	0.823081	0.379229	0.921221	5.26316	1.01916	0.250295	0.866689	0.699301
mannitol/sorbitol	Fructose, Mannose and Galactose Metabolism	Carbohydrate	100001740	0.163589	0.231534	0.765625	1.11479	0.525821	0.994776	0.519276	0.837798	0	0.997245	0.187735	0.702794	0
2-hydroxydecanoate	Fatty Acid, Monohydroxy	Lipid	100004089	0.164773	0.232793	0.839735	1.0744	0.656323	0.913106	0.700896	0.934513	7.60234	0.451871	0.111655	0.751794	2.0979
X-24575			999924575	0.165152	0.232793	1.00394	1.00953	0.998381	5.58697	0.113493	1.00478	37.4269	0.951083	0.770585	0.997585	30.0699
taurolithocholate 3-sulfate	Secondary Bile Acid Metabolism	Lipid	100001658	0.165329	0.232793	0.962004	1.01612	0.910774	0.700481	0.65574	0.984722	32.7485	0.5374	0.0809873	0.920546	9.79021
leucylglutamine*	Dipeptide	Peptide	100003183	0.165923	0.23323	0.872774	1.05806	0.719938	0.759949	0.455835	0.890574	18.1287	0.930421	0.238169	0.861131	23.7762
3-methylcrotonylglycine	Leucine, Isoleucine and Valine Metabolism	Amino Acid	100001149	0.166638	0.233462	1.29193	1.85727	0.898675	0.783565	0.226993	0.652925	1.75439	2.18692	0.0177967	1.67464	35.6643
N-carbamoylvaline	Leucine, Isoleucine and Valine Metabolism	Amino Acid	100020351	0.166686	0.233462	0.675418	1.17791	0.387287	0.768246	0.0247493	0.264286	0	0.965029	0.725789	0.892827	0
X-22755			999922755	0.167043	0.233462	0.860623	1.06482	0.695583	0.446449	0.372511	0.795949	71.9298	0.415778	0.267859	0.875527	68.5315
pantothenate	Pantothenate and CoA Metabolism	Cofactors and Vitamins	1024	0.167226	0.233462	0.923865	1.03374	0.825667	0.802368	0.958949	0.996324	0	0.454663	0.0250931	0.806788	0
2-aminooctanoate	Fatty Acid, Amino	Lipid	100004227	0.167745	0.233689	0.759431	1.12277	0.513674	0.867533	0.999975	0	91.8129	0.280251	0.167745	0.759431	61.5385
3'-sialyllactose	Disaccharides and Oligosaccharides	Carbohydrate	100003408	0.167958	0.233689	0.750351	1.1287	0.498829	0.515134	0.0535967	0.493521	0.584795	0.868373	0.733463	0.917335	0
ranitidine N-oxide*	Drug - Gastrointestinal	Xenobiotics	100020810	0.169271	0.235118	1.65871	3.41303	0.806122	2.64926	0.173846	1.65004	89.4737	20.8362	0.51788	29352.3	97.9021
tyrosol	Tyrosine Metabolism	Amino Acid	100003493	0.169601	0.235179	0.708299	1.15866	0.432987	0.340347	0.634621	0.841013	87.1345	0.504357	0.148866	0.606365	73.4266
alpha-hydroxyisocaproate	Leucine, Isoleucine and Valine Metabolism	Amino Acid	100000706	0.169941	0.235252	0.914432	1.03904	0.804768	0.384848	0.512961	0.933564	70.1754	0.157405	0.217837	0.902667	51.049
androsterone glucuronide	Androgenic Steroids	Lipid	100002761	0.170569	0.235724	0.88661	1.05314	0.746411	0.255101	0.0546755	0.522975	16.3743	0.56976	0.367452	0.921293	9.09091
taurochenodeoxycholic acid 3-sulfate	Secondary Bile Acid Metabolism	Lipid	100021093	0.171269	0.236294	0.967229	1.01452	0.922143	0.822875	0.6563	0.985229	0.584795	0.761265	0.127604	0.947286	0
X-13729			999913729	0.171888	0.236749	1.00975	1.0239	0.995793	0.236144	0.29551	0.95276	28.655	1.0272	0.122342	1.01116	16.0839
X-24556			999924556	0.172449	0.237124	1.15928	1.4335	0.937519	0.892902	0.79263	0.958105	39.7661	1.52451	0.0391938	1.34886	34.965
trans-2-hexenoylglutamine	Fatty Acid Metabolism (Acyl Glutamine)	Lipid	100019883	0.172796	0.237204	0.868782	1.0635	0.709714	0.470785	0.348619	0.775568	57.3099	0.536029	0.276366	0.885636	19.5804
X-18779			999918779	0.173613	0.237929	0.838557	1.08063	0.65071	0.544979	0.0325724	0.553078	0.584795	0.939432	0.681755	0.941757	0
7-hydroxyoctanoate	Fatty Acid, Monohydroxy	Lipid	100001223	0.174656	0.238009	0.909934	1.04279	0.794006	0.925549	0.883092	0.986067	0.584795	0.702674	0.067907	0.830805	0
acisoga	Polyamine Metabolism	Amino Acid	100004541	0.175123	0.238009	0.801194	1.10378	0.581558	0.811382	0.589469	0.85921	11.1111	0.727941	0.200228	0.77311	5.59441
X-25837			999925837	0.175154	0.238009	1.0405	1.10195	0.982467	2.10957	0.145321	1.04384	61.4035	0.592202	0.415671	0.808499	55.9441
hydroxypalmitoyl sphingomyelin (d18:1/16:0(OH))**	Sphingomyelins	Lipid	100021000	0.175741	0.238009	0.694072	1.17755	0.4091	1	0.17908	0.693904	99.4152	0.968363	0.866914	0.704096	96.5035
arachidonate (20:4n6)	Long Chain Polyunsaturated Fatty Acid (n3 and n6)	Lipid	229	0.175791	0.238009	0.858679	1.07059	0.688711	0.337416	0.445038	0.794096	5.26316	0.37183	0.249248	0.869585	15.3846
X-12798			999912798	0.176152	0.238009	0.767179	1.12635	0.52254	0.563578	0.184255	0.742171	43.2749	0.687718	0.690983	0.852664	76.9231
X-17367			999917367	0.176919	0.238009	0.881621	1.05853	0.734275	0.42355	0.334814	0.765642	49.1228	0.347801	0.276162	0.897697	25.8741
N1-methyl-2-pyridone-5-carboxamide	Nicotinate and Nicotinamide Metabolism	Cofactors and Vitamins	100001468	0.177664	0.238009	0.805345	1.10328	0.587869	0.797171	0.448477	0.803215	0	0.668005	0.264956	0.806298	0
cytosine	Pyrimidine Metabolism, Cytidine containing	Nucleotide	881	0.178085	0.238009	0.899072	1.04964	0.770099	0.82531	0.650652	0.9619	0	0.423062	0.0170071	0.616276	0.699301
X-13695			999913695	0.178302	0.238009	0.770019	1.1266	0.526298	0.70864	0.226148	0.640818	0.584795	0.60157	0.405201	0.8267	0
sphingomyelin (d18:1/25:0, d19:0/24:1, d20:1/23:0, d19:1/24:0)*	Sphingomyelins	Lipid	100015792	0.17908	0.238009	0.693904	1.18251	0.407188	1	0.17908	0.693904	100	0.954647	0.9988	0.000141337	99.3007
meglumine	Chemical	Xenobiotics	100004440	0.17908	0.238009	0.693904	1.18251	0.407188	1	0.17908	0.693904	99.4152	0.79694	0.998553	7.74257e-09	98.6014
sucralose	Food Component/Plant	Xenobiotics	100001789	0.17908	0.238009	0.693904	1.18251	0.407188	1	0.17908	0.693904	100	0.922178	0.999522	5.10365e-19	97.9021
1-palmitoleoyl-2-linoleoyl-GPC (16:1/18:2)*	Phosphatidylcholine (PC)	Lipid	100009075	0.17908	0.238009	0.693904	1.18251	0.407188	1	0.17908	0.693904	99.4152	0.957896	0.999418	3.36983e-70	97.9021
sphingomyelin (d18:2/23:0, d18:1/23:1, d17:1/24:1)*	Sphingomyelins	Lipid	100008956	0.17908	0.238009	0.693904	1.18251	0.407188	1	0.17908	0.693904	99.4152	0.832387	0.999974	0.069643	98.6014
sphingomyelin (d18:1/20:1, d18:2/20:0)*	Sphingomyelins	Lipid	100006292	0.17908	0.238009	0.693904	1.18251	0.407188	1	0.17908	0.693904	99.4152	0.812543	0.999999	7.73404e-39	98.6014
hydrochlorothiazide	Drug - Cardiovascular	Xenobiotics	100002734	0.17908	0.238009	0.693904	1.18251	0.407188	1	0.17908	0.693904	99.4152	0.925138	0.999999	1.52531e-76	96.5035
spironolactone	Drug - Cardiovascular	Xenobiotics	100021797	0.17908	0.238009	0.693904	1.18251	0.407188	1	0.17908	0.693904	100	0.999522	0.62221	Inf	98.6014
palmitoyl dihydrosphingomyelin (d18:0/16:0)*	Dihydrosphingomyelins	Lipid	100008954	0.179181	0.238009	0.746554	1.1436	0.487356	0.418959	0.999591	6.98645e-68	88.8889	0.427231	0.179181	0.746554	39.8601
dimethyl sulfone	Chemical	Xenobiotics	100004284	0.179839	0.238498	0.832116	1.08848	0.636135	0.442507	0.141125	0.619244	44.4444	0.397109	0.42606	0.886722	57.3427
glycerophosphorylcholine (GPC)	Phospholipid Metabolism	Lipid	100000269	0.180876	0.239259	0.855585	1.07518	0.680838	0.862883	0.869235	0.975742	9.35673	0.578368	0.0525951	0.69623	3.4965
3-hydroxyphenylacetoylcarnitine	Tyrosine Metabolism	Amino Acid	100006618	0.181527	0.239259	0.762793	1.13478	0.512746	0.714444	0.241587	0.739445	59.6491	1.15053	0.501456	0.802159	59.4406
X-23787			999923787	0.181558	0.239259	0.862095	1.07177	0.693441	0.807178	0.46776	0.82742	0	0.686959	0.256453	0.869965	0
nonenedioate (C9:1-DC)*	Fatty Acid, Dicarboxylate	Lipid	100019974	0.181711	0.239259	0.890851	1.05553	0.751866	0.875819	0.878648	1.02045	4.09357	0.488667	0.0582068	0.805455	0
1-methylxanthine	Xanthine Metabolism	Xenobiotics	100001405	0.181925	0.239259	0.862702	1.07161	0.694521	0.879004	0.842822	0.970226	7.01754	0.595387	0.0834115	0.756967	0
fructose	Fructose, Mannose and Galactose Metabolism	Carbohydrate	878	0.182162	0.239259	0.746333	1.14712	0.485577	0.736932	0.0485092	0.36499	4.09357	0.882628	0.589585	0.87723	6.29371
tyramine	Tyrosine Metabolism	Amino Acid	1133	0.182687	0.239555	0.973946	1.01251	0.936851	0.289506	0.43364	0.968775	3.50877	0.475571	0.276288	0.975576	0.699301
X-15136			999915136	0.183127	0.239555	0.749647	1.1458	0.49046	0.883707	0.887489	0.96158	0	0.708305	0.0503196	0.506941	2.7972
X-12714			999912714	0.183431	0.239555	0.908655	1.04639	0.789051	0.435587	0.302281	0.810969	3.50877	0.563999	0.302277	0.923633	0
dehydroascorbate	Ascorbate and Aldarate Metabolism	Cofactors and Vitamins	301	0.183939	0.239555	0.895131	1.05404	0.760178	0.320809	0.0779861	0.70991	6.43275	0.560114	0.526046	0.943157	2.7972
X-12199			999912199	0.184214	0.239555	0.785574	1.12174	0.550152	0.787565	0.247018	0.724349	0	0.845063	0.449891	0.834263	0
X-21286			999921286	0.184349	0.239555	1.13019	1.35401	0.943358	0.539853	0.195395	0.761092	12.8655	1.37403	0.0352435	1.2409	42.6573
thymine	Pyrimidine Metabolism, Thymine containing	Nucleotide	882	0.18443	0.239555	0.757619	1.14148	0.502844	0.364364	0.773529	0.930089	60.8187	0.35051	0.0508032	0.480425	39.1608
X-12117			999912117	0.185479	0.24015	1.30521	1.93606	0.879921	1.0863	0.448637	1.25079	0	1.11472	0.269776	1.35424	0
retinol (vitamin A)	Vitamin A Metabolism	Cofactors and Vitamins	498	0.185732	0.24015	1.17447	1.49034	0.925548	0.611811	0.307992	0.788554	28.655	1.30562	0.0297031	1.36294	20.2797
3-hydroxyhexanoate	Fatty Acid, Monohydroxy	Lipid	100006367	0.185806	0.24015	0.91936	1.0413	0.811699	0.289047	0.139678	0.721542	30.4094	0.426972	0.348269	0.939665	23.0769
5-aminovalerate	Lysine Metabolism	Amino Acid	100000454	0.186152	0.24015	0.951453	1.0243	0.883784	0.323565	0.228753	0.863565	22.807	0.299858	0.317715	0.961228	39.1608
N-acetylneuraminate	Aminosugar Metabolism	Carbohydrate	1162	0.186351	0.24015	0.740838	1.15598	0.474786	0.797627	0.213227	0.531914	0	0.806332	0.392717	0.804956	0
arginine	Urea cycle; Arginine and Proline Metabolism	Amino Acid	231	0.187461	0.240942	0.799908	1.11484	0.573942	0.589859	0.0239135	0.398152	0	1.03923	0.676153	0.925169	0
deoxycarnitine	Carnitine Metabolism	Lipid	100001662	0.187553	0.240942	0.936381	1.03255	0.849173	0.814026	0.454088	0.960344	0	0.797114	0.103656	0.810042	0
X-12753			999912753	0.187966	0.240979	1.39518	2.2905	0.849825	1.08966	0.483452	1.27993	74.269	1.08616	0.24247	1.52936	81.8182
4-octenedioate	Fatty Acid, Dicarboxylate	Lipid	100001152	0.18829	0.240979	0.770236	1.13638	0.522065	0.836808	0.59019	0.827144	1.16959	0.674185	0.220546	0.745161	0
methylphosphate	Purine and Pyrimidine Metabolism	Nucleotide	100001805	0.188506	0.240979	0.946172	1.02751	0.871273	0.161912	0.33687	0.911085	31.5789	0.315163	0.318751	0.954503	32.1678
lidocaine	Drug - Analgesics, Anesthetics	Xenobiotics	100001538	0.188986	0.240979	1.53861	2.92644	0.808945	0.154288	0.448632	0.00368319	88.3041	8.6727	0.177492	1.55702	95.1049
argininate*	Urea cycle; Arginine and Proline Metabolism	Amino Acid	100002769	0.18905	0.240979	0.708589	1.18481	0.423779	0.632439	0.0206439	0.306587	0	0.901924	0.884147	0.95644	0
3-phosphoglycerate	Glycolysis, Gluconeogenesis, and Pyruvate Metabolism	Carbohydrate	132	0.189427	0.241086	0.865114	1.07413	0.696768	0.617513	0.503912	0.829971	52.0468	0.521293	0.253918	0.871811	25.1748
cysteine s-sulfate	Methionine, Cysteine, SAM and Taurine Metabolism	Amino Acid	100000808	0.190043	0.241157	0.938598	1.03191	0.853727	0.453586	0.0659225	0.736274	4.09357	0.811394	0.417197	0.959831	4.8951
X-24801			999924801	0.191029	0.241157	0.825225	1.1006	0.618753	0.741325	0.180465	0.644372	7.01754	0.958105	0.428553	0.87803	8.39161
X-12411			999912411	0.191159	0.241157	0.863242	1.07621	0.692419	0.580967	0.229782	0.740678	5.26316	0.578207	0.390604	0.897483	0
phenylalanylglycine	Dipeptide	Peptide	100003588	0.191471	0.241157	0.809616	1.11148	0.589732	0.777216	0.317184	0.74227	0	0.773428	0.363389	0.839496	2.7972
pyrraline	Food Component/Plant	Xenobiotics	100001767	0.191495	0.241157	0.907462	1.04981	0.78442	0.185955	0.304788	0.738791	54.9708	0.215143	0.279033	0.920205	39.1608
X-16124			999916124	0.191573	0.241157	0.87672	1.06811	0.719625	1.07994	0.988786	1.00268	17.5439	0.803527	0.121706	0.832159	7.69231
isoxanthopterin	Pterin Metabolism	Cofactors and Vitamins	100000749	0.191767	0.241157	0.768706	1.141	0.517885	0.896751	0.634695	0.879662	0	0.714941	0.152958	0.648568	0
ethanolamine	Phospholipid Metabolism	Lipid	420	0.191833	0.241157	0.755675	1.1509	0.496173	0.608212	0.441005	0.825493	65.4971	0.563485	0.205676	0.584773	79.7203
linoleate (18:2n6)	Long Chain Polyunsaturated Fatty Acid (n3 and n6)	Lipid	180	0.192544	0.241681	0.787912	1.12768	0.550518	0.273086	0.283918	0.599225	0	0.466556	0.33377	0.825819	0
suberoylcarnitine (C8-DC)	Fatty Acid Metabolism (Acyl Carnitine, Dicarboxylate)	Lipid	100006627	0.193082	0.241986	0.952082	1.02515	0.884218	0.466622	0.632876	0.979225	0	0.379113	0.0822041	0.879987	0
p-hydroxybenzaldehyde	Benzoate Metabolism	Xenobiotics	1276	0.194046	0.242594	0.783806	1.13205	0.54269	0.288051	0.187091	0.629695	22.807	0.735526	0.482802	0.855724	34.2657
12-dehydrocholate	Secondary Bile Acid Metabolism	Lipid	100001072	0.194158	0.242594	0.0912955	3.38614	0.00246147	0.595998	0.998835	1.12683e-37	94.7368	0.568179	0.194158	0.0912955	88.1119
3-methyladipate	Fatty Acid, Dicarboxylate	Lipid	100001765	0.194739	0.242949	0.812876	1.11179	0.594327	0.814859	0.639636	0.8701	0	0.621251	0.215232	0.790704	0
alpha-CEHC sulfate	Tocopherol Metabolism	Cofactors and Vitamins	100005972	0.195145	0.243088	1.16289	1.46115	0.925519	1.4303	0.0483368	1.65039	0	1.36676	0.661366	1.05912	0
N-octanoylglutamine	Fatty Acid Metabolism (Acyl Glutamine)	Lipid	100003941	0.196746	0.24471	0.976486	1.01241	0.941838	0.286674	0.473084	0.966453	16.9591	0.36979	0.271907	0.978271	7.69231
X-24543			999924543	0.19736	0.245103	1.02415	1.062	0.987656	2.62635	0.0198832	1.27357	1.75439	1.21884	0.374427	1.01685	0.699301
lanthionine	Methionine, Cysteine, SAM and Taurine Metabolism	Amino Acid	100003892	0.198095	0.245299	0.807477	1.11831	0.583042	0.674284	0.18915	0.600007	0.584795	0.716477	0.421921	0.862797	0
X-14502			999914502	0.198116	0.245299	0.830144	1.10225	0.625211	0.135904	0.146548	0.493811	49.7076	0.439839	0.37057	0.873131	35.6643
X-23662			999923662	0.198992	0.246012	1.01701	1.04354	0.991166	1.58396	0.475764	1.0341	70.1754	2.29135	0.258387	1.01558	79.7203
X-25948			999925948	0.199499	0.246269	0.828828	1.10414	0.622164	0.786926	0.346888	0.846505	0	0.878772	0.369336	0.792098	0
X-23639			999923639	0.199924	0.246423	0.816306	1.11337	0.598502	0.382	0.0588405	0.467776	38.5965	0.631941	0.558527	0.90413	27.2727
X-21736			999921736	0.200872	0.24722	0.916476	1.04752	0.801823	0.554643	0.421998	0.89811	18.1287	0.529675	0.312003	0.923005	11.8881
X-15523			999915523	0.201189	0.247239	1.21688	1.64424	0.900592	1.00957	0.775679	1.06874	0	1.39548	0.147422	1.34383	0
pterin	Pterin Metabolism	Cofactors and Vitamins	100004216	0.202052	0.247929	0.823015	1.11012	0.610162	0.854776	0.467893	0.80262	9.35673	0.77209	0.29214	0.830081	2.0979
3-hydroxydecanoylcarnitine	Fatty Acid Metabolism (Acyl Carnitine, Hydroxy)	Lipid	100021141	0.20278	0.248451	1.14875	1.42202	0.928	1.23147	0.667159	1.07461	50.8772	1.83911	0.190583	1.20645	37.0629
X-25790			999925790	0.210066	0.25663	1.06644	1.17931	0.964384	0.907895	0.679392	1.05338	1.16959	1.17248	0.23478	1.06907	9.79021
1-stearoyl-GPS (18:0)*	Lysophospholipid	Lipid	100004327	0.210431	0.25663	0.847973	1.09765	0.655089	0.171948	0.534951	0.811279	76.0234	0.473062	0.272562	0.854755	76.2238
sphinganine	Sphingolipid Synthesis	Lipid	313	0.210674	0.25663	0.821646	1.11757	0.604082	0.19037	0.53086	0.882971	49.1228	0.627648	0.217038	0.728957	28.6713
1-methylguanidine	Guanidino and Acetamido Metabolism	Amino Acid	100000715	0.210706	0.25663	1.13834	1.39442	0.929293	1.15686	0.23377	1.20667	0	0.990393	0.533094	1.08927	0.699301
o-cresol sulfate	Benzoate Metabolism	Xenobiotics	100001806	0.211611	0.257351	0.728009	1.19798	0.442409	0.958628	0.523176	0.833318	0.584795	0.876827	0.135575	0.435536	0
4-vinylphenol sulfate	Benzoate Metabolism	Xenobiotics	100001755	0.211945	0.257376	0.783682	1.14911	0.534465	0.473633	0.589301	0.823429	57.8947	0.0541031	0.255416	0.767667	34.2657
arabinose	Pentose Metabolism	Carbohydrate	828	0.212368	0.257508	0.793961	1.14098	0.552484	0.740717	0.0480681	0.347267	0	0.992857	0.548107	0.888322	0
pentose acid*	Partially Characterized Molecules	Partially Characterized Molecules	100021467	0.213415	0.257963	0.865623	1.08655	0.689614	0.157475	0.471322	0.830368	1.75439	0.206796	0.302812	0.874781	27.972
ascorbic acid 3-sulfate*	Ascorbate and Aldarate Metabolism	Cofactors and Vitamins	100020409	0.213469	0.257963	0.863162	1.08836	0.684557	0.827229	0.8849	0.977583	0	0.585141	0.0834187	0.731692	0
1-(1-enyl-stearoyl)-2-linoleoyl-GPE (P-18:0/18:2)*	Plasmalogen	Lipid	100009225	0.213686	0.257963	0.68218	1.24653	0.373331	0.892565	0.999945	0.023967	99.4152	0.779027	0.213686	0.68218	67.1329
myristoleate (14:1n5)	Long Chain Monounsaturated Fatty Acid	Lipid	100001198	0.21446	0.258517	0.790466	1.1458	0.545326	0.824489	0.266658	0.580325	0	0.705494	0.37865	0.834589	5.59441
tartarate	Food Component/Plant	Xenobiotics	100000295	0.214813	0.258562	0.945486	1.03305	0.865344	0.409645	0.325357	0.918078	9.94152	0.381856	0.393392	0.95585	7.69231
3-hydroxyhippurate	Benzoate Metabolism	Xenobiotics	100002122	0.215539	0.259057	1.12199	1.34617	0.935144	1.33683	0.128598	1.22101	5.26316	0.779287	0.816981	1.0309	11.1888
methadone	Drug - Analgesics, Anesthetics	Xenobiotics	100021084	0.215909	0.259122	1.31349	2.02299	0.852823	1.0383	0.133557	227.86	98.2456	1	0.250863	1.28852	100
4-methylbenzenesulfonate	Chemical	Xenobiotics	100002390	0.216931	0.259969	1.02883	1.0763	0.983447	1.28614	0.452074	1.06144	16.3743	1.16464	0.288147	1.02588	2.0979
3-hydroxy-4-methylpyridine sulfate	Chemical	Xenobiotics	100020985	0.217864	0.260706	0.833623	1.11346	0.624116	0.553149	0.577467	0.834159	65.4971	0.330588	0.27172	0.833484	44.0559
chenodeoxycholic acid sulfate (2)	Primary Bile Acid Metabolism	Lipid	100021651	0.219661	0.262474	0.712109	1.22462	0.414088	0.292952	0.240725	0.478085	74.269	0.46777	0.428218	0.783485	70.6294
2-hydroxybutyrate/2-hydroxyisobutyrate	Glutathione Metabolism	Amino Acid	100008928	0.220335	0.262754	0.876753	1.08199	0.710443	0.462739	0.245146	0.790059	0	0.831973	0.471807	0.913007	0.699301
azeloyltaurine	Endocannabinoid	Lipid	100021233	0.220536	0.262754	1.09283	1.2596	0.948143	1.61101	0.0384976	1.31117	19.883	1.23343	0.923902	1.00835	4.1958
1-palmitoyl-2-docosahexaenoyl-GPC (16:0/22:6)	Phosphatidylcholine (PC)	Lipid	100008915	0.221993	0.264107	0.488724	1.54199	0.154898	0.739431	0.991658	1.58004e-54	97.076	0.762051	0.221993	0.488724	79.7203
N-acetylcysteine	Methionine, Cysteine, SAM and Taurine Metabolism	Amino Acid	1107	0.224385	0.266566	0.867323	1.09121	0.689372	1.00445	0.645589	0.912423	3.50877	0.888427	0.242935	0.844409	3.4965
ferulate	Food Component/Plant	Xenobiotics	100001542	0.225954	0.268042	0.576312	1.40629	0.236179	0.272874	0.999501	1.35273e-66	85.3801	0.606364	0.225954	0.576312	91.6084
X-13688			999913688	0.226372	0.268151	0.877456	1.08444	0.709976	0.60268	0.600726	0.907969	50.2924	0.449493	0.265108	0.861927	30.0699
21-hydroxypregnanolone monosulfate (1)	Pregnenolone Steroids	Lipid	100020547	0.230776	0.272617	0.828449	1.12705	0.608958	0.687383	0.582941	0.914663	65.4971	0.299241	0.00905032	0.201324	49.6503
1-(1-enyl-palmitoyl)-2-oleoyl-GPE (P-16:0/18:1)*	Plasmalogen	Lipid	100009005	0.230806	0.272617	0.804623	1.14818	0.563866	0.343389	0.574309	0.476142	92.9825	0.591601	0.257689	0.812778	33.5664
X-24468			999924468	0.23133	0.272843	0.872667	1.09071	0.698216	0.751251	0.352161	0.804719	8.77193	0.796853	0.394495	0.894976	24.4755
methyl vanillate sulfate	Food Component/Plant	Xenobiotics	100020622	0.232577	0.27304	1.02573	1.06942	0.983825	1.39657	0.376172	1.05031	1.75439	1.17261	0.35497	1.02155	2.0979
carnitine	Carnitine Metabolism	Lipid	100000007	0.232703	0.27304	0.966328	1.02224	0.913472	0.83545	0.451412	0.977311	0	0.812531	0.15002	0.884438	0
isocaproylglutamine	Fatty Acid Metabolism (Acyl Glutamine)	Lipid	100019815	0.232741	0.27304	0.870741	1.09299	0.693683	0.643845	0.478536	0.901879	0	0.608316	0.298607	0.819447	0
X-12262			999912262	0.232828	0.27304	0.801486	1.15284	0.557214	0.616186	0.757404	0.927993	57.3099	0.261733	0.136395	0.650375	51.7483
X-11843			999911843	0.233668	0.273635	0.912276	1.06108	0.784342	0.709093	0.190194	0.825207	0.584795	0.953129	0.554849	0.947893	0
isocaproylglycine	Fatty Acid Metabolism (Acyl Glycine)	Lipid	100019816	0.234129	0.273784	0.805311	1.15046	0.563711	0.445594	0.134566	0.62912	1.16959	0.874016	0.701135	0.917302	0.699301
2-butenoylglycine	Fatty Acid Metabolism (Acyl Glycine)	Lipid	100016110	0.234788	0.274164	0.88966	1.07891	0.733604	0.331261	0.0261525	0.304833	24.5614	0.54172	0.428369	0.92377	18.1818
carboxyibuprofen glucuronide*	Drug - Analgesics, Anesthetics	Xenobiotics	100020212	0.23558	0.274355	0.684926	1.28006	0.366484	0.968599	0.844579	0.790103	97.076	0.645889	0.239485	0.677545	49.6503
margarate (17:0)	Long Chain Saturated Fatty Acid	Lipid	891	0.23562	0.274355	0.760718	1.19539	0.484101	0.805841	0.158279	0.427435	0	0.76435	0.484433	0.839855	0
thymidine	Pyrimidine Metabolism, Thymine containing	Nucleotide	872	0.236836	0.275381	0.905414	1.06745	0.767977	0.619189	0.630356	0.950894	1.16959	0.436685	0.181564	0.828456	32.8671
meropenem	Drug - Antibiotic	Xenobiotics	100015875	0.238637	0.277082	2.73307	14.5514	0.513329	2.09111	0.412808	2.37708	97.6608	1.39577	0.380874	3.54659	95.8042
eugenol sulfate	Food Component/Plant	Xenobiotics	100006171	0.239733	0.277407	1.01407	1.03797	0.990723	0.880364	0.776125	0.991864	46.1988	1.3318	0.15545	1.01872	19.5804
glutamine conjugate of C10H16O2 (2)*	Partially Characterized Molecules	Partially Characterized Molecules	100021701	0.239857	0.277407	0.806849	1.15404	0.564107	1.00395	0.979758	0.992961	45.0292	0.632087	0.124806	0.689854	32.1678
lactosyl-N-palmitoyl-sphingosine (d18:1/16:0)	Lactosylceramides (LCER)	Lipid	100009030	0.239931	0.277407	0.701138	1.26758	0.38782	0.348623	0.609241	0.413448	92.9825	0.449511	0.270127	0.712915	76.9231
oxypurinol	Drug - Metabolic	Xenobiotics	100002489	0.241029	0.277536	1.29516	1.99572	0.840521	0.833266	0.516531	40.8901	98.8304	1	0.250863	1.28852	100
X-17010			999917010	0.24106	0.277536	1.04856	1.13507	0.968645	1.94433	0.171267	1.05847	0	0.69287	0.481615	0.882321	0
1,2,3-benzenetriol sulfate (2)	Chemical	Xenobiotics	100006374	0.241651	0.277536	0.960291	1.02768	0.897317	0.0809012	0.3635	0.820383	47.9532	0.224017	0.298465	0.964212	29.3706
6-phosphogluconate	Pentose Phosphate Pathway	Carbohydrate	100000341	0.242061	0.277536	1.02666	1.07294	0.982385	5.55681	0.256847	1.02597	76.6082	1.02607	0.678617	1.09692	3.4965
methylurea	Urea cycle; Arginine and Proline Metabolism	Amino Acid	100001401	0.242133	0.277536	0.874348	1.09497	0.69818	0.80054	0.744736	0.958392	0	0.488559	0.0634362	0.639065	6.29371
acetylcarnitine (C2)	Fatty Acid Metabolism (Acyl Carnitine, Short Chain)	Lipid	100000802	0.242396	0.277536	0.969052	1.0215	0.919299	0.756072	0.473357	0.978069	0.584795	0.927677	0.26931	0.941621	0
tetrahydrocortisone glucuronide (5)	Corticosteroids	Lipid	100022127	0.242508	0.277536	1.06316	1.17816	0.959384	1.13358	0.784059	1.02644	5.84795	1.32431	0.222778	1.07953	4.8951
alpha-CEHC taurine*	Tocopherol Metabolism	Cofactors and Vitamins	100005975	0.242747	0.277536	0.917226	1.06031	0.793447	0.72998	0.322408	0.814229	53.8012	1.20336	0.382669	0.933233	27.972
X-14056			999914056	0.243784	0.278334	0.92897	1.0515	0.820722	0.75433	0.263626	0.847983	5.26316	1.05585	0.447344	0.948228	1.3986
cis-3,4-methyleneheptanoylcarnitine	Fatty Acid Metabolism (Acyl Carnitine, Medium Chain)	Lipid	100021728	0.244164	0.27838	0.927425	1.0528	0.816983	0.905142	0.579784	0.953538	0	1.02959	0.255878	0.894327	0
tauroursodeoxycholic acid sulfate (1)	Secondary Bile Acid Metabolism	Lipid	100020844	0.244575	0.278462	1.05958	1.16808	0.961166	0.189325	0.391343	0.504762	83.6257	7.28406	0.222671	1.06266	82.5175
indoleacetylglutamine	Tryptophan Metabolism	Amino Acid	100001731	0.244952	0.278506	1.045	1.12549	0.970268	0.891135	0.776736	1.03467	0	1.00627	0.258077	1.04615	0
X-13698			999913698	0.246281	0.279629	0.822193	1.14474	0.590529	0.85542	0.581865	0.872301	0.584795	0.949029	0.284185	0.781272	0.699301
X-25785			999925785	0.247462	0.280582	0.950065	1.03623	0.871068	0.363121	0.0355223	0.288082	33.9181	0.543572	0.316323	0.956469	13.2867
lactose	Disaccharides and Oligosaccharides	Carbohydrate	393	0.250483	0.28133	0.888102	1.08733	0.725378	0.909294	0.933083	1.011	0	0.53377	0.0463336	0.713786	0
De(carboxymethoxy) cetirizine acetic acid	Drug - Respiratory	Xenobiotics	100021782	0.250863	0.28133	1.28852	1.98613	0.835941	0.738467	0.999925	1.19875e-57	96.4912	1	0.250863	1.28852	100
trichloroethanol glucuronide*	Chemical	Xenobiotics	100020894	0.250863	0.28133	1.28852	1.98613	0.835941	0.999085	0.998911	2.02199e-94	98.8304	1	0.250863	1.28852	99.3007
cefazolin	Drug - Antibiotic	Xenobiotics	100015895	0.250863	0.28133	1.28852	1.98613	0.835941	0.579238	0.997853	7.15711e-98	96.4912	1	0.250863	1.28852	99.3007
N4-acetylsulfamethoxazole*	Drug - Antibiotic	Xenobiotics	100020243	0.250863	0.28133	1.28852	1.98613	0.835941	0.98132	0.998272	7.25673e-54	98.8304	1	0.250863	1.28852	100
deoxycholate	Secondary Bile Acid Metabolism	Lipid	302	0.250863	0.28133	1.28852	1.98613	0.835941	0.990353	0.999261	6.97398e-10	98.2456	1	0.250863	1.28852	99.3007
doxylamine	Drug - Respiratory	Xenobiotics	100003965	0.250863	0.28133	1.28852	1.98613	0.835941	0.987615	0.998437	2.2539e-28	98.8304	1	0.250863	1.28852	100
atropine	Drug - Neurological	Xenobiotics	100002369	0.250864	0.28133	1.28852	1.98613	0.835941	0.925858	0.966423	9.20782e-98	98.2456	1	0.250863	1.28852	99.3007
X-17346			999917346	0.25309	0.283046	0.910851	1.06904	0.776072	0.753673	0.676263	0.932197	1.16959	0.563565	0.282161	0.904353	0
ursodeoxycholate	Secondary Bile Acid Metabolism	Lipid	1135	0.253355	0.283046	0.735662	1.24579	0.434421	1	0.17908	0.693904	99.4152	1.06765	0.226415	8.33395	97.9021
lamotrigine	Drug - Neurological	Xenobiotics	100009390	0.253428	0.283046	1.28661	1.98278	0.83487	0.286422	0.853282	0.263329	98.8304	1	0.250863	1.28852	99.3007
azelate (C9-DC)	Fatty Acid, Dicarboxylate	Lipid	2029	0.255322	0.284774	0.937671	1.04763	0.839252	0.952084	0.914174	0.990567	0	0.462685	0.162922	0.902021	0
glycylvaline	Dipeptide	Peptide	100000487	0.256251	0.285331	0.885121	1.09269	0.716982	0.525866	0.626022	0.940183	29.2398	0.534928	0.171814	0.757161	48.2517
X-13743			999913743	0.256516	0.285331	0.912214	1.06911	0.77834	0.985	0.878248	0.975858	66.6667	0.812665	0.219939	0.891107	30.0699
glycoursodeoxycholate	Secondary Bile Acid Metabolism	Lipid	100002911	0.257707	0.286268	1.02407	1.06713	0.982749	0.0845855	0.46155	0.661526	80.117	12.1184	0.245963	1.0247	64.3357
1,3-dimethylurate	Xanthine Metabolism	Xenobiotics	100001106	0.258249	0.286482	0.950056	1.0383	0.869308	0.903344	0.895647	0.991775	4.09357	0.535057	0.135585	0.907174	6.99301
monoethyl phthalate O-beta-glucuronide	Chemical	Xenobiotics	100021975	0.259138	0.28708	1.02983	1.08376	0.978575	6.84856	0.11564	1.04889	36.8421	0.488985	0.664787	0.978235	40.5594
p-cresol sulfate	Benzoate Metabolism	Xenobiotics	100001315	0.263513	0.291182	0.913395	1.07058	0.779287	0.49849	0.150208	0.607708	0	0.329282	0.421563	0.93522	0
X-12027			999912027	0.26355	0.291182	0.759443	1.23024	0.468813	0.648434	0.910583	0.966583	55.5556	0.230841	0.0776879	0.474193	47.5524
caffeic acid sulfate	Food Component/Plant	Xenobiotics	100009337	0.264559	0.291904	0.530035	1.6167	0.173771	0.543243	0.331821	0.417832	77.193	0.76084	0.517112	0.621265	82.5175
X-17707			999917707	0.264974	0.291969	0.966817	1.02592	0.911121	0.881894	0.772199	0.982392	3.50877	0.438891	0.263858	0.96186	10.4895
palmitoyl sphingomyelin (d18:1/16:0)	Sphingomyelins	Lipid	100002107	0.266689	0.293465	0.875633	1.10688	0.692699	0.561229	0.623973	0.933973	29.2398	0.620304	0.178967	0.731272	0
dopamine 4-sulfate	Tyrosine Metabolism	Amino Acid	100006360	0.267721	0.294108	0.940778	1.04803	0.844504	0.791442	0.487359	0.958336	0.584795	0.623956	0.26926	0.870319	0
8-hydroxyoctanoylglycine	Fatty Acid Metabolism (Acyl Glycine)	Lipid	100019876	0.268516	0.294108	0.962809	1.02967	0.900295	0.489367	0.728516	0.934848	55.5556	0.307537	0.288282	0.963722	25.1748
gamma-CEHC taurine*	Tocopherol Metabolism	Cofactors and Vitamins	100020482	0.268677	0.294108	1.18777	1.61121	0.875612	1.60999	0.235503	1.28333	69.0058	1.75489	0.734175	1.08168	66.4336
X-12125			999912125	0.268707	0.294108	1.12624	1.39035	0.912301	0.930671	0.80818	1.03587	0	1.36567	0.168145	1.24659	0
morphine	Drug - Analgesics, Anesthetics	Xenobiotics	100000911	0.270669	0.295792	1.14297	1.44975	0.9011	1.75391	0.512555	1.09275	82.4561	5.24105	0.246849	1.37151	93.7063
1-stearoyl-GPC (18:0)	Lysophospholipid	Lipid	100001271	0.270966	0.295792	0.865143	1.11969	0.668464	0.297626	0.436226	0.655102	76.6082	0.512363	0.347091	0.880271	65.035
bicine	Chemical	Xenobiotics	100000854	0.27174	0.295903	1.06303	1.18545	0.95325	0.705844	0.355802	0.859674	44.4444	2.3786	0.133105	1.09287	36.3636
nonadecanoate (19:0)	Long Chain Saturated Fatty Acid	Lipid	892	0.27181	0.295903	0.752953	1.24899	0.453917	0.808814	0.175849	0.446211	0	0.806581	0.56956	0.849657	0
eicosenoate (20:1)	Long Chain Monounsaturated Fatty Acid	Lipid	100001335	0.272534	0.295903	0.837814	1.14928	0.610758	0.27591	0.690474	0.914944	0	0.754798	0.241644	0.761	0
3-methylglutarate/2-methylglutarate	Fatty Acid, Dicarboxylate	Lipid	100010834	0.273141	0.295903	0.757775	1.24447	0.461419	0.85326	0.660476	0.846808	2.92398	0.750516	0.2807	0.692683	1.3986
X-23678			999923678	0.273507	0.295903	0.93247	1.05678	0.822783	0.572088	0.347225	0.83067	1.75439	0.556072	0.403225	0.945157	0
glycocholate glucuronide (1)	Primary Bile Acid Metabolism	Lipid	100009259	0.273535	0.295903	1.31642	2.15332	0.804785	0.923272	0.746557	1.09342	88.3041	2.40137	0.0551204	3.16618	89.5105
X-12730			999912730	0.274909	0.295903	0.852282	1.13552	0.639693	0.750819	0.992082	1.00267	56.7251	0.396427	0.190573	0.795667	43.3566
aspartate	Alanine and Aspartate Metabolism	Amino Acid	234	0.275068	0.295903	0.964758	1.02896	0.904562	0.414583	0.424908	0.960625	0	0.500592	0.451345	0.967841	0
azithromycin	Drug - Antibiotic	Xenobiotics	100008963	0.275246	0.295903	1.072	1.2146	0.946138	3.02195	0.212703	1.09198	87.1345	1.26997	0.938054	0.988573	87.4126
S-(3-hydroxypropyl)mercapturic acid (HPMA)	Chemical	Xenobiotics	100004568	0.275268	0.295903	0.894745	1.09262	0.732705	0.576381	0.115091	0.556036	1.16959	0.577256	0.492737	0.929878	0
1-stearoyl-GPI (18:0)	Lysophospholipid	Lipid	100000656	0.275282	0.295903	0.918582	1.06998	0.788603	0.160534	0.653355	0.947964	75.4386	0.438831	0.291879	0.897197	79.7203
3-hydroxyindolin-2-one sulfate	Food Component/Plant	Xenobiotics	100006103	0.275393	0.295903	1.00946	1.02667	0.992528	0.178739	0.229483	0.943255	12.2807	1.06512	0.185153	1.01169	9.79021
glucuronide of C8H16O2 (2)*	Partially Characterized Molecules	Partially Characterized Molecules	100020099	0.276833	0.297016	0.98785	1.00986	0.966324	0.141278	0.312773	0.953334	2.33918	0.370289	0.382801	0.989951	0
3-amino-2-piperidone	Urea cycle; Arginine and Proline Metabolism	Amino Acid	100020361	0.277152	0.297016	0.70613	1.32259	0.377002	0.859336	0.18773	0.526157	0	1.00237	0.768964	0.88274	0
X-24387			999924387	0.277723	0.297068	0.789873	1.2093	0.515916	0.842042	0.2135	0.50264	2.33918	0.817249	0.516496	0.857855	2.0979
glutamine conjugate of C9H16O2 (1)*	Partially Characterized Molecules	Partially Characterized Molecules	100021684	0.277925	0.297068	1.0953	1.29105	0.929225	1.02466	0.683766	1.0686	44.4444	0.855604	0.307238	1.10509	25.8741
N-octanoylglycine	Fatty Acid Metabolism (Acyl Glycine)	Lipid	100003940	0.278479	0.297274	0.919054	1.07063	0.788938	0.188576	0.251059	0.622791	62.5731	0.405008	0.377272	0.932367	29.3706
X-26097			999926097	0.279206	0.297663	0.960882	1.0329	0.893883	0.784572	0.276493	0.929777	0	1.25256	0.563238	0.974777	0.699301
phenylacetylcarnitine	Acetylated Peptides	Peptide	100006108	0.280285	0.298425	0.856801	1.13429	0.647197	0.495918	0.519898	0.878488	62.5731	1.16012	0.37629	0.835183	60.1399
X-23644			999923644	0.281611	0.299248	0.887475	1.10288	0.714138	1.02495	0.701138	1.05196	6.43275	0.365256	0.00991932	0.590417	11.8881
3-hydroxyoctanoylcarnitine (1)	Fatty Acid Metabolism (Acyl Carnitine, Hydroxy)	Lipid	100021990	0.282132	0.299248	0.872749	1.11843	0.681039	0.647691	0.3632	0.803939	29.8246	0.821127	0.482962	0.90079	16.7832
eicosapentaenoate (EPA; 20:5n3)	Long Chain Polyunsaturated Fatty Acid (n3 and n6)	Lipid	2050	0.282151	0.299248	1.09196	1.28184	0.930207	0.793663	0.178028	0.474124	1.75439	1.358	0.197591	1.11245	0.699301
X-17343			999917343	0.283312	0.300091	0.944185	1.04863	0.850142	0.882447	0.809905	1.0242	0	0.49109	0.153572	0.913331	0
cortisone 21-sulfate	Corticosteroids	Lipid	100001995	0.284097	0.300286	0.887743	1.10385	0.713947	0.905737	0.656796	0.934742	2.33918	0.767043	0.273629	0.836441	0
X-17323			999917323	0.284227	0.300286	0.84815	1.14653	0.627422	0.797951	0.274286	0.712541	57.8947	1.27532	0.542726	0.897789	62.9371
alpha-ketoglutarate	TCA Cycle	Energy	93	0.284905	0.300544	0.94975	1.04387	0.864113	0.755542	0.469137	0.875006	0	0.61916	0.361844	0.955475	0.699301
hexanoylglycine	Fatty Acid Metabolism (Acyl Glycine)	Lipid	100001527	0.285204	0.300544	0.892457	1.09953	0.724379	0.521087	0.359054	0.869222	2.33918	0.660614	0.549158	0.914939	0.699301
dihomo-linolenate (20:3n3 or n6)	Long Chain Polyunsaturated Fatty Acid (n3 and n6)	Lipid	100001739	0.286565	0.301591	0.74859	1.27505	0.4395	0.123577	0.689414	0.847519	87.1345	0.805341	0.28694	0.681461	0
glycosyl ceramide (d18:2/24:1, d18:1/24:2)*	Hexosylceramides (HCER)	Lipid	100015745	0.290061	0.304879	2.05769	7.83305	0.540544	0.986359	0.988971	2.1072e-105	97.6608	1.13027	0.29006	2.0577	95.8042
X-12731			999912731	0.29101	0.305486	0.849716	1.14962	0.628047	0.0586423	0.452401	0.559556	81.2865	0.0888541	0.355212	0.864574	62.9371
10-hydroxystearate	Fatty Acid, Monohydroxy	Lipid	100005852	0.292771	0.306942	0.806246	1.20425	0.539782	0.0994044	0.522017	0.80287	85.3801	0.181161	0.40374	0.80812	81.8182
X-24807			999924807	0.293666	0.307488	1.08156	1.25199	0.934327	1.14066	0.475948	1.06779	26.9006	1.06536	0.419622	1.1086	30.7692
bilirubin degradation product, C16H18N2O5 (1)**	Partially Characterized Molecules	Partially Characterized Molecules	100022003	0.295536	0.307747	0.877498	1.12095	0.686922	0.691882	0.0898601	0.601107	2.33918	1.01625	0.708497	0.949927	3.4965
X-25435			999925435	0.295631	0.307747	1.06475	1.1976	0.946638	1.10369	0.787869	1.02378	0	1.74612	0.236095	1.10275	0
X-13874			999913874	0.295839	0.307747	0.908874	1.08718	0.759808	0.899477	0.721269	0.94607	0	0.526663	0.301522	0.889793	4.1958
4-acetylphenol sulfate	Benzoate Metabolism	Xenobiotics	100000711	0.296199	0.307747	0.892463	1.10483	0.720916	0.728722	0.54127	0.862796	0.584795	0.549613	0.388823	0.900193	0.699301
phenylacetyltaurine	Acetylated Peptides	Peptide	100008932	0.296494	0.307747	0.895717	1.10145	0.72841	0.599131	0.328749	0.808839	0.584795	0.81479	0.514587	0.924367	0
X-12738			999912738	0.296636	0.307747	1.02022	1.05929	0.982582	0.393753	0.172017	0.380326	53.2164	0.97833	0.279665	1.02096	24.4755
N-acetylhistamine	Histidine Metabolism	Amino Acid	100006123	0.297018	0.307747	0.950973	1.0452	0.86524	0.101429	0.114354	0.658458	15.2047	0.122411	0.442426	0.963044	19.5804
N-acetylcarnosine	Histidine Metabolism	Amino Acid	100004046	0.297252	0.307747	0.86007	1.14191	0.647792	0.884379	0.668732	0.864182	1.16959	0.653586	0.34181	0.859172	0.699301
4-methylcatechol sulfate	Benzoate Metabolism	Xenobiotics	100004111	0.297287	0.307747	0.969292	1.02784	0.914077	0.498153	0.168796	0.824007	1.75439	0.300821	0.443023	0.976781	0
X-25611			999925611	0.298768	0.308887	0.915813	1.08106	0.775827	1.09424	0.880149	1.01816	31.5789	0.584466	0.104097	0.822759	23.7762
X-12007			999912007	0.299142	0.308887	0.95594	1.04081	0.87799	0.315792	0.389219	0.886478	1.16959	0.460984	0.41722	0.963644	1.3986
X-26268			999926268	0.301978	0.311424	1.15762	1.52852	0.876727	0.785795	0.35397	0.762513	0	1.11791	0.0902853	1.31604	0
X-11381			999911381	0.302856	0.311556	0.922288	1.07572	0.790738	0.932887	0.721422	0.969345	5.84795	0.561473	0.104795	0.74746	12.5874
3-hydroxydodecanedioate*	Fatty Acid, Dicarboxylate	Lipid	100001454	0.303451	0.311556	0.977815	1.0205	0.936915	0.467686	0.708773	0.979904	7.60234	0.379395	0.337134	0.977416	1.3986
X-24406			999924406	0.303965	0.311556	0.824852	1.19074	0.571393	0.720619	0.197941	0.602074	12.8655	0.735812	0.636298	0.904227	9.09091
4-methoxyphenol sulfate	Tyrosine Metabolism	Amino Acid	100006262	0.303969	0.311556	0.845297	1.1646	0.613537	0.809798	0.493747	0.862661	0	0.907708	0.435104	0.822486	0
X-17763			999917763	0.304003	0.311556	0.970021	1.02799	0.915325	0.915312	0.878396	0.990369	2.92398	0.452008	0.279172	0.964384	10.4895
stearate (18:0)	Long Chain Saturated Fatty Acid	Lipid	439	0.305707	0.312284	0.798876	1.22769	0.519842	0.837876	0.184299	0.440037	0	0.776217	0.553844	0.870399	0
X-17325			999917325	0.305852	0.312284	0.949454	1.04855	0.85972	0.317765	0.407828	0.864083	50.2924	0.340114	0.41168	0.957518	28.6713
dimethylmalonic acid	Fatty Acid, Dicarboxylate	Lipid	100004251	0.306871	0.312284	1.35563	2.42999	0.756271	0.872235	0.36282	0.642838	1.16959	1.28216	0.0454873	2.12549	0
11-ketoetiocholanolone glucuronide	Androgenic Steroids	Lipid	100005402	0.307039	0.312284	0.897866	1.10405	0.730187	0.635498	0.279926	0.794694	14.0351	0.669758	0.575999	0.934331	9.79021
imidazole propionate	Histidine Metabolism	Amino Acid	100003434	0.307797	0.312284	0.973589	1.02498	0.924775	0.42584	0.158202	0.821866	0.584795	0.574594	0.442933	0.979704	0.699301
X-07765			999907765	0.308248	0.312284	1.1207	1.39535	0.900105	0.59371	0.266745	0.518821	57.3099	1.20386	0.210664	1.15323	67.1329
X-17438			999917438	0.308399	0.312284	0.994351	1.00525	0.983571	0.232055	0.388628	0.969325	0.584795	0.309081	0.369936	0.994966	2.0979
X-12726			999912726	0.308404	0.312284	0.907341	1.09403	0.75251	0.950408	0.967829	0.995568	0	0.494583	0.0485761	0.685553	0
X-23654			999923654	0.30849	0.312284	0.814542	1.20883	0.548859	0.800499	0.345916	0.726159	0	0.859294	0.568388	0.866984	0
alanylleucine	Dipeptide	Peptide	100001890	0.308518	0.312284	0.883199	1.1217	0.695406	0.930206	0.761277	0.942586	1.16959	1.02592	0.288029	0.8468	11.8881
adenosine	Purine Metabolism, Adenine containing	Nucleotide	798	0.309891	0.313288	0.870851	1.13726	0.666849	0.96118	0.932267	1.01503	1.75439	0.824919	0.0863705	0.690511	2.0979
X-12101			999912101	0.310518	0.313535	0.942432	1.05686	0.840396	0.593048	0.112417	0.678726	0	0.633235	0.513773	0.961442	0.699301
X-12214			999912214	0.311509	0.314149	0.761685	1.29042	0.449594	0.631668	0.774439	0.880348	61.4035	0.324967	0.292234	0.700646	52.4476
2,8-quinolinediol sulfate	Food Component/Plant	Xenobiotics	100004321	0.313111	0.315141	0.833729	1.18707	0.585564	0.752088	0.802338	1.06125	52.0468	0.280598	0.0655451	0.600499	35.6643
hyocholate	Secondary Bile Acid Metabolism	Lipid	100001279	0.31326	0.315141	0.818898	1.20748	0.555368	0.297827	0.542119	0.767003	85.9649	0.625777	0.411726	0.833041	65.035
1,3-propanediol	Chemical	Xenobiotics	100001175	0.313997	0.315496	0.995766	1.00402	0.987575	0.206427	0.531437	0.991826	59.6491	0.211829	0.394826	0.99622	20.2797
X-12127			999912127	0.314723	0.315571	0.894943	1.11115	0.720808	0.880468	0.68991	0.952282	0	0.671322	0.136699	0.684854	0.699301
X-17676			999917676	0.31484	0.315571	1.23363	1.85778	0.819173	0.865331	0.381891	0.680308	0	1.18145	0.106839	1.46609	0
X-24415			999924415	0.317536	0.317884	0.829217	1.19715	0.574363	0.899502	0.408229	0.773648	13.4503	1.00973	0.530338	0.862878	4.8951
(2,4 or 2,5)-dimethylphenol sulfate	Food Component/Plant	Xenobiotics	100020519	0.318973	0.318934	1.33942	2.37971	0.753891	0.925575	0.916773	0.947166	76.0234	1.1506	0.200952	1.57512	64.3357
S-carboxymethyl-cysteine	Drug - Other	Xenobiotics	100002324	0.320785	0.320356	0.88621	1.12487	0.698184	0.886442	0.679488	0.939803	0	0.872721	0.261963	0.792492	0
sebacate (C10-DC)	Fatty Acid, Dicarboxylate	Lipid	100001211	0.324051	0.323021	0.996386	1.00358	0.989243	0.068476	0.681191	0.982283	1.75439	0.126972	0.339624	0.996488	4.8951
X-24341			999924341	0.324241	0.323021	0.962083	1.03894	0.890913	0.544418	0.204139	0.812314	1.16959	0.567303	0.482655	0.972044	2.0979
X-23668			999923668	0.324847	0.323232	0.836132	1.194	0.585525	0.815766	0.700325	0.912829	28.0702	0.594738	0.28262	0.737536	56.6434
2-methoxyresorcinol sulfate	Chemical	Xenobiotics	100006184	0.328122	0.326096	0.847233	1.18115	0.607718	0.113463	0.420611	0.856631	59.0643	0.18359	0.570072	0.815031	70.6294
midazolam	Drug - Psychoactive	Xenobiotics	100020946	0.32951	0.3266	0.618967	1.62337	0.236003	0.651262	0.712923	0.795464	93.5673	0.16934	0.263524	0.406952	89.5105
agmatine	Polyamine Metabolism	Amino Acid	100000103	0.329754	0.3266	0.882726	1.13441	0.686879	0.0616035	0.543204	0.921352	65.4971	0.397386	0.203654	0.593979	80.4196
2-piperidinone	Food Component/Plant	Xenobiotics	100004295	0.33035	0.3266	0.953587	1.04935	0.866566	0.518564	0.21203	0.827398	5.84795	0.401581	0.545739	0.969328	4.8951
X-12410			999912410	0.330457	0.3266	0.905735	1.1056	0.741999	0.935858	0.692474	0.956135	0	0.665155	0.161757	0.724652	0
glycine conjugate of C10H14O2 (1)*	Partially Characterized Molecules	Partially Characterized Molecules	100020254	0.330618	0.3266	0.911991	1.09798	0.757506	0.621108	0.318919	0.822124	21.6374	0.73824	0.573998	0.941055	5.59441
equol sulfate	Food Component/Plant	Xenobiotics	100003429	0.331464	0.327041	0.702931	1.43174	0.345112	0.579806	0.113587	0.238265	71.345	0.949758	0.71252	0.8642	80.4196
X-24412			999924412	0.332047	0.327224	0.852339	1.17711	0.617175	0.881348	0.812713	0.953844	16.3743	0.435564	0.169711	0.669601	37.7622
X-23659			999923659	0.333465	0.32797	1.15926	1.56402	0.859247	0.915319	0.884382	1.03834	0	1.0076	0.274818	1.22969	1.3986
X-24762			999924762	0.333603	0.32797	0.904647	1.10841	0.738342	0.836537	0.638239	0.9463	0	0.719033	0.240028	0.771603	0
3-carboxy-4-methyl-5-pentyl-2-furanpropionate (3-CMPFP)**	Fatty Acid, Dicarboxylate	Lipid	100020004	0.33419	0.328154	1.09264	1.30787	0.912825	0.911025	0.781762	1.03988	54.386	0.997923	0.301265	1.13289	32.1678
3-hydroxycotinine glucuronide	Tobacco Metabolite	Xenobiotics	100004494	0.334892	0.32845	1.20087	1.74209	0.82779	0.842321	0.664172	0.0501431	95.9064	2.55309	0.328751	1.20377	91.6084
suberylglycine	Fatty Acid Metabolism (Acyl Glycine)	Lipid	100001528	0.335838	0.328797	0.977949	1.02338	0.934534	0.484898	0.538955	0.973967	1.75439	0.533153	0.453651	0.97959	0.699301
X-24456			999924456	0.336121	0.328797	0.96625	1.03627	0.900961	0.722858	0.190213	0.922688	1.16959	1.36077	0.805263	0.989245	0.699301
X-23890			999923890	0.336448	0.328797	0.844734	1.19163	0.598822	0.443085	0.58898	0.864373	65.4971	0.300506	0.42206	0.830593	55.9441
cetirizine	Drug - Respiratory	Xenobiotics	100009034	0.337238	0.329024	1.22599	1.85873	0.808648	0.304897	0.597303	0.663984	94.152	1	0.250863	1.28852	100
glutamine conjugate of C8H12O4 (2)*	Partially Characterized Molecules	Partially Characterized Molecules	100020268	0.337481	0.329024	0.95037	1.05455	0.856483	0.509425	0.297736	0.834099	21.6374	0.500625	0.500334	0.963143	16.0839
2-hydroxyhippurate (salicylurate)	Benzoate Metabolism	Xenobiotics	1869	0.338572	0.329479	1.02025	1.06301	0.97921	0.666659	0.351466	0.83778	0	2.00801	0.286318	1.02273	0
hexadecadienoate (16:2n6)	Long Chain Polyunsaturated Fatty Acid (n3 and n6)	Lipid	100009394	0.339082	0.329479	0.895743	1.12258	0.714741	0.578714	0.625349	0.888188	14.0351	0.662437	0.410606	0.897947	45.4545
linolenate [alpha or gamma; (18:3n3 or 6)]	Long Chain Polyunsaturated Fatty Acid (n3 and n6)	Lipid	100001337	0.339399	0.329479	0.941353	1.06562	0.831579	0.256473	0.461219	0.798867	9.35673	0.563549	0.412064	0.948335	0.699301
glycosyl-N-behenoyl-sphingadienine (d18:2/22:0)*	Hexosylceramides (HCER)	Lipid	100015625	0.339791	0.329479	2.25751	12.0146	0.424179	0.915021	0.994846	5.28086e-09	98.2456	1.06955	0.33979	2.25751	96.5035
phosphate	Oxidative Phosphorylation	Energy	461	0.339955	0.329479	0.901617	1.11533	0.728856	0.83078	0.680717	0.939849	0	0.679246	0.34311	0.862229	0
glycosyl-N-(2-hydroxynervonoyl)-sphingosine (d18:1/24:1(2OH))*	Hexosylceramides (HCER)	Lipid	100015752	0.342078	0.331146	0.52663	1.97712	0.140274	0.892214	0.999263	1.96327e-89	96.4912	0.425041	0.342078	0.52663	92.3077
X-23482			999923482	0.343905	0.332522	0.985344	1.01593	0.955675	1.04075	0.968748	0.996568	11.1111	0.459668	0.339719	0.98498	6.99301
N-acetylalliin	Food Component/Plant	Xenobiotics	100005367	0.344667	0.332555	0.88495	1.14028	0.686791	0.603136	0.510581	0.87139	52.0468	0.504523	0.493478	0.893441	52.4476
X-24519			999924519	0.345112	0.332555	0.952108	1.05422	0.859883	0.50426	0.0645036	0.610151	8.77193	0.596216	0.551237	0.968914	0.699301
X-25801			999925801	0.345383	0.332555	1.07554	1.25116	0.92456	0.167718	0.239846	0.472938	76.0234	0.886366	0.273946	1.08878	66.4336
nicotine	Tobacco Metabolite	Xenobiotics	100002736	0.345559	0.332555	0.760841	1.34262	0.431154	0.960817	0.994595	1.00328	91.8129	0.380398	0.236988	0.651954	86.7133
hexanoylglutamine	Fatty Acid Metabolism (Acyl Glutamine)	Lipid	100001733	0.349087	0.335556	0.963085	1.04198	0.890167	0.613911	0.77626	0.984911	0	0.491563	0.273657	0.935585	0
X-25881			999925881	0.349654	0.335648	0.933843	1.07788	0.809057	0.347033	0.234415	0.844101	23.3918	0.557444	0.705113	0.968241	39.1608
X-21816			999921816	0.35	0.335648	0.964055	1.04098	0.892815	0.189029	0.171737	0.838068	16.9591	0.744468	0.584961	0.977803	6.99301
homocitrate	TCA Cycle	Energy	100002554	0.350566	0.335798	0.880446	1.15028	0.673908	0.89505	0.799955	0.930205	0.584795	0.655402	0.355076	0.866248	3.4965
4-hydroxyphenylacetate	Phenylalanine Metabolism	Amino Acid	144	0.352222	0.33676	0.962771	1.04289	0.888811	0.187705	0.0571009	0.616149	0	0.570284	0.526311	0.97416	0
X-25109			999925109	0.35239	0.33676	0.927904	1.08641	0.792527	1.1425	0.919981	0.991328	11.6959	0.886258	0.0246526	0.615428	0.699301
lacto-N-neotetraose	Disaccharides and Oligosaccharides	Carbohydrate	100003131	0.352952	0.336905	1.03626	1.11713	0.961237	0.961181	0.783829	1.01691	66.0819	0.93971	0.331183	1.049	13.2867
N-acetylglutamine	Glutamate Metabolism	Amino Acid	100001253	0.353957	0.337245	0.84683	1.20356	0.595834	0.687904	0.234653	0.684858	0	0.775838	0.755154	0.934555	0
morphine-6-glucuronide	Drug - Analgesics, Anesthetics	Xenobiotics	100016053	0.35414	0.337245	1.11598	1.40755	0.88481	1.52743	0.457603	1.09663	83.6257	2.64173	0.468089	1.33084	95.8042
N-alpha-acetylornithine	Urea cycle; Arginine and Proline Metabolism	Amino Acid	100000285	0.354719	0.337245	0.842415	1.21128	0.585876	0.714084	0.138039	0.486935	0	0.768969	0.697616	0.92506	8.39161
tricarballylate	TCA Cycle	Energy	2053	0.354952	0.337245	0.97521	1.02848	0.924697	0.444585	0.457371	0.932831	4.09357	0.0871584	0.45849	0.979198	11.8881
X-22152			999922152	0.35891	0.340612	0.843574	1.21325	0.586539	1.05801	0.977046	1.00878	12.8655	0.936185	0.237781	0.758528	15.3846
dodecenedioate (C12:1-DC)*	Fatty Acid, Dicarboxylate	Lipid	100019972	0.360505	0.341731	0.939847	1.07351	0.822825	0.763817	0.879718	0.986474	25.731	0.396264	0.223183	0.881805	26.5734
nicotinamide N-oxide	Nicotinate and Nicotinamide Metabolism	Cofactors and Vitamins	100002763	0.360999	0.341804	0.974097	1.03052	0.920761	0.569016	0.682725	0.986942	8.77193	0.309006	0.222274	0.924911	3.4965
2'-fucosyllactose	Disaccharides and Oligosaccharides	Carbohydrate	100002930	0.361655	0.342031	0.962628	1.04472	0.886988	0.528234	0.429412	0.962586	18.1287	0.632609	0.648555	0.962754	23.0769
pyruvate	Glycolysis, Gluconeogenesis, and Pyruvate Metabolism	Carbohydrate	823	0.36529	0.344957	1.05134	1.17171	0.943344	0.560974	0.382736	0.832923	4.09357	2.7105	0.238953	1.06985	13.986
glycochenodeoxycholate 3-sulfate	Primary Bile Acid Metabolism	Lipid	100006641	0.36559	0.344957	0.984168	1.01879	0.950727	0.644749	0.609929	0.98801	12.2807	0.835827	0.43121	0.979367	8.39161
guaiacol sulfate	Benzoate Metabolism	Xenobiotics	100004208	0.36612	0.345061	0.828274	1.24631	0.550453	0.844043	0.541214	0.820892	0	0.697163	0.504809	0.833584	0
carboxymethylarginine	Urea cycle; Arginine and Proline Metabolism	Amino Acid	100021052	0.367119	0.345606	0.988985	1.01308	0.965465	0.198057	0.39325	0.945702	4.67836	0.273434	0.45026	0.990605	10.4895
N-lactoyl histidine	Lactoyl Amino Acid	Amino Acid	100022478	0.368375	0.34639	0.904799	1.12518	0.727586	0.68538	0.382742	0.830515	12.2807	0.749952	0.603101	0.934417	1.3986
fructosyllysine	Lysine Metabolism	Amino Acid	100005373	0.36946	0.347014	0.979247	1.02514	0.93541	0.365552	0.0781636	0.639122	0	0.534562	0.460115	0.982816	0
glycolithocholate sulfate*	Secondary Bile Acid Metabolism	Lipid	100001657	0.370195	0.347306	0.860348	1.19551	0.619146	0.735957	0.662406	0.909619	79.5322	0.648974	0.378221	0.791809	74.8252
glycocholate sulfate	Primary Bile Acid Metabolism	Lipid	100006639	0.370905	0.347421	1.02551	1.08367	0.970463	0.861803	0.748697	1.0094	46.7836	3.49738	0.028269	1.25997	34.965
pentadecanoate (15:0)	Long Chain Saturated Fatty Acid	Lipid	980	0.371164	0.347421	0.798413	1.3077	0.487469	0.825343	0.206322	0.472156	0	0.827542	0.692181	0.895798	0
4-methylhexanoylglutamine	Fatty Acid Metabolism (Acyl Glutamine)	Lipid	100020631	0.372755	0.348513	1.02623	1.08634	0.96944	1.65333	0.141075	1.04621	8.77193	0.454119	0.121237	0.870129	3.4965
ethyl beta-glucopyranoside	Food Component/Plant	Xenobiotics	100020377	0.37386	0.349149	1.0313	1.1038	0.963568	1.46526	0.278368	1.03878	0	0.462089	0.251341	0.777394	0
phenol glucuronide	Tyrosine Metabolism	Amino Acid	100006679	0.374594	0.349436	1.01433	1.04669	0.982968	0.52763	0.630285	0.980886	15.2047	1.23804	0.23862	1.02081	8.39161
3-hydroxysebacate	Fatty Acid, Monohydroxy	Lipid	100001145	0.375553	0.34956	0.992309	1.0094	0.975508	0.354437	0.683397	0.989985	0	0.418531	0.427649	0.992641	0
diisopropanolamine	Chemical	Xenobiotics	100000894	0.375578	0.34956	1.09688	1.34583	0.89398	1.43174	0.0757975	1.31445	11.1111	0.936122	0.666075	0.94059	0.699301
glucuronide of C12H22O3 (1)*	Partially Characterized Molecules	Partially Characterized Molecules	100019995	0.379456	0.352769	0.900233	1.13801	0.71214	0.565108	0.51599	0.863363	55.5556	0.54665	0.528122	0.914956	30.0699
X-24339			999924339	0.381237	0.354024	0.824732	1.26951	0.535784	1.05166	0.57238	1.17406	0	0.694412	0.0380705	0.486174	0
X-17348			999917348	0.381887	0.354227	0.958422	1.05413	0.8714	0.691547	0.630197	0.969836	25.1462	0.325498	0.4326	0.942702	41.2587
S(2-carboxyethyl)mercapturic acid	Chemical	Xenobiotics	100004569	0.38363	0.355301	0.864771	1.19909	0.623663	0.704337	0.312971	0.772627	1.16959	1.04238	0.77865	0.94003	0.699301
vancomycin	Drug - Antibiotic	Xenobiotics	100002992	0.38391	0.355301	0.955446	1.05867	0.862283	0.984185	0.870513	0.942016	72.5146	0.343817	0.391882	0.955727	70.6294
salicylate	Drug - Topical Agents	Xenobiotics	501	0.386752	0.357429	1.02969	1.10023	0.963676	1.32028	0.28923	1.10346	7.01754	0.841249	0.606452	1.01887	8.39161
4-hydroxyhippurate	Benzoate Metabolism	Xenobiotics	100001423	0.387464	0.357429	0.87348	1.18709	0.64272	0.891488	0.746799	0.909158	0	0.640569	0.413651	0.859883	0
isocaproylcarnitine	Fatty Acid Metabolism (Acyl Carnitine, Short Chain)	Lipid	100016063	0.387516	0.357429	0.839897	1.24765	0.565407	0.673065	0.224484	0.729349	52.0468	1.49734	0.899086	1.04152	51.7483
X-24359			999924359	0.388154	0.357615	1.08723	1.31466	0.899143	1.34853	0.147468	1.28524	0.584795	1.157	0.949363	1.00745	0
N-acetyltryptophan	Tryptophan Metabolism	Amino Acid	100001254	0.389164	0.357856	0.971747	1.03725	0.910384	0.302687	0.0744603	0.758208	0	1.0157	0.62416	0.983444	0
X-12221			999912221	0.389287	0.357856	0.993201	1.00875	0.977895	0.377822	0.500243	0.980699	29.2398	0.411905	0.482005	0.994224	2.0979
(2-butoxyethoxy)acetic acid	Chemical	Xenobiotics	100021457	0.390344	0.358426	0.881979	1.17464	0.662232	0.72691	0.268221	0.746878	0.584795	0.548729	0.768493	0.949597	1.3986
X-12015			999912015	0.390862	0.358501	0.830407	1.26954	0.54317	0.932477	0.89754	0.957756	0	0.81082	0.30999	0.749686	0
X-23438			999923438	0.393566	0.360578	1.2299	1.97845	0.764564	0.943305	0.752475	0.88877	1.16959	1.01245	0.164564	1.55731	0.699301
N6-carboxymethyllysine	Advanced Glycation End-product	Carbohydrate	100001768	0.394687	0.360671	0.982776	1.02289	0.944232	0.258877	0.258509	0.844268	0	0.356843	0.481582	0.985604	0
X-13693			999913693	0.395368	0.360671	0.890226	1.16401	0.68084	0.772692	0.403	0.800195	3.50877	0.771186	0.624015	0.924835	4.8951
picolinoylglycine	Fatty Acid Metabolism (Acyl Glycine)	Lipid	100021198	0.395412	0.360671	0.723348	1.52662	0.342741	0.773843	0.02077	0.225561	0	1.03536	0.520331	1.35511	0
2-methylcitrate	TCA Cycle	Energy	90	0.395425	0.360671	0.843311	1.24935	0.569234	0.815855	0.169503	0.515467	0.584795	0.751105	0.759282	0.934667	5.59441
umbelliferone sulfate	Food Component/Plant	Xenobiotics	100006282	0.396345	0.361109	0.967026	1.04493	0.894929	0.533237	0.501532	0.926244	14.0351	0.417552	0.511951	0.972738	6.29371
indolepropionate	Tryptophan Metabolism	Amino Acid	100001083	0.397024	0.361326	0.805677	1.32837	0.488656	0.887528	0.61953	0.709801	83.6257	0.62354	0.475224	0.821985	67.1329
X-17704			999917704	0.398349	0.362131	1.07737	1.28077	0.906269	1.51859	0.237548	1.17012	57.8947	0.883079	0.934982	1.00967	40.5594
lactosialyltetraose b	Disaccharides and Oligosaccharides	Carbohydrate	100021635	0.39898	0.362304	1.0536	1.1895	0.933222	0.313048	0.47515	0.93958	34.5029	1.2705	0.0554892	1.18312	37.0629
metoclopramide	Drug - Gastrointestinal	Xenobiotics	100015782	0.400414	0.363204	1.07342	1.26615	0.910022	0.426731	0.658305	0.843454	91.2281	4.60506	0.336565	1.08652	97.9021
1-stearoyl-2-arachidonoyl-GPE (18:0/20:4)	Phosphatidylethanolamine (PE)	Lipid	100008977	0.402394	0.364597	0.841693	1.25992	0.562294	1.06422	0.76275	1.21102	88.3041	0.811823	0.322753	0.806416	18.1818
3-hydroxyphenylacetate	Phenylalanine Metabolism	Amino Acid	114	0.403879	0.364644	1.12374	1.47786	0.854474	0.541999	0.071997	0.378048	53.8012	3.59691	0.178454	1.21491	81.1189
trans-3,4-methyleneheptanoylcarnitine	Fatty Acid Metabolism (Acyl Carnitine, Monounsaturated)	Lipid	100009234	0.40391	0.364644	1.10861	1.4123	0.870221	1.20794	0.674205	1.05774	43.2749	2.17883	0.240313	1.46536	82.5175
7-methylurate	Xanthine Metabolism	Xenobiotics	100002241	0.404419	0.364644	0.955199	1.06387	0.857629	0.875082	0.935109	0.993487	12.8655	0.633428	0.285596	0.922586	3.4965
glutamine conjugate of C6H10O2 (2)*	Partially Characterized Molecules	Partially Characterized Molecules	100020262	0.404562	0.364644	0.973384	1.03713	0.913555	0.521392	0.326886	0.908695	0	0.558632	0.589854	0.981678	0
N-formylanthranilic acid	Tryptophan Metabolism	Amino Acid	100004561	0.404978	0.364644	1.05589	1.20006	0.929036	0.284661	0.233961	0.853244	5.84795	1.12464	0.104451	1.12931	2.7972
N-carbamoylserine	Glycine, Serine and Threonine Metabolism	Amino Acid	100009245	0.405135	0.364644	0.843924	1.25838	0.565974	0.811719	0.215427	0.562737	8.77193	0.827222	0.748177	0.929747	2.7972
X-23680			999923680	0.405555	0.364644	0.900418	1.15291	0.703224	1.07399	0.979922	1.00416	0	1.02169	0.187449	0.772971	0
N2-acetyl,N6-methyllysine	Lysine Metabolism	Amino Acid	100020546	0.407563	0.366048	0.88457	1.18248	0.661716	0.96892	0.650426	1.09993	0.584795	0.70768	0.105847	0.713541	1.3986
cyclo(pro-sulfo-tyr)*	Dipeptide	Peptide	100020992	0.410502	0.367591	0.934957	1.09736	0.796587	0.514084	0.208229	0.778059	7.01754	0.00664993	0.736194	0.97027	3.4965
X-15461			999915461	0.410811	0.367591	0.992643	1.01027	0.975328	0.544087	0.695531	0.990233	15.7895	0.381861	0.464905	0.992998	0
1-stearoyl-GPE (18:0)	Lysophospholipid	Lipid	100001461	0.411004	0.367591	0.785378	1.39705	0.441515	0.509042	0.45079	0.584886	80.7018	0.766831	0.575036	0.834506	76.9231
4-hydroxypyridine	Chemical	Xenobiotics	100000825	0.411071	0.367591	0.959799	1.05845	0.870346	0.283199	0.462061	0.936535	30.4094	0.626704	0.620521	0.970613	57.3427
X-13431			999913431	0.411751	0.367797	0.900174	1.15714	0.70027	0.961737	0.705301	0.928391	0	0.991857	0.448807	0.879849	0
anthranilate	Tryptophan Metabolism	Amino Acid	1258	0.412815	0.368348	1.09683	1.36835	0.879179	0.422435	0.122274	0.593774	21.6374	1.25008	0.156297	1.18503	43.3566
X-24588			999924588	0.413896	0.368674	1.04762	1.17132	0.936993	0.980346	0.947282	1.00688	12.2807	1.33481	0.350326	1.06568	0
3-hydroxyphenylacetate sulfate	Tyrosine Metabolism	Amino Acid	100006634	0.414079	0.368674	0.900785	1.15749	0.701009	0.833625	0.517239	0.828677	0	0.686555	0.553953	0.919102	0
2-hydroxyheptanoate*	Fatty Acid, Monohydroxy	Lipid	100019960	0.415102	0.368821	0.910285	1.14119	0.726104	0.847533	0.45722	0.858036	16.9591	0.618951	0.630429	0.935211	25.8741
3-sulfinovaline	Drug - Antibiotic	Xenobiotics	100021790	0.4152	0.368821	0.842066	1.27329	0.556883	0.22419	0.435006	0.393732	83.6257	0.461218	0.491669	0.862951	86.014
phenylacetylglutamine	Acetylated Peptides	Peptide	100001417	0.415781	0.368821	1.04029	1.14411	0.945885	0.618659	0.214524	0.678923	0	0.905298	0.308072	1.05136	0
2-octenoylglycine	Fatty Acid Metabolism (Acyl Glycine)	Lipid	100016114	0.416042	0.368821	0.931894	1.10456	0.78622	0.3609	0.323384	0.683452	59.0643	0.508146	0.544087	0.947434	25.8741
methylsuccinoylcarnitine	Leucine, Isoleucine and Valine Metabolism	Amino Acid	100009275	0.418519	0.370617	0.938327	1.09479	0.804223	0.780072	0.604958	0.927723	1.16959	0.669985	0.529375	0.942786	2.0979
3-hydroxypropanoate	Fatty Acid, Monohydroxy	Lipid	115	0.419218	0.370836	0.955749	1.06669	0.856348	0.665562	0.747507	0.981424	24.5614	0.358399	0.0681849	0.687862	2.0979
X-25805			999925805	0.42047	0.371403	0.959201	1.0615	0.866756	0.498202	0.43049	0.842356	43.8596	0.503202	0.524442	0.966685	30.7692
3-hydroxyphenylacetoylglutamine	Acetylated Peptides	Peptide	100019831	0.420764	0.371403	1.15834	1.65671	0.809894	0.843496	0.1777	0.602678	7.60234	1.0313	0.09478	1.41768	1.3986
4-ureidobutyrate	Pyrimidine Metabolism, Uracil containing	Nucleotide	100000718	0.421487	0.371642	0.791158	1.40062	0.446895	0.818858	0.103101	0.426501	1.16959	0.822693	0.899563	1.0453	0
X-24796			999924796	0.422143	0.371821	0.859712	1.24349	0.594378	0.881829	0.772291	0.940584	38.5965	0.792847	0.232507	0.611229	16.7832
N-palmitoyl-sphinganine (d18:0/16:0)	Dihydroceramides	Lipid	100009028	0.423447	0.37257	0.964558	1.05366	0.88299	0.230089	0.490225	0.813331	76.6082	0.649056	0.481046	0.96838	44.0559
indoleacetate	Tryptophan Metabolism	Amino Acid	100001034	0.426653	0.373697	0.974132	1.03916	0.913176	0.552797	0.405157	0.929692	7.60234	0.555207	0.603216	0.981672	6.99301
glycylleucine	Dipeptide	Peptide	100001258	0.427109	0.373697	0.927879	1.11615	0.771365	0.549946	0.487235	0.895995	12.8655	0.811004	0.636036	0.945951	32.1678
4-methylguaiacol sulfate	Benzoate Metabolism	Xenobiotics	100006105	0.42724	0.373697	0.942081	1.09158	0.813054	0.692206	0.278854	0.769815	9.35673	0.468567	0.630579	0.962686	10.4895
choline	Phospholipid Metabolism	Lipid	1256	0.428397	0.373697	0.894138	1.17943	0.677853	0.86962	0.931617	0.978788	0	0.701929	0.367385	0.85691	0
X-24453			999924453	0.428464	0.373697	0.986861	1.0197	0.955075	0.342202	0.428261	0.950358	5.26316	0.342055	0.543982	0.989558	20.979
X-21471			999921471	0.428763	0.373697	0.951657	1.07592	0.841744	0.515192	0.586105	0.861077	69.5906	0.811138	0.493196	0.956889	51.7483
X-19299			999919299	0.429479	0.373697	0.997009	1.00444	0.989629	0.0862928	0.435133	0.653334	73.6842	0.204829	0.432643	0.99703	64.3357
salicyluric glucuronide*	Drug - Analgesics, Anesthetics	Xenobiotics	100001332	0.429764	0.373697	1.01907	1.06797	0.972395	0.631338	0.496723	0.894976	45.0292	5.22611	0.368722	1.02197	32.1678
sulfate of piperine metabolite C16H19NO3 (3)*	Food Component/Plant	Xenobiotics	100020497	0.430587	0.373697	1.14481	1.60246	0.817864	1.27085	0.0614001	2.28209	88.3041	0.902571	0.94763	1.01231	74.8252
3-hydroxymyristate	Fatty Acid, Monohydroxy	Lipid	100000882	0.430633	0.373697	0.874856	1.21993	0.627389	0.913603	0.895476	0.962346	0	0.678435	0.381938	0.833446	0
sphingosine	Sphingosines	Lipid	297	0.430635	0.373697	0.970065	1.04623	0.899447	0.322799	0.520859	0.901356	19.2982	0.640383	0.513174	0.974369	6.99301
beta-guanidinopropanoate	Food Component/Plant	Xenobiotics	100001411	0.43078	0.373697	1.12169	1.49259	0.842955	0.375079	0.0611725	0.182966	68.4211	2.23686	0.270026	1.1769	69.2308
3-hydroxy-2-methylpyridine sulfate	Chemical	Xenobiotics	100020975	0.430909	0.373697	0.950634	1.07826	0.838111	0.999535	0.529588	1.05908	28.0702	0.338379	0.0832723	0.854924	6.29371
glucuronide of C10H18O2 (7)*	Partially Characterized Molecules	Partially Characterized Molecules	100020014	0.431374	0.373697	0.995411	1.00688	0.984071	0.562939	0.625987	0.996211	19.2982	0.506677	0.524032	0.99438	11.1888
X-24408			999924408	0.431556	0.373697	0.779272	1.45074	0.418589	0.84886	0.175125	0.574986	0.584795	0.918358	0.671682	1.23793	0
nicotinamide	Nicotinate and Nicotinamide Metabolism	Cofactors and Vitamins	432	0.432181	0.373843	0.943991	1.09001	0.817532	0.886172	0.802101	0.979239	1.16959	0.445778	0.239623	0.835804	1.3986
behenoyl dihydrosphingomyelin (d18:0/22:0)*	Dihydrosphingomyelins	Lipid	100009026	0.433079	0.374226	0.158178	15.9006	0.00157355	0.994069	0.996694	0	98.2456	0.59248	0.433079	0.158178	94.4056
X-21807			999921807	0.433806	0.374437	1.05819	1.21919	0.918448	1.03634	0.898315	1.02113	23.9766	0.935074	0.418254	1.06736	11.1888
butyrylputrescine/isobutyrylputrescine	Polyamine Metabolism	Amino Acid	100021922	0.434303	0.374437	1.05001	1.18664	0.929107	0.866596	0.637583	0.882647	6.43275	1.25032	0.358277	1.06077	9.79021
5-methyluridine (ribothymidine)	Pyrimidine Metabolism, Uracil containing	Nucleotide	100001446	0.434692	0.374437	0.935994	1.10496	0.792863	0.754986	0.935738	0.992314	5.26316	0.513747	0.127609	0.758127	4.8951
delta-CEHC sulfate	Tocopherol Metabolism	Cofactors and Vitamins	100020484	0.435275	0.374546	0.926441	1.12247	0.764645	1.03289	0.813288	0.95583	0	1.2686	0.442785	0.916219	0
glycoursodeoxycholic acid sulfate (1)	Secondary Bile Acid Metabolism	Lipid	100020819	0.43754	0.376101	1.37751	3.09211	0.613673	0.177952	0.550069	0.564686	96.4912	4.49416	0.251635	1.68917	97.2028
N-acetyl-1-methylhistidine*	Histidine Metabolism	Amino Acid	100004299	0.44031	0.378006	1.16609	1.72274	0.789299	1.04799	0.508188	1.19194	2.33918	1.06476	0.677194	1.1336	1.3986
8-hydroxyoctanoate	Fatty Acid, Monohydroxy	Lipid	100000956	0.440678	0.378006	0.93283	1.11317	0.781705	0.996253	0.957253	1.00708	12.2807	0.383597	0.267554	0.871768	27.972
maltol sulfate	Food Component/Plant	Xenobiotics	100006106	0.441414	0.378242	0.981034	1.03005	0.934355	0.441155	0.424501	0.958887	15.7895	0.467954	0.656416	0.987518	1.3986
nicotinate	Nicotinate and Nicotinamide Metabolism	Cofactors and Vitamins	567	0.443087	0.37928	0.939485	1.10196	0.800963	0.472486	0.536118	0.937142	51.462	0.456747	0.649197	0.943034	47.5524
X-21959			999921959	0.444967	0.380109	1.06856	1.26678	0.901364	0.970506	0.79933	0.958651	5.84795	1.01291	0.292901	1.11305	31.4685
X-11795			999911795	0.44536	0.380109	0.918336	1.14293	0.737875	0.756106	0.47433	0.765885	60.2339	0.450949	0.56506	0.934902	52.4476
trizma acetate	Chemical	Xenobiotics	100000856	0.445444	0.380109	0.997545	1.00386	0.991266	0.618105	0.621489	0.998116	79.5322	0.687202	0.518804	0.996138	47.5524
hydantoin-5-propionate	Histidine Metabolism	Amino Acid	100002514	0.447084	0.38097	0.82245	1.36129	0.496899	0.850952	0.0970977	0.518277	0	1.14138	0.677446	1.15092	2.0979
allantoin	Purine Metabolism, (Hypo)Xanthine/Inosine containing	Nucleotide	1002	0.448443	0.38097	0.90309	1.17543	0.69385	0.837515	0.962304	1.009	0	0.571329	0.261338	0.807073	0
hydroxycotinine	Tobacco Metabolite	Xenobiotics	100002717	0.448496	0.38097	1.15648	1.68427	0.794082	0.32824	0.422504	0.507591	88.8889	1.19292	0.334504	1.20934	91.6084
4-hydroxycatechol sulfate	Benzoate Metabolism	Xenobiotics	100006169	0.448609	0.38097	1.02548	1.09443	0.960871	0.442091	0.282171	0.717116	43.2749	0.785386	0.379782	1.02976	9.09091
X-25656			999925656	0.448773	0.38097	1.01445	1.05282	0.977479	1.78185	0.140437	1.03508	0	0.632448	0.456931	0.976265	0
glucarate (saccharate)	Ascorbate and Aldarate Metabolism	Cofactors and Vitamins	1020	0.451786	0.383113	0.958681	1.07006	0.858892	0.422522	0.252081	0.919344	6.43275	1.52352	0.849713	1.0166	13.2867
X-25417			999925417	0.452231	0.383113	1.01281	1.04697	0.979755	0.421339	0.711142	0.992498	64.9123	6.3305	0.055789	1.06016	85.3147
glutamine	Glutamate Metabolism	Amino Acid	563	0.454263	0.384222	0.92982	1.12504	0.768478	0.580691	0.069224	0.561348	0	0.738742	0.839855	0.979572	0
X-21851			999921851	0.454534	0.384222	1.06248	1.24536	0.906449	0.416827	0.115132	0.40505	46.1988	1.18146	0.326944	1.08355	33.5664
3-(3-hydroxyphenyl)propionate sulfate	Benzoate Metabolism	Xenobiotics	100005391	0.454945	0.384222	0.887534	1.21367	0.649038	0.684998	0.875229	1.02955	60.8187	0.295037	0.0828362	0.580197	41.2587
X-23922			999923922	0.455882	0.384397	1.10001	1.41321	0.85622	1.00878	0.969078	1.01039	0	1.12224	0.40739	1.12827	0.699301
1-palmitoyl-2-stearoyl-GPC (16:0/18:0)	Phosphatidylcholine (PC)	Lipid	100008921	0.456241	0.384397	0.740804	1.63105	0.336464	0.548952	0.998934	6.50904e-10	97.6608	0.459407	0.456241	0.740804	74.1259
ascorbic acid 2-sulfate	Ascorbate and Aldarate Metabolism	Cofactors and Vitamins	100009329	0.456944	0.384397	1.11917	1.50565	0.831893	1.02626	0.546979	1.1603	0	0.76876	0.635357	1.0951	0
tauroursodeoxycholate	Secondary Bile Acid Metabolism	Lipid	100002912	0.457024	0.384397	1.00778	1.02858	0.987405	0.304713	0.204412	0.724358	56.1404	10.5701	0.425755	1.00834	43.3566
X-13507			999913507	0.458633	0.385355	0.920323	1.14632	0.738879	0.868707	0.266281	0.822002	0	1.50237	0.964123	0.993495	0.699301
2,3-dihydroxyisovalerate	Food Component/Plant	Xenobiotics	100002417	0.45941	0.385613	0.952014	1.08448	0.835726	0.467084	0.194194	0.746502	0	0.662528	0.708975	0.974368	0
X-19913			999919913	0.461254	0.386766	1.03377	1.12925	0.946357	0.86532	0.844445	0.985617	0.584795	1.48639	0.279498	1.06348	1.3986
homovanillate (HVA)	Tyrosine Metabolism	Amino Acid	117	0.462381	0.387077	0.949502	1.09021	0.826953	0.921734	0.735962	0.97537	1.75439	0.597083	0.170708	0.72612	5.59441
p-cresol glucuronide*	Tyrosine Metabolism	Amino Acid	100006191	0.462978	0.387077	0.986789	1.02246	0.952359	0.293637	0.15698	0.705249	13.4503	0.21382	0.52757	0.988588	11.8881
putrescine	Polyamine Metabolism	Amino Acid	49	0.46304	0.387077	0.984592	1.02628	0.944593	0.484218	0.541757	0.969937	0	0.578346	0.599549	0.987814	16.7832
norfentanyl	Drug - Analgesics, Anesthetics	Xenobiotics	100021109	0.463793	0.387091	1.06083	1.24239	0.905806	2.95106	0.183862	1.12976	78.3626	0.890485	0.364288	0.858317	85.3147
theophylline	Xanthine Metabolism	Xenobiotics	100000437	0.464	0.387091	0.969218	1.05382	0.891413	0.833233	0.900746	0.993927	5.84795	0.622393	0.1994	0.893319	4.8951
cholesterol	Sterol	Lipid	266	0.465173	0.387675	0.940295	1.1092	0.797107	0.296937	0.468558	0.85904	43.8596	0.788588	0.631681	0.95683	14.6853
1-palmitoyl-GPG (16:0)*	Lysophospholipid	Lipid	100005717	0.46571	0.38773	1.045	1.17618	0.928446	0.278355	0.675308	0.794019	90.0585	1.66512	0.435349	1.04849	74.1259
glucuronide of C8H14O2 (4)*	Partially Characterized Molecules	Partially Characterized Molecules	100020030	0.466249	0.387785	0.905639	1.18236	0.693684	1.05448	0.978719	0.992866	2.33918	0.977426	0.40682	0.877307	4.8951
isoputreanine	Polyamine Metabolism	Amino Acid	100003262	0.467656	0.388111	0.804795	1.44611	0.447889	0.842631	0.361986	0.682169	0	0.859023	0.912981	0.954491	0
2-methylbutyrylglycine	Leucine, Isoleucine and Valine Metabolism	Amino Acid	100001155	0.468295	0.388111	1.06819	1.27663	0.893777	0.703553	0.174887	0.707014	0	1.49284	0.196103	1.13407	0.699301
N,N-dimethyl-5-aminovalerate	Lysine Metabolism	Amino Acid	100020842	0.468777	0.388111	1.02522	1.0967	0.958406	1.93524	0.0189849	1.15718	2.92398	0.620985	0.492797	0.972101	10.4895
propionylglycine	Fatty Acid Metabolism (also BCAA Metabolism)	Lipid	100001150	0.468958	0.388111	0.929388	1.13311	0.762296	0.685437	0.568978	0.883958	52.6316	0.895032	0.604326	0.942466	39.1608
quinate	Food Component/Plant	Xenobiotics	100000442	0.469005	0.388111	1.04579	1.18054	0.926425	1.83503	0.147575	1.11088	9.94152	0.710839	0.331339	0.891721	33.5664
alpha-tocopherol	Tocopherol Metabolism	Cofactors and Vitamins	1105	0.470245	0.388745	0.961367	1.06988	0.863864	0.221775	0.144358	0.548692	33.9181	0.36426	0.593973	0.97108	0.699301
glucuronide of C10H18O2 (1)*	Partially Characterized Molecules	Partially Characterized Molecules	100019990	0.471168	0.388803	0.964621	1.06391	0.874596	0.240035	0.278692	0.839666	54.9708	0.540603	0.685594	0.97894	56.6434
picolinate	Tryptophan Metabolism	Amino Acid	1022	0.471262	0.388803	0.944051	1.10413	0.807178	0.783879	0.885116	0.987751	0.584795	0.628202	0.0942045	0.682076	0
hydroxymethylpyrimidine	Thiamine Metabolism	Cofactors and Vitamins	100003365	0.473341	0.390126	0.969215	1.0557	0.889818	0.471252	0.425626	0.895996	4.09357	0.555493	0.624001	0.977719	14.6853
X-12193			999912193	0.473844	0.390149	0.939429	1.1146	0.791786	0.914235	0.973634	1.00362	0	0.602511	0.216987	0.836069	0.699301
cinnamoylglycine	Food Component/Plant	Xenobiotics	100002253	0.475935	0.391225	0.96562	1.06312	0.877066	0.487954	0.580856	0.945055	36.2573	0.440148	0.609602	0.971846	32.1678
fucitol	Food Component/Plant	Xenobiotics	100002455	0.476104	0.391225	0.895821	1.21238	0.661919	0.727697	0.454373	0.799942	0	0.769541	0.703704	0.933682	0
histidine betaine (hercynine)*	Food Component/Plant	Xenobiotics	100004059	0.478129	0.391911	1.08841	1.37548	0.86125	0.963223	0.712847	1.0851	45.614	0.943993	0.544128	1.08976	73.4266
morphine-3-glucuronide	Drug - Analgesics, Anesthetics	Xenobiotics	100016052	0.478517	0.391911	1.0671	1.27704	0.891667	1.35392	0.612534	1.04991	81.8713	8.35553	0.456208	1.25232	93.7063
X-12729			999912729	0.478593	0.391911	0.934994	1.12604	0.776359	0.660996	0.650483	0.924907	5.26316	0.817405	0.582343	0.939416	0
X-17842			999917842	0.478849	0.391911	0.986879	1.02362	0.951454	0.491154	0.17621	0.61074	1.16959	0.516798	0.522304	0.988122	1.3986
lactobacillic acid	Bacterial/Fungal	Xenobiotics	100021065	0.480552	0.392566	0.883272	1.24701	0.625634	0.409519	0.559494	0.829812	4.67836	0.716206	0.645395	0.907571	36.3636
acetylcholine	Neurotransmitter	Lipid	1749	0.480605	0.392566	0.902915	1.19921	0.679829	0.525316	0.274955	0.751832	23.9766	0.902465	0.904066	0.979253	25.8741
4-hydroxybenzoate	Benzoate Metabolism	Xenobiotics	100000862	0.481212	0.392671	0.951772	1.09211	0.829465	0.781166	0.93453	1.009	12.2807	0.3996	0.322429	0.913259	25.1748
famotidine	Drug - Gastrointestinal	Xenobiotics	100003964	0.483365	0.394035	1.00349	1.01332	0.993758	0.722916	0.999781	0.000802045	99.4152	3.60921	0.483365	1.00349	89.5105
beta-alanine	Pyrimidine Metabolism, Uracil containing	Nucleotide	244	0.48447	0.394393	0.894737	1.22212	0.655054	0.726659	0.177723	0.604179	0	0.86478	0.889621	0.975897	4.1958
glucuronide of C16H30O4 (1)*	Partially Characterized Molecules	Partially Characterized Molecules	100019989	0.484764	0.394393	0.869811	1.28634	0.588157	0.910721	0.920523	1.03321	66.0819	0.573577	0.337972	0.785581	44.0559
X-18345			999918345	0.485669	0.394545	0.98526	1.02726	0.944976	0.332495	0.181292	0.695882	0.584795	0.543031	0.552464	0.987388	0
X-23423			999923423	0.485912	0.394545	0.920301	1.16248	0.728578	0.985674	0.828837	1.06755	9.94152	0.676915	0.394786	0.895508	8.39161
N-methylalanine	Alanine and Aspartate Metabolism	Amino Acid	100001823	0.487647	0.395193	1.07642	1.32523	0.874318	0.54374	0.233133	0.622398	44.4444	1.19673	0.293617	1.12257	49.6503
N-stearoyl-sphinganine (d18:0/18:0)*	Dihydroceramides	Lipid	922	0.487672	0.395193	0.9195	1.16543	0.725468	0.365257	0.99225	6.04808e-115	91.2281	0.465928	0.487672	0.9195	81.8182
lacto-N-fucopentaose I	Disaccharides and Oligosaccharides	Carbohydrate	100002938	0.490451	0.397052	0.969993	1.05773	0.889532	0.349528	0.362769	0.936872	36.8421	0.775326	0.87044	0.990889	27.972
X-12834			999912834	0.491835	0.397628	0.943772	1.11309	0.800214	0.390903	0.555314	0.897753	66.0819	0.411517	0.639459	0.956546	44.7552
X-23593			999923593	0.492131	0.397628	0.878843	1.27042	0.607962	0.756371	0.157043	0.548757	0	0.884847	0.94703	0.986161	0
6beta-hydroxycortisol	Corticosteroids	Lipid	100021049	0.493485	0.397919	1.15665	1.75426	0.762619	0.73792	0.174091	0.630143	7.60234	1.204	0.0491629	1.70881	6.99301
1-palmitoyl-GPI (16:0)	Lysophospholipid	Lipid	100001655	0.493755	0.397919	0.70521	1.91748	0.259361	0.14042	0.734782	0.339668	93.5673	0.8612	0.523252	0.718897	94.4056
X-24812			999924812	0.493945	0.397919	0.888481	1.24676	0.633159	1.00045	0.730159	1.08551	28.0702	0.707137	0.173674	0.71013	39.8601
glycocholenate sulfate*	Secondary Bile Acid Metabolism	Lipid	100001989	0.495431	0.398724	0.983573	1.03155	0.937832	0.631946	0.736715	0.988491	29.8246	0.888858	0.530473	0.978718	13.2867
4-methyl-2-oxopentanoate	Leucine, Isoleucine and Valine Metabolism	Amino Acid	100000551	0.496242	0.398983	0.907698	1.19976	0.686735	0.629168	0.269303	0.77382	3.50877	0.887932	0.996909	0.999302	0.699301
desmethylnaproxen sulfate	Drug - Analgesics, Anesthetics	Xenobiotics	100001788	0.496724	0.398983	1.02764	1.11169	0.949939	1.58171	0.484905	1.02842	79.5322	0.564963	0.339539	0.140563	94.4056
trans-2-hexenoylglycine	Fatty Acid Metabolism (Acyl Glycine)	Lipid	100019884	0.499374	0.400719	0.952724	1.09647	0.827823	0.572445	0.324327	0.831741	0.584795	0.62363	0.747404	0.975306	0
glucuronide of C8H18O2 (1)*	Partially Characterized Molecules	Partially Characterized Molecules	100019993	0.500004	0.400747	0.991391	1.01662	0.966791	0.887382	0.997298	1.00007	35.0877	0.512449	0.397043	0.9865	37.7622
1,7-dimethylurate	Xanthine Metabolism	Xenobiotics	100001399	0.500711	0.400747	0.951846	1.09888	0.824482	0.962965	0.87222	1.01926	1.16959	0.697752	0.3256	0.912428	2.0979
X-23459			999923459	0.500873	0.400747	0.907981	1.20267	0.685497	0.8064	0.382303	0.80402	2.92398	0.823668	0.834247	0.964003	5.59441
X-12456			999912456	0.502577	0.401719	0.812843	1.48968	0.443527	0.536338	0.187056	0.328753	71.9298	0.905821	0.840852	0.935469	63.6364
X-24590			999924590	0.505059	0.40331	0.968418	1.06425	0.881215	0.938155	0.692479	0.980469	0	0.67616	0.275076	0.817575	0
phenylacetylthreonine	Acetylated Peptides	Peptide	100010899	0.5058	0.403509	0.960516	1.08153	0.853043	0.398488	0.0303299	0.452142	0.584795	0.690583	0.755102	0.981035	0
heptanoylglutamine	Fatty Acid Metabolism (Acyl Glutamine)	Lipid	100001745	0.512855	0.40874	0.947075	1.11459	0.804738	0.983564	0.592047	1.101	61.4035	0.512217	0.308698	0.908992	31.4685
cis-urocanate	Histidine Metabolism	Amino Acid	100003425	0.514265	0.409036	0.91444	1.19643	0.698912	0.960538	0.883592	0.968248	0	0.8379	0.4735	0.881987	0
carnitine of C10H14O2 (5)*	Partially Characterized Molecules	Partially Characterized Molecules	100021678	0.514533	0.409036	1.09029	1.41392	0.840729	1.17584	0.798793	1.0551	43.8596	1.83873	0.526987	1.11412	58.7413
allantoic acid	Purine Metabolism, (Hypo)Xanthine/Inosine containing	Nucleotide	218	0.514854	0.409036	0.914072	1.19785	0.697524	0.380076	0.469304	0.878161	72.5146	0.458487	0.881583	0.968407	74.1259
4-hydroxycinnamate sulfate	Tyrosine Metabolism	Amino Acid	100006095	0.515643	0.409036	0.972585	1.05761	0.894394	0.215755	0.281198	0.733652	56.7251	0.264296	0.62042	0.978812	48.2517
indoleacetylglycine	Tryptophan Metabolism	Amino Acid	100006730	0.515759	0.409036	0.939942	1.13298	0.779793	0.619852	0.7205	0.909359	52.6316	0.529136	0.576358	0.94455	20.979
1-palmitoyl-GPC (16:0)	Lysophospholipid	Lipid	100001263	0.516216	0.409036	0.976094	1.05007	0.907333	0.36065	0.445682	0.913412	49.7076	0.718236	0.665995	0.983199	32.8671
hexanoylcarnitine (C6)	Fatty Acid Metabolism (Acyl Carnitine, Medium Chain)	Lipid	100000781	0.517837	0.409826	0.95227	1.10442	0.821082	0.484029	0.301516	0.85831	22.2222	1.10291	0.890496	0.987957	9.79021
dihomo-linoleate (20:2n6)	Long Chain Polyunsaturated Fatty Acid (n3 and n6)	Lipid	1231	0.519018	0.409826	0.955637	1.09696	0.832523	0.0753401	0.632973	0.965742	73.0994	0.798389	0.487782	0.832268	0
sulfate of piperine metabolite C16H19NO3 (2)*	Food Component/Plant	Xenobiotics	100020496	0.5191	0.409826	1.08988	1.41581	0.838977	1.24399	0.131918	1.74524	87.1345	0.835399	0.914053	1.01557	67.8322
myo-inositol	Inositol Metabolism	Lipid	363	0.51921	0.409826	0.892346	1.26168	0.631128	0.887549	0.905345	0.973024	0	0.720921	0.387366	0.787665	0
lactodifucotetraose	Disaccharides and Oligosaccharides	Carbohydrate	100005443	0.519953	0.410018	0.961523	1.0836	0.853201	0.670041	0.739205	0.974293	37.4269	0.621906	0.53994	0.942076	28.6713
phenethylamine	Phenylalanine Metabolism	Amino Acid	1207	0.520568	0.410109	0.971993	1.05998	0.891306	0.45166	0.427669	0.849811	23.9766	0.563276	0.629178	0.978373	26.5734
X-24811			999924811	0.523148	0.411747	1.05288	1.2333	0.898848	1.86333	0.099973	1.19273	58.4795	0.53443	0.361274	0.894041	20.979
X-18888			999918888	0.524011	0.412031	0.984317	1.03336	0.937601	0.636807	0.840084	0.988805	1.16959	0.474004	0.541071	0.983214	5.59441
benzoate	Benzoate Metabolism	Xenobiotics	100000008	0.527664	0.414507	1.02551	1.10888	0.948403	1.6727	0.144112	1.07216	8.77193	0.119552	0.282481	0.924848	10.4895
cis-3,4-methyleneheptanoylglycine	Fatty Acid Metabolism (Acyl Glycine)	Lipid	100021992	0.53146	0.416798	0.932916	1.15957	0.750564	0.828919	0.441082	0.814384	0.584795	0.874669	0.737247	0.95988	0.699301
X-25936			999925936	0.531772	0.416798	0.884005	1.30103	0.60065	0.904189	0.835391	0.930714	1.16959	0.740484	0.537203	0.862302	0
syringol sulfate	Food Component/Plant	Xenobiotics	100006256	0.532104	0.416798	0.951737	1.1115	0.81494	0.192311	0.101078	0.347778	57.8947	0.481445	0.66974	0.966547	30.0699
X-25105			999925105	0.533092	0.417174	1.06515	1.29897	0.873414	1.20957	0.598098	1.06913	8.18713	1.2267	0.736743	1.05817	7.69231
X-25457			999925457	0.534085	0.417482	1.09009	1.43068	0.830573	0.85714	0.890999	1.02907	2.92398	1.05033	0.478061	1.14055	1.3986
histamine	Histidine Metabolism	Amino Acid	354	0.534503	0.417482	0.94991	1.11713	0.807721	0.0672795	0.539432	0.950495	49.1228	0.0451557	0.486364	0.00480695	91.6084
glycerol	Glycerolipid Metabolism	Lipid	1254	0.535242	0.417487	0.968076	1.07263	0.873712	1.20924	0.537279	1.04093	0.584795	0.304248	0.0600245	0.847249	4.8951
X-12708			999912708	0.535814	0.417487	1.17743	1.97464	0.702077	1.01546	0.582627	1.28571	0	0.992479	0.711469	1.12689	0.699301
X-21788			999921788	0.536036	0.417487	0.857242	1.39631	0.526288	0.847301	0.194557	0.470881	0	0.827681	0.944705	0.981072	0
3-hydroxyadipate	Fatty Acid, Dicarboxylate	Lipid	100004396	0.537715	0.417744	0.955479	1.1044	0.826643	0.749813	0.756947	0.955951	1.75439	0.617798	0.594077	0.955316	0.699301
X-12680			999912680	0.538616	0.417744	0.988383	1.02589	0.952248	0.293983	0.407101	0.931161	1.16959	0.434554	0.657957	0.991411	0.699301
1,2-dipalmitoyl-GPC (16:0/16:0)	Phosphatidylcholine (PC)	Lipid	100000657	0.539543	0.417744	0.962852	1.08663	0.853175	0.11469	0.475136	0.592246	77.7778	0.668779	0.578623	0.966193	6.99301
X-21803			999921803	0.539699	0.417744	0.933697	1.16259	0.74987	0.690471	0.597263	0.89034	56.1404	0.689438	0.689086	0.949338	31.4685
2,3-dihydroxy-3-methylvalerate	Leucine, Isoleucine and Valine Metabolism	Amino Acid	100002634	0.540033	0.417744	1.03314	1.14668	0.930835	0.29939	0.0628976	0.636817	7.01754	1.31464	0.295541	1.0587	8.39161
alpha-tocopherol acetate	Tocopherol Metabolism	Cofactors and Vitamins	100002328	0.540084	0.417744	0.942103	1.14014	0.778468	1.1163	0.16324	3.18653	97.076	0.297256	0.434602	0.926275	86.014
4-ethylphenylsulfate	Benzoate Metabolism	Xenobiotics	100001756	0.540122	0.417744	0.95093	1.11701	0.809544	0.669297	0.510584	0.872064	40.3509	0.465345	0.700891	0.966248	30.7692
nicotinamide riboside	Nicotinate and Nicotinamide Metabolism	Cofactors and Vitamins	100001310	0.540436	0.417744	0.879529	1.32662	0.583112	0.971416	0.856108	1.07845	1.75439	0.741376	0.415554	0.820698	3.4965
X-24414			999924414	0.541911	0.418364	1.00831	1.0355	0.98184	4.04065	0.180186	1.03184	1.16959	0.87231	0.836656	0.996569	0
3-hydroxyoctanoate	Fatty Acid, Monohydroxy	Lipid	100000773	0.542749	0.418364	0.912753	1.22468	0.680276	0.895865	0.91268	0.97729	31.5789	0.539403	0.447615	0.849463	34.965
1-stearoyl-2-docosahexaenoyl-GPC (18:0/22:6)	Phosphatidylcholine (PC)	Lipid	100008916	0.543067	0.418364	0.186346	41.8632	0.000829483	0.973496	0.998998	4.32287e-15	98.2456	0.970778	0.543067	0.186346	97.2028
cotinine	Tobacco Metabolite	Xenobiotics	848	0.543755	0.418364	0.828302	1.52156	0.450908	0.837599	0.635264	0.618636	92.3977	0.519817	0.627587	0.853741	91.6084
myristoleoylcarnitine (C14:1)*	Fatty Acid Metabolism (Acyl Carnitine, Monounsaturated)	Lipid	100006051	0.543787	0.418364	0.675528	2.39677	0.190397	0.856584	0.999279	1.42992e-28	96.4912	0.852409	0.543787	0.675528	92.3077
glycerol 3-phosphate	Glycerolipid Metabolism	Lipid	100000258	0.545275	0.418819	0.928355	1.18123	0.729616	0.779871	0.620874	0.903886	1.16959	0.753748	0.700458	0.942526	0
bilirubin degradation product, C16H18N2O5 (2)**	Partially Characterized Molecules	Partially Characterized Molecules	100022004	0.545399	0.418819	0.905481	1.24925	0.656309	0.589392	0.161392	0.660877	40.9357	1.0893	0.835397	1.04188	48.2517
benzoylcarnitine*	Chemical	Xenobiotics	100004555	0.547823	0.420288	0.984903	1.03499	0.937235	0.650113	0.310414	0.876046	4.09357	0.800475	0.680294	0.989425	29.3706
X-25539			999925539	0.548622	0.420508	0.951764	1.11863	0.809789	1.18034	0.500629	1.07055	16.9591	0.708414	0.0479509	0.755185	11.1888
2-furoylcarnitine	Food Component/Plant	Xenobiotics	100016070	0.550049	0.421208	0.987658	1.02871	0.948243	0.240892	0.352944	0.890712	17.5439	0.411402	0.653386	0.990581	23.0769
N-acetylhomocitrulline	Urea cycle; Arginine and Proline Metabolism	Amino Acid	100020513	0.556414	0.425685	1.01917	1.08576	0.95667	0.491016	0.522158	0.93561	1.16959	0.846457	0.407762	1.02852	1.3986
dimethylguanidino valeric acid (DMGV)*	Urea cycle; Arginine and Proline Metabolism	Amino Acid	100020866	0.558257	0.426697	0.926485	1.19635	0.717491	0.863558	0.506691	0.862361	4.09357	1.0545	0.808019	0.961682	25.1748
1-methyladenine	Purine Metabolism, Adenine containing	Nucleotide	54	0.559337	0.427104	1.025	1.11358	0.943463	1.21923	0.3476	1.04144	0	0.516546	0.106189	0.719297	0
glucuronide of C10H18O2 (8)*	Partially Characterized Molecules	Partially Characterized Molecules	100020015	0.55983	0.427104	0.987591	1.02992	0.946999	0.282687	0.529269	0.971182	50.8772	0.534369	0.7411	0.99206	49.6503
1,2,3-benzenetriol sulfate (1)	Chemical	Xenobiotics	100006373	0.56109	0.427668	0.900472	1.28234	0.632322	0.161729	0.438859	0.316284	83.6257	0.29529	0.623463	0.914652	65.035
X-15806			999915806	0.566063	0.431059	1.00198	1.00877	0.995234	0.48435	0.770349	0.99842	64.9123	3.24513	0.32483	1.00441	25.8741
1-methylguanine	Purine Metabolism, Guanine containing	Nucleotide	100001133	0.568218	0.43205	0.920663	1.22291	0.693116	0.90741	0.709409	1.05976	42.6901	0.402373	0.0126022	0.374222	33.5664
N-methylpipecolate	Bacterial/Fungal	Xenobiotics	100005383	0.568417	0.43205	0.941759	1.15741	0.766285	0.841493	0.595578	0.9317	1.16959	0.76882	0.805175	0.958619	0
N-methyl-GABA	Glutamate Metabolism	Amino Acid	100003152	0.57289	0.435047	0.964561	1.09347	0.850851	0.692039	0.442809	0.735649	4.09357	0.833095	0.655041	0.97145	14.6853
dodecanedioate (C12-DC)	Fatty Acid, Dicarboxylate	Lipid	100001102	0.574605	0.435945	0.958268	1.11207	0.825737	0.524555	0.243722	0.662976	8.77193	0.455494	0.750758	0.975599	4.1958
X-24354			999924354	0.575674	0.436353	0.918543	1.23684	0.682156	1.03767	0.845264	0.942786	29.2398	1.0916	0.59334	0.91048	25.8741
propionylcarnitine (C3)	Fatty Acid Metabolism (also BCAA Metabolism)	Lipid	100001162	0.576879	0.436862	0.986507	1.03473	0.940536	1.0139	0.848276	0.994661	8.18713	1.26313	0.4269	0.9615	5.59441
X-24660			999924660	0.577409	0.436862	1.06855	1.34923	0.84626	0.402398	0.302268	0.569079	75.4386	2.29384	0.423117	1.10259	77.6224
menthol glucuronide	Food Component/Plant	Xenobiotics	100022475	0.579023	0.43768	1.05132	1.25466	0.880942	0.567212	0.149513	0.616348	0	1.21646	0.32808	1.09592	0.699301
glucuronide of C9H10O4 (1)*	Partially Characterized Molecules	Partially Characterized Molecules	100020001	0.580237	0.438193	0.943353	1.15992	0.767218	0.830097	0.364847	0.817184	2.33918	0.82574	0.887907	0.983269	2.0979
saccharin	Food Component/Plant	Xenobiotics	100000870	0.585372	0.441402	1.00017	1.0008	0.99955	2.72164	0.0712999	1.00189	52.0468	0.704192	0.998439	0.999999	30.0699
adenosine-2',3'-cyclic monophosphate	Purine Metabolism, Adenine containing	Nucleotide	72	0.585561	0.441402	1.16057	1.9821	0.679543	0.943152	0.999958	1.90163e-06	98.2456	1.39178	0.585561	1.16057	94.4056
glycine conjugate of C9H16O2*	Partially Characterized Molecules	Partially Characterized Molecules	100020256	0.586646	0.441549	0.943406	1.16387	0.764701	0.673686	0.486996	0.782776	63.1579	0.768743	0.727212	0.961523	37.0629
X-24577			999924577	0.586831	0.441549	0.849541	1.52965	0.471821	1.00989	0.922839	1.04542	88.8889	0.0936439	0.422364	0.727374	90.9091
3-S-cysteinyl-2-methylpropanoate*	Chemical	Xenobiotics	100020488	0.589813	0.442225	0.946761	1.1551	0.775998	0.652374	0.0879626	0.522345	0	0.745912	0.930392	0.990845	0
vanillic acid glycine	Food Component/Plant	Xenobiotics	100021363	0.589869	0.442225	1.03108	1.15244	0.922495	1.14696	0.626352	1.03829	1.16959	0.688113	0.789461	1.02263	3.4965
mannose	Fructose, Mannose and Galactose Metabolism	Carbohydrate	803	0.590057	0.442225	0.929854	1.21149	0.71369	0.8737	0.8172	0.93799	2.92398	0.867596	0.625564	0.927333	3.4965
galactosylglycerol	Galactosyl Glycerolipids	Lipid	100003064	0.590567	0.442225	1.0121	1.05745	0.968702	1.13769	0.383084	1.04601	24.5614	0.635996	0.859253	1.00441	13.986
trans-aconitate	TCA Cycle	Energy	100001043	0.590819	0.442225	0.949753	1.14612	0.787033	1.05882	0.449013	1.09726	2.33918	0.586839	0.0698563	0.756591	4.8951
X-12407			999912407	0.590963	0.442225	1.00905	1.04274	0.976441	0.349726	0.453936	0.879949	43.2749	0.663287	0.539284	1.01039	25.8741
heptenedioate (C7:1-DC)*	Fatty Acid, Dicarboxylate	Lipid	100019981	0.594765	0.44419	0.967113	1.09392	0.855002	0.858723	0.755582	1.02333	38.0117	0.399721	0.132476	0.836337	13.2867
X-17365			999917365	0.594849	0.44419	0.949112	1.15056	0.782931	0.593907	0.222372	0.679062	38.5965	0.657063	0.871331	0.983411	26.5734
5alpha-pregnan-diol disulfate	Progestin Steroids	Lipid	100002015	0.595226	0.44419	0.95254	1.13969	0.796122	0.559116	0.520528	0.909047	60.2339	1.32932	0.863796	0.980254	60.1399
X-13844			999913844	0.595753	0.44419	1.04141	1.20982	0.896441	1.29467	0.264088	1.09424	31.5789	0.694477	0.0957334	0.669277	10.4895
(14 or 15)-methylpalmitate (a17:0 or i17:0)	Fatty Acid, Branched	Lipid	100002945	0.598285	0.445673	0.887816	1.38218	0.570272	0.835111	0.208324	0.473289	0.584795	0.854746	0.957816	0.987169	0
glycosyl-N-stearoyl-sphingosine (d18:1/18:0)	Hexosylceramides (HCER)	Lipid	100001882	0.599125	0.445894	1.77271	14.9867	0.209686	0.953963	0.999997	1.99944e-48	97.6608	1.0446	0.599125	1.77271	95.8042
2-hydroxyadipate	Fatty Acid, Dicarboxylate	Lipid	100001153	0.601138	0.446987	1.16772	2.08838	0.652933	0.838812	0.31435	0.626038	0	1.15793	0.13101	1.78813	0
2-methylbutyrylcarnitine (C5)	Leucine, Isoleucine and Valine Metabolism	Amino Acid	100001509	0.605287	0.449332	0.932681	1.21483	0.71606	0.854618	0.409419	0.880079	19.2982	1.33797	0.681869	1.119	25.8741
glutamine conjugate of C6H10O2 (1)*	Partially Characterized Molecules	Partially Characterized Molecules	100020261	0.605386	0.449332	0.95994	1.12099	0.82203	0.531	0.0665886	0.587205	0	0.730891	0.98633	0.998592	0
X-24489			999924489	0.607437	0.45024	0.917109	1.27582	0.659253	0.296904	0.364393	0.0379081	86.5497	0.898023	0.636992	0.923513	27.972
X-18347			999918347	0.607706	0.45024	0.975159	1.07346	0.885861	0.596073	0.304731	0.81603	15.7895	0.627396	0.788865	0.986549	13.986
glucuronide of C10H14O2 (1)*	Partially Characterized Molecules	Partially Characterized Molecules	100019994	0.608493	0.450416	0.958128	1.12851	0.813472	0.27233	0.446196	0.612838	73.6842	0.65231	0.67683	0.965507	60.1399
octanoylcarnitine (C8)	Fatty Acid Metabolism (Acyl Carnitine, Medium Chain)	Lipid	100001247	0.609715	0.450914	0.971547	1.08541	0.869625	0.650248	0.461281	0.956848	11.6959	1.43865	0.572956	1.10182	24.4755
1-(1-enyl-stearoyl)-2-oleoyl-GPE (P-18:0/18:1)	Plasmalogen	Lipid	100008919	0.610596	0.451159	0.787855	1.9725	0.314684	0.999115	0.992902	5.87532e-48	99.4152	0.910498	0.610596	0.787855	81.8182
2,3-dihydroxy-2-methylbutyrate	Leucine, Isoleucine and Valine Metabolism	Amino Acid	100010869	0.612735	0.452333	0.949412	1.16079	0.776529	0.526056	0.0931227	0.647232	0	0.832492	0.862967	1.01946	0
isovalerylglutamine	Leucine, Isoleucine and Valine Metabolism	Amino Acid	100010859	0.613647	0.452598	1.06307	1.34796	0.838391	0.757896	0.264231	0.791313	1.75439	1.28746	0.158828	1.23262	2.7972
tyramine O-sulfate	Tyrosine Metabolism	Amino Acid	100006092	0.614697	0.452966	0.998508	1.00433	0.99272	0.0908627	0.110968	0.957887	1.16959	0.579907	0.74121	0.999015	0
X-24328			999924328	0.617636	0.454445	0.92071	1.27345	0.665675	0.877513	0.625302	0.865137	1.16959	0.806624	0.784665	0.946974	1.3986
4-methylnonanoylcarnitine	Fatty Acid Metabolism (Acyl Carnitine, Medium Chain)	Lipid	100021138	0.61807	0.454445	0.947573	1.17098	0.766788	0.511246	0.338608	0.818522	7.60234	1.04565	0.99562	0.999308	4.8951
vanillic alcohol sulfate	Tyrosine Metabolism	Amino Acid	100006125	0.618365	0.454445	0.96616	1.10629	0.843777	0.794757	0.61381	0.95923	1.16959	0.745256	0.890191	0.982677	4.1958
X-24135			999924135	0.620323	0.455132	1.00033	1.00163	0.999027	1.80503	0.633098	1.00061	21.6374	0.759454	0.773491	1.00022	11.1888
spermidine	Polyamine Metabolism	Amino Acid	50	0.620861	0.455132	0.960199	1.12786	0.817461	0.878244	0.784343	1.02475	10.5263	0.567294	0.0583291	0.674056	6.99301
X-25464			999925464	0.621097	0.455132	1.04804	1.26233	0.870123	1.32325	0.518231	1.12731	48.538	1.55332	0.848923	1.02127	22.3776
dopamine	Tyrosine Metabolism	Amino Acid	1748	0.621517	0.455132	1.01924	1.09935	0.944971	1.63579	0.366971	1.03572	9.94152	0.579921	0.00111086	0.359844	4.8951
epiandrosterone glucuronide	Androgenic Steroids	Lipid	100005400	0.622285	0.455288	0.975434	1.0769	0.883525	0.215783	0.248956	0.614948	45.614	0.538822	0.720975	0.982	29.3706
2-phosphoglycerate	Glycolysis, Gluconeogenesis, and Pyruvate Metabolism	Carbohydrate	100000093	0.623945	0.456097	1.08808	1.52481	0.776432	1.39974	0.316493	1.24838	74.8538	0.57341	0.646509	0.882021	93.7063
6-oxopiperidine-2-carboxylate	Lysine Metabolism	Amino Acid	100004499	0.625314	0.456691	0.884074	1.44964	0.539159	1.05879	0.537009	1.24322	0	0.86018	0.183102	0.618284	0.699301
X-24576			999924576	0.627218	0.457674	0.99708	1.00892	0.985381	0.0445837	0.462948	0.725617	76.6082	0.121858	0.634376	0.99714	76.2238
1,1-kestotetraose	Food Component/Plant	Xenobiotics	100003047	0.63095	0.459644	1.05189	1.29305	0.855712	0.5893	0.685728	0.521326	97.076	0.826682	0.611486	1.05507	93.7063
cysteine sulfinic acid	Methionine, Cysteine, SAM and Taurine Metabolism	Amino Acid	100002113	0.63105	0.459644	0.988898	1.035	0.944853	1.14765	0.599789	1.05675	11.6959	0.960744	0.541003	0.985535	35.6643
glutamate	Glutamate Metabolism	Amino Acid	561	0.63213	0.459644	0.986274	1.04369	0.932015	0.703785	0.888972	0.995904	0	0.325321	0.0699526	0.757649	0
succinoyltaurine	Methionine, Cysteine, SAM and Taurine Metabolism	Amino Acid	100021220	0.632158	0.459644	0.967326	1.10826	0.844312	0.667334	0.512883	0.923598	0	0.853804	0.898365	0.989258	0
pregnenediol disulfate (C21H34O8S2)*	Pregnenolone Steroids	Lipid	100001993	0.633104	0.459925	0.965236	1.11616	0.834723	0.58323	0.1234	0.708353	0	1.06433	0.972211	1.00274	0
2,4,6-trihydroxybenzoate	Benzoate Metabolism	Xenobiotics	100001718	0.634763	0.460264	0.924494	1.27815	0.668692	0.229973	0.241507	0.361959	74.269	0.486898	0.797458	0.957714	58.042
(16 or 17)-methylstearate (a19:0 or i19:0)	Fatty Acid, Branched	Lipid	100002356	0.635134	0.460264	0.893645	1.42192	0.561635	0.870189	0.362823	0.586026	0	0.854212	0.906646	0.970084	0
X-12026			999912026	0.635253	0.460264	0.960461	1.13468	0.812994	0.845352	0.903665	1.02678	38.5965	0.640519	0.571253	0.94906	8.39161
4-ethyl-2-methoxyphenol sulfate	Food Component/Plant	Xenobiotics	100021686	0.639813	0.462829	1.04236	1.24018	0.876098	0.978662	0.835291	1.02862	48.538	0.974497	0.660897	1.05271	34.2657
maleate	Fatty Acid, Dicarboxylate	Lipid	100000707	0.640221	0.462829	0.943788	1.20292	0.74048	0.663057	0.0356744	0.352207	0	0.849091	0.953878	1.00742	0
glucuronide of C12H20O3 (5)*	Partially Characterized Molecules	Partially Characterized Molecules	100020095	0.640485	0.462829	1.06656	1.39778	0.813831	0.844821	0.738693	0.916857	56.7251	0.858515	0.447562	1.13157	30.0699
homocitrulline	Urea cycle; Arginine and Proline Metabolism	Amino Acid	100000963	0.643283	0.464326	0.987662	1.04094	0.937107	0.351945	0.349916	0.825944	0	0.47983	0.731159	0.990752	0
ranitidine	Drug - Gastrointestinal	Xenobiotics	100002735	0.643688	0.464326	1.02831	1.15741	0.913601	1.65797	0.638575	1.03069	87.7193	4056.15	0.949247	1.01112	95.8042
N-acetylpyrraline	Food Component/Plant	Xenobiotics	100006120	0.645811	0.465299	0.973497	1.09165	0.868134	0.254828	0.28874	0.71322	54.386	0.464556	0.787519	0.984103	37.0629
X-24352			999924352	0.646171	0.465299	1.00227	1.01202	0.992614	0.26106	0.355789	0.969116	43.2749	0.704515	0.548689	1.003	21.6783
3-hydroxybutyroylglycine**	Fatty Acid Metabolism (Acyl Glycine)	Lipid	100020211	0.648128	0.4663	0.969131	1.10883	0.847031	0.832235	0.845855	0.967862	1.16959	0.67442	0.679626	0.969386	0
2-keto-3-deoxy-gluconate	Food Component/Plant	Xenobiotics	100005946	0.65181	0.467193	0.921737	1.31321	0.646964	1.04345	0.9739	0.991175	0	1.07569	0.564563	0.869737	1.3986
palmitoleoylcarnitine (C16:1)*	Fatty Acid Metabolism (Acyl Carnitine, Monounsaturated)	Lipid	100009406	0.652217	0.467193	0.38005	25.5303	0.00565752	0.934667	0.997672	1.59551e-14	98.2456	0.992831	0.652218	0.380051	97.2028
dimethylglycine	Glycine, Serine and Threonine Metabolism	Amino Acid	806	0.652219	0.467193	0.925929	1.29398	0.662565	0.923196	0.860987	0.954682	0	0.724133	0.658568	0.906	0
N6-methyladenosine	Purine Metabolism, Adenine containing	Nucleotide	213	0.652606	0.467193	1.01869	1.10425	0.939765	0.666271	0.735603	0.972181	45.0292	1.03281	0.478755	1.03405	12.5874
X-25436			999925436	0.652733	0.467193	1.0123	1.06766	0.959808	1.24929	0.38152	1.04881	43.8596	1.05971	0.987684	1.00048	30.0699
X-24518			999924518	0.652785	0.467193	1.07257	1.45537	0.790455	1.11001	0.463856	1.20575	0	0.976247	0.996652	1.00082	6.29371
docosadienoate (22:2n6)	Long Chain Polyunsaturated Fatty Acid (n3 and n6)	Lipid	100001182	0.655596	0.468797	0.969994	1.10895	0.848449	0.111403	0.699319	0.97302	85.9649	0.648018	0.780606	0.930368	83.2168
X-25450			999925450	0.65826	0.470292	0.978899	1.07592	0.890626	1.11516	0.954312	1.00302	26.3158	0.281874	0.220626	0.863966	30.7692
X-12707			999912707	0.659842	0.471012	0.943351	1.22308	0.727596	0.944687	0.686296	1.09733	0	0.763793	0.410386	0.875069	0
6-hydroxyindole sulfate	Chemical	Xenobiotics	100006260	0.664646	0.474029	1.0011	1.00611	0.996122	0.248634	0.293434	0.905464	53.2164	0.719872	0.644104	1.00118	34.965
taurocholenate sulfate*	Secondary Bile Acid Metabolism	Lipid	100001990	0.665581	0.474088	0.992153	1.02824	0.957337	0.990957	0.815585	1.00524	0	0.878344	0.285443	0.967111	0
N-methylhydantoin	Creatine Metabolism	Amino Acid	100002557	0.665883	0.474088	0.936457	1.26155	0.695139	0.617746	0.849405	0.970909	80.117	0.106713	0.239495	0.425432	78.3217
2-methoxyacetaminophen glucuronide*	Drug - Analgesics, Anesthetics	Xenobiotics	100001795	0.668472	0.475519	0.98874	1.04133	0.938803	0.366698	0.682687	0.777958	91.2281	0.158396	0.681052	0.98918	83.2168
X-21733			999921733	0.671233	0.476711	1.00388	1.022	0.986087	0.213411	0.44239	0.959291	51.462	0.73957	0.574077	1.00522	43.3566
X-24342			999924342	0.671416	0.476711	1.06742	1.44295	0.789619	0.887155	0.917134	0.97644	17.5439	1.01949	0.505119	1.14829	11.8881
N1-methyl-4-pyridone-3-carboxamide	Nicotinate and Nicotinamide Metabolism	Cofactors and Vitamins	100001469	0.671891	0.476711	1.10166	1.72435	0.703837	0.803024	0.11522	0.448154	0	1.07225	0.206022	1.38188	22.3776
fluconazole	Drug - Antibiotic	Xenobiotics	100015972	0.673968	0.477392	1.03854	1.23859	0.870797	1.20403	0.974972	0.994453	64.9123	2.30539	0.612492	1.05423	63.6364
indolepropionylglycine	Tryptophan Metabolism	Amino Acid	100010863	0.674188	0.477392	0.991582	1.03144	0.953264	0.15008	0.750736	0.944298	77.193	0.160351	0.698447	0.992192	58.042
4-acetamidophenylglucuronide	Drug - Analgesics, Anesthetics	Xenobiotics	100000043	0.675033	0.477392	0.998115	1.00696	0.989348	0.148687	0.388804	0.8402	59.0643	0.136598	0.689045	0.9982	60.1399
X-17688			999917688	0.675177	0.477392	0.987156	1.04868	0.929241	0.766726	0.540508	0.922709	0.584795	0.623703	0.776934	0.991049	2.0979
3-methoxytyramine sulfate	Tyrosine Metabolism	Amino Acid	100004634	0.679777	0.479784	0.993945	1.02303	0.96569	1.08018	0.714543	0.994614	0	0.864905	0.5664	0.904716	0
3-(cystein-S-yl)acetaminophen*	Drug - Analgesics, Anesthetics	Xenobiotics	100001797	0.679873	0.479784	0.999164	1.00314	0.995202	0.169815	0.35856	0.460201	81.8713	0.161375	0.681487	0.999168	62.9371
glucuronide of C14H26O4 (1)*	Partially Characterized Molecules	Partially Characterized Molecules	100019986	0.681413	0.479784	0.951403	1.20686	0.750019	0.887685	0.85933	1.03769	42.1053	0.605142	0.527977	0.910181	11.1888
thioproline	Chemical	Xenobiotics	100009232	0.681517	0.479784	1.01445	1.08638	0.947281	0.758653	0.254215	0.940989	0.584795	2.60608	0.125514	1.07345	0
X-24578			999924578	0.681738	0.479784	0.993195	1.02614	0.961306	0.0620205	0.411814	0.303847	87.7193	0.066051	0.688638	0.99335	88.1119
X-25082			999925082	0.682475	0.479784	0.994649	1.02055	0.969409	0.44601	0.643197	0.62378	91.2281	0.541016	0.686831	0.994726	66.4336
tetradecadienoate (14:2)*	Long Chain Polyunsaturated Fatty Acid (n3 and n6)	Lipid	100020343	0.682651	0.479784	0.948846	1.22044	0.737691	0.640504	0.79557	0.958349	74.8538	0.615104	0.740694	0.934065	64.3357
dehydroepiandrosterone glucuronide	Androgenic Steroids	Lipid	100005405	0.683806	0.480102	0.961958	1.15935	0.798173	0.22636	0.172277	0.425289	64.9123	0.693956	0.839823	0.980714	55.2448
3-methoxycatechol sulfate (1)	Benzoate Metabolism	Xenobiotics	100006375	0.684273	0.480102	0.989337	1.0418	0.939515	0.250513	0.461072	0.959033	36.2573	0.444656	0.942178	0.997843	35.6643
carboxyethyl-GABA	Glutamate Metabolism	Amino Acid	100003260	0.687357	0.481854	1.11683	1.91285	0.652063	0.947643	0.983111	1.00946	0	0.957054	0.620755	1.1884	0
N2-acetyllysine	Lysine Metabolism	Amino Acid	100001721	0.690666	0.483623	0.923931	1.36417	0.625764	0.890575	0.635884	0.859973	0	1.0553	0.895619	0.967172	0
X-23925			999923925	0.691058	0.483623	0.989205	1.0436	0.937649	0.582619	0.793924	0.992674	22.807	0.709312	0.552085	0.935128	22.3776
glutamine conjugate of C8H12O4 (1)*	Partially Characterized Molecules	Partially Characterized Molecules	100020265	0.694464	0.484903	0.959157	1.18101	0.778978	1.08508	0.614127	1.08471	0.584795	0.694279	0.335737	0.873063	0.699301
X-17673			999917673	0.694514	0.484903	1.01122	1.06915	0.956437	0.0991987	0.431696	0.88818	63.1579	0.603422	0.581785	1.01607	53.8462
X-18240			999918240	0.69466	0.484903	0.995731	1.01723	0.974689	0.300569	0.538088	0.958506	0.584795	0.417998	0.765074	0.996707	0
X-12812			999912812	0.695401	0.485008	1.0426	1.28476	0.846092	1.18105	0.31145	1.17559	0.584795	0.764737	0.703852	0.947103	0
3-hydroxydecanoate	Fatty Acid, Monohydroxy	Lipid	100000997	0.697913	0.486347	0.951998	1.22044	0.742601	0.956529	0.883931	1.02391	14.6199	0.695841	0.419083	0.848165	10.4895
N2,N2-dimethylguanine	Purine Metabolism, Guanine containing	Nucleotide	100001853	0.699985	0.487377	0.986273	1.05811	0.919315	0.722453	0.913175	0.995966	1.75439	0.473626	0.268025	0.854488	11.1888
glucuronate	Aminosugar Metabolism	Carbohydrate	100000257	0.700686	0.487452	0.920021	1.4073	0.601464	0.892468	0.239697	0.572798	0	1.0853	0.86286	1.04303	0
N-acetylmethionylphenylalanine	Dipeptide	Peptide	100021751	0.703241	0.488815	1.00251	1.01555	0.989645	0.383661	0.732219	0.996362	73.0994	2.31849	0.450474	1.00635	39.1608
etiocholanolone glucuronide	Androgenic Steroids	Lipid	100005403	0.703999	0.488815	0.959715	1.1865	0.77628	0.291366	0.276801	0.428624	74.8538	0.543925	0.817258	0.975063	69.2308
N-acetylglucosamine conjugate of C24H40O4 bile acid**	Partially Characterized Molecules	Partially Characterized Molecules	100020003	0.704433	0.488815	1.10263	1.82665	0.665587	0.697915	0.295385	0.464412	75.4386	1.09219	0.424938	1.24544	75.5245
X-18935			999918935	0.708855	0.491412	0.997605	1.01024	0.985125	0.207018	0.273	0.75681	63.1579	0.300452	0.729488	0.997781	41.2587
gamma-CEHC	Tocopherol Metabolism	Cofactors and Vitamins	100002094	0.709373	0.491412	0.949935	1.24451	0.725084	0.575547	0.642951	0.926646	52.0468	1.21241	0.976497	1.00748	51.049
N-palmitoyl-sphingosine (d18:1/16:0)	Ceramides	Lipid	1518	0.711035	0.491547	0.988729	1.04983	0.931182	0.130733	0.461486	0.901467	60.2339	0.791043	0.829247	0.993263	41.2587
N-palmitoyl-heptadecasphingosine (d17:1/16:0)*	Ceramides	Lipid	100015731	0.712515	0.491547	0.825365	2.29091	0.297361	0.598825	0.916958	4.13112e-32	92.9825	0.710212	0.712573	0.825399	89.5105
N-acetyl-cadaverine	Lysine Metabolism	Amino Acid	100002249	0.712577	0.491547	0.998166	1.00796	0.988466	0.568707	0.598763	0.990175	1.16959	0.540827	0.812499	0.998775	0
cadaverine	Lysine Metabolism	Amino Acid	100000110	0.712938	0.491547	1.00057	1.00364	0.997519	1.08355	0.740952	1.00052	29.2398	0.94547	0.585954	1.01222	60.8392
3-formylindole	Food Component/Plant	Xenobiotics	100020219	0.713145	0.491547	1.03722	1.26036	0.853592	1.28816	0.281713	1.12064	0	0.679786	0.0599835	0.57909	0
metronidazole	Drug - Antibiotic	Xenobiotics	100015878	0.71356	0.491547	0.539292	14.5785	0.0199496	0.980447	0.923995	0.811264	98.2456	0.837433	0.646775	0.300589	97.2028
2-hydroxyacetaminophen sulfate*	Drug - Analgesics, Anesthetics	Xenobiotics	100001791	0.713758	0.491547	0.990082	1.04424	0.938731	0.795966	0.679523	0.897607	86.5497	0.511609	0.744692	0.991142	60.1399
3-phenylpropionate (hydrocinnamate)	Benzoate Metabolism	Xenobiotics	100000010	0.716263	0.492533	0.985617	1.06571	0.911545	0.539376	0.284128	0.020495	84.2105	0.217933	0.725052	0.986077	88.1119
3-(3-hydroxyphenyl)propionate	Benzoate Metabolism	Xenobiotics	100001624	0.71639	0.492533	1.05081	1.37297	0.80425	1.01729	0.787868	1.10378	29.2398	1.03433	0.776739	1.04256	25.1748
3-hydroxypyridine sulfate	Chemical	Xenobiotics	100006098	0.717785	0.493079	1.02735	1.18924	0.887499	1.47023	0.162866	1.11832	0	0.451017	0.0097549	0.587899	0
glucuronide of C12H22O4 (1)*	Partially Characterized Molecules	Partially Characterized Molecules	100019984	0.720057	0.494226	0.966127	1.16649	0.800178	0.872097	0.894543	1.02553	30.9942	0.602913	0.621986	0.946536	8.39161
gamma-glutamylglutamine	Gamma-glutamyl Amino Acid	Peptide	1140	0.723495	0.494854	0.969685	1.14999	0.817648	0.278168	0.256701	0.213964	66.6667	0.514854	0.778116	0.975731	41.958
X-12906			999912906	0.723803	0.494854	0.900879	1.60731	0.504933	0.852451	0.420528	0.655264	0.584795	0.930125	0.903688	1.04419	0
lacto-N-fucopentaose V	Disaccharides and Oligosaccharides	Carbohydrate	100002939	0.724299	0.494854	1.03364	1.24229	0.86004	0.415015	0.576424	0.941064	51.462	1.33885	0.098869	1.35817	86.7133
laurate (12:0)	Medium Chain Fatty Acid	Lipid	181	0.724314	0.494854	0.966819	1.16623	0.801506	0.481894	0.207862	0.718201	0	0.714246	0.909564	1.01174	0
2-isopropylmalate	Food Component/Plant	Xenobiotics	100000409	0.726099	0.494854	1.00516	1.03452	0.976634	1.31681	0.50802	1.01036	13.4503	0.459703	0.406657	0.96381	13.2867
X-25855			999925855	0.726583	0.494854	1.08467	1.71056	0.687788	0.938698	0.764217	0.86544	0	1.06149	0.572492	1.16155	0
3-hydroxyhippurate sulfate	Benzoate Metabolism	Xenobiotics	100020410	0.726743	0.494854	1.01738	1.12064	0.923643	0.70085	0.827275	0.97222	47.9532	5.17173	0.639556	1.02531	39.1608
3-aminoisobutyrate	Pyrimidine Metabolism, Thymine containing	Nucleotide	1114	0.727855	0.494854	0.990308	1.04615	0.937447	0.111902	0.000277226	0.063987	0	0.836488	0.830897	0.994037	0
tricosanoyl sphingomyelin (d18:1/23:0)*	Sphingomyelins	Lipid	100008955	0.727979	0.494854	0.946442	1.29064	0.694035	0.768561	0.999945	5.38944e-53	96.4912	0.524018	0.727979	0.946442	67.8322
X-12097			999912097	0.728193	0.494854	1.02788	1.20029	0.880228	0.945337	0.788588	1.04838	0	0.971402	0.799353	1.02276	1.3986
(R)-3-hydroxybutyrylcarnitine	Fatty Acid Metabolism (Acyl Carnitine, Hydroxy)	Lipid	100003926	0.728832	0.494854	0.980788	1.09447	0.87891	0.388612	0.332338	0.801526	39.7661	0.883929	0.910491	0.993532	21.6783
biopterin	Tetrahydrobiopterin Metabolism	Cofactors and Vitamins	1548	0.72921	0.494854	0.925991	1.43111	0.599159	1.09728	0.674372	1.12784	1.75439	0.924073	0.286895	0.687418	0.699301
chlorothiazide	Drug - Cardiovascular	Xenobiotics	100021791	0.729909	0.494854	0.999081	1.00431	0.99388	0.923335	0.864694	1.03274	85.9649	0.237611	0.728079	0.999075	87.4126
2-hydroxyibuprofen	Drug - Analgesics, Anesthetics	Xenobiotics	100004169	0.730422	0.494854	1.03236	1.23739	0.861304	0.702416	0.859263	0.973933	69.5906	0.909239	0.562141	1.07071	76.2238
X-24586			999924586	0.730756	0.494854	0.988803	1.0543	0.927379	0.354059	0.379528	0.870428	5.26316	0.554018	0.868452	0.994476	18.1818
biliverdin	Hemoglobin and Porphyrin Metabolism	Cofactors and Vitamins	250	0.731076	0.494854	1.0379	1.28317	0.839513	0.371519	0.637125	0.877712	91.8129	1.93181	0.565868	1.06986	77.6224
Lewis X trisaccharide	Disaccharides and Oligosaccharides	Carbohydrate	100002933	0.731936	0.494854	1.13314	2.31675	0.554229	0.739955	0.523706	0.368814	93.5673	1.13007	0.6134	1.20874	90.2098
glutarylcarnitine (C5-DC)	Lysine Metabolism	Amino Acid	100001593	0.732178	0.494854	0.950109	1.2737	0.708729	0.945721	0.627149	0.901024	0	0.946416	0.995903	0.99893	0
5-hydroxy-2-methylpyridine sulfate	Chemical	Xenobiotics	100020973	0.732426	0.494854	0.98972	1.05012	0.932796	1.2703	0.744607	1.01506	46.7836	0.460105	0.459427	0.970716	27.972
acesulfame	Food Component/Plant	Xenobiotics	100006203	0.736057	0.496745	1.00182	1.01248	0.991278	1.74182	0.248839	1.02636	41.5205	0.692141	0.949759	1.00035	29.3706
X-24133			999924133	0.736434	0.496745	1.00097	1.00663	0.995338	1.46845	0.836892	1.00081	18.7135	0.816647	0.784586	1.00116	8.39161
taurocyamine	Methionine, Cysteine, SAM and Taurine Metabolism	Amino Acid	100001418	0.738279	0.497094	1.22615	4.05448	0.370813	0.507062	0.999779	2.0644e-42	89.4737	0.9456	0.738279	1.22615	89.5105
X-24330			999924330	0.738755	0.497094	1.03948	1.30513	0.827908	0.720614	0.119212	0.599012	10.5263	1.2071	0.344996	1.12434	7.69231
N-carbamoylalanine	Alanine and Aspartate Metabolism	Amino Acid	100006369	0.738768	0.497094	0.928262	1.43773	0.599325	0.753903	0.140457	0.520931	14.0351	0.864974	0.63462	1.13074	29.3706
X-13837			999913837	0.739448	0.497144	0.969417	1.16414	0.807265	0.961139	0.78845	1.02695	12.2807	0.367741	0.0801872	0.61366	64.3357
X-12283			999912283	0.740075	0.497158	0.999493	1.00249	0.996501	0.05879	0.840063	0.987538	73.0994	0.343035	0.743754	0.9995	76.9231
ceramide (d18:1/14:0, d16:1/16:0)*	Ceramides	Lipid	100015735	0.742267	0.498223	0.968929	1.16948	0.802773	0.108519	0.436456	0.126846	84.2105	0.614645	0.763491	0.971514	69.9301
1-(1-enyl-stearoyl)-2-arachidonoyl-GPE (P-18:0/20:4)*	Plasmalogen	Lipid	100008999	0.74302	0.498321	1.05322	1.43595	0.7725	1.30053	0.303636	1.23145	61.4035	0.830403	0.445579	0.824203	2.0979
erucate (22:1n9)	Long Chain Monounsaturated Fatty Acid	Lipid	1087	0.746735	0.500403	0.992942	1.03656	0.951162	0.265341	0.507414	0.884787	8.18713	0.76815	0.805714	0.994582	7.69231
oxalate (ethanedioate)	Ascorbate and Aldarate Metabolism	Cofactors and Vitamins	100000841	0.748982	0.500742	1.03233	1.25447	0.849525	0.991535	0.574194	1.07814	0	0.658859	0.884532	0.978669	0.699301
X-23502			999923502	0.749069	0.500742	0.945419	1.33348	0.670291	1.02366	0.639377	1.1023	2.33918	0.72501	0.182023	0.64608	10.4895
X-13866			999913866	0.74907	0.500742	1.02396	1.1838	0.885692	0.811755	0.985794	1.00408	45.614	0.8275	0.739889	1.02631	20.2797
mandelate	Benzoate Metabolism	Xenobiotics	100000710	0.749791	0.500776	0.993836	1.03233	0.956776	0.777709	0.478542	0.985792	11.6959	1.66355	0.195775	1.09392	19.5804
phenylacetylglutamate	Acetylated Peptides	Peptide	100009045	0.750341	0.500776	1.02403	1.18533	0.884681	0.489795	0.17631	0.691936	0	0.88413	0.473895	1.05715	0
3-hydroxyoctanoylglycine	Fatty Acid Metabolism (Acyl Glycine)	Lipid	100020633	0.752038	0.501501	0.975413	1.1383	0.835836	0.463858	0.351165	0.842213	19.883	0.673497	0.926942	1.00802	4.1958
X-21821			999921821	0.754372	0.502459	0.999693	1.00162	0.997773	0.0478297	0.913017	0.98883	52.6316	0.35346	0.755153	0.999694	54.5455
X-25959			999925959	0.754699	0.502459	0.987167	1.07048	0.910341	0.673771	0.702908	0.980135	35.0877	0.68981	0.983543	0.998622	31.4685
X-22757			999922757	0.756869	0.503355	1.02576	1.205	0.873187	0.442324	0.819778	0.974029	67.2515	0.703733	0.502124	1.08163	55.2448
ceftazidime	Drug - Antibiotic	Xenobiotics	100015887	0.757271	0.503355	0	Inf	0	0.0300682	0.749368	0	94.152	0.112782	0.999008	2.80609e-10	96.5035
lacto-N-difucohexaose I	Disaccharides and Oligosaccharides	Carbohydrate	100021633	0.757934	0.503379	1.02233	1.17646	0.888388	0.582349	0.621094	0.93136	73.0994	0.904845	0.52262	1.05424	58.7413
X-12379			999912379	0.758534	0.503379	0.995942	1.0221	0.970457	0.152755	0.412868	0.919679	54.9708	0.441102	0.838982	0.997293	39.8601
1-pentanol sulfate	Chemical	Xenobiotics	100021342	0.759473	0.503393	1.03986	1.33551	0.809665	0.935526	0.765707	0.942157	34.5029	1.25961	0.518892	1.11294	47.5524
X-25983			999925983	0.761192	0.503393	0.977713	1.13068	0.845441	1.00736	0.954435	0.99541	6.43275	0.706657	0.518618	0.884294	4.1958
ergothioneine	Food Component/Plant	Xenobiotics	100002154	0.761533	0.503393	1.01204	1.09337	0.936762	0.412484	0.306189	0.326481	78.3626	1.19433	0.733422	1.01353	51.049
behenoyl sphingomyelin (d18:1/22:0)*	Sphingomyelins	Lipid	100006294	0.76175	0.503393	0.980281	1.11497	0.86186	0.428474	0.626712	0.857309	83.0409	0.622005	0.836199	0.986212	20.979
3-fucosyllactose	Disaccharides and Oligosaccharides	Carbohydrate	100002931	0.761839	0.503393	0.991905	1.04544	0.941116	0.397298	0.406126	0.947658	19.2982	0.737085	0.963913	1.00133	13.2867
2-hydroxy-4-(methylthio)butanoic acid	Methionine, Cysteine, SAM and Taurine Metabolism	Amino Acid	100021372	0.762233	0.503393	0.944988	1.36338	0.65499	0.932768	0.92616	1.01892	83.6257	0.197107	0.307971	0.606126	79.021
X-26062			999926062	0.764263	0.504052	0.978391	1.12855	0.84821	0.817804	0.961726	0.994186	2.33918	0.639986	0.734808	0.96964	6.99301
isocitric lactone	TCA Cycle	Energy	100009239	0.764489	0.504052	0.978695	1.12677	0.850083	0.647724	0.440735	0.903701	0	0.715853	0.883775	1.01263	0
lacto-N-fucopentaose II	Disaccharides and Oligosaccharides	Carbohydrate	100002936	0.765074	0.504052	1.01261	1.09932	0.93273	0.347499	0.335411	0.897877	32.1637	0.887168	0.476555	1.03271	19.5804
X-12124			999912124	0.767346	0.50487	0.956745	1.28239	0.713792	0.921354	0.97333	1.00921	27.4854	1.09899	0.707927	0.935388	3.4965
glucuronide of C12H22O4 (2)*	Partially Characterized Molecules	Partially Characterized Molecules	100019985	0.767545	0.50487	0.951924	1.31973	0.686623	0.934667	0.687007	1.12179	57.8947	0.591175	0.512824	0.874211	28.6713
fentanyl	Drug - Analgesics, Anesthetics	Xenobiotics	100006744	0.769529	0.505769	0.962921	1.23982	0.747863	1.38727	0.878841	1.02145	78.9474	1.00172	0.249351	0.674278	86.014
X-22143			999922143	0.770184	0.505795	0.940106	1.42278	0.621177	0.983986	0.839868	1.05919	0	0.832978	0.508801	0.811651	0
vanillate	Food Component/Plant	Xenobiotics	100001634	0.771467	0.506233	1.02757	1.23453	0.855301	0.605434	0.296409	0.803216	16.9591	1.03532	0.398104	1.09242	22.3776
1-palmitoyl-GPE (16:0)	Lysophospholipid	Lipid	100001567	0.773971	0.50747	1.01191	1.09704	0.933382	0.192271	0.622904	0.889859	81.2865	1.184	0.705182	1.01596	71.3287
3-methyl-2-oxobutyrate	Leucine, Isoleucine and Valine Metabolism	Amino Acid	100000936	0.775956	0.508365	0.97853	1.13629	0.84267	0.727557	0.817703	0.976942	8.77193	0.857098	0.866036	0.980619	4.1958
palmitoylcarnitine (C16)	Fatty Acid Metabolism (Acyl Carnitine, Long Chain Saturated)	Lipid	100000776	0.77729	0.508833	0.968428	1.20951	0.775399	0.36741	0.527809	0.709964	82.4561	0.831386	0.87739	0.982266	68.5315
2-dimethylaminoethanol	Food Component/Plant	Xenobiotics	100001630	0.778043	0.50892	1.00875	1.07177	0.94944	1.00103	0.938984	0.996867	0	0.907061	0.604945	1.02466	18.1818
4'-hydroxypropiophenone sulfate	Chemical	Xenobiotics	100006269	0.781428	0.510727	1.01498	1.12737	0.91379	0.386706	0.166731	0.614086	46.7836	0.774091	0.621799	1.0271	31.4685
2'-deoxyuridine	Pyrimidine Metabolism, Uracil containing	Nucleotide	536	0.783297	0.511386	0.983751	1.10558	0.875346	0.665155	0.893498	0.990695	26.9006	0.787102	0.757936	0.965429	13.2867
glycosyl ceramide (d18:1/20:0, d16:1/22:0)*	Hexosylceramides (HCER)	Lipid	100015882	0.783867	0.511386	1.18354	3.9457	0.35501	0.9497	0.720174	0.00489468	97.6608	1.04265	0.772313	1.19473	94.4056
3-hydroxyindolin-2-one	Food Component/Plant	Xenobiotics	100003823	0.784304	0.511386	0.996114	1.02428	0.968722	0.194483	0.243828	0.821727	49.7076	0.620534	0.860353	0.997491	58.042
abscisate	Food Component/Plant	Xenobiotics	100000879	0.787553	0.513096	0.981606	1.12351	0.857624	1.03549	0.950161	0.990462	11.6959	1.2056	0.786994	0.979379	6.99301
2-hydroxyglutarate	Fatty Acid, Dicarboxylate	Lipid	100002070	0.790322	0.514492	0.974039	1.18245	0.80236	1.04911	0.581441	1.06796	0	0.551341	0.195365	0.795041	0
cortolone glucuronide (1)	Corticosteroids	Lipid	100015971	0.792444	0.515465	1.01945	1.17676	0.883176	0.722199	0.427312	0.862742	51.462	1.46318	0.531206	1.05113	44.7552
sulfate*	Chemical	Xenobiotics	100002528	0.793214	0.515557	0.927928	1.62332	0.530427	0.887322	0.206272	0.565919	0	1.14178	0.486447	1.29261	0
X-24658			999924658	0.795069	0.516355	0.886779	2.19585	0.35812	0.140731	0.352506	0.516447	88.8889	11.3011	0.649063	1.31959	91.6084
7-ketodeoxycholate	Secondary Bile Acid Metabolism	Lipid	100001063	0.797629	0.516809	1.01195	1.1081	0.924136	0.247345	0.713668	0.981043	78.3626	1.3033	0.205617	1.13591	64.3357
ornithine	Urea cycle; Arginine and Proline Metabolism	Amino Acid	444	0.797649	0.516809	0.970036	1.22401	0.768757	0.593092	0.0489687	0.650328	0	1.26185	0.333236	1.1465	0
X-25806			999925806	0.797658	0.516809	1.04484	1.46106	0.747187	1.3019	0.0505405	1.57076	0	0.680721	0.0759419	0.636364	0
N-tetracosadienoyl-sphingosine (d18:1/24:2)*	Ceramides	Lipid	100015702	0.799633	0.517535	1.01567	1.14523	0.900764	0.0576707	0.981814	1.09959e-27	90.6433	1.093	0.799633	1.01567	78.3217
taurodeoxycholic acid 3-sulfate	Secondary Bile Acid Metabolism	Lipid	100006644	0.800223	0.517535	0.922579	1.72209	0.494256	0.989472	0.930659	1.03228	90.6433	1.01684	0.501327	0.645538	95.8042
3-(N-acetyl-cystein-S-yl) acetaminophen	Drug - Analgesics, Anesthetics	Xenobiotics	2048	0.80067	0.517535	0.999559	1.00299	0.996145	0.296995	0.540321	0.981656	14.6199	0.635123	0.827827	0.99962	18.8811
2'-deoxycytidine	Pyrimidine Metabolism, Cytidine containing	Nucleotide	100000125	0.804291	0.519467	1.02886	1.28848	0.821548	1.20328	0.213402	1.2478	62.5731	0.732844	0.467498	0.896566	62.9371
6'-sialyllactose	Disaccharides and Oligosaccharides	Carbohydrate	100003132	0.805396	0.519608	0.989954	1.07275	0.913544	0.391585	0.370773	0.938491	2.92398	0.861706	0.740043	1.0168	1.3986
isovalerylcarnitine (C5)	Leucine, Isoleucine and Valine Metabolism	Amino Acid	100001393	0.806883	0.519608	1.014	1.13354	0.90706	1.17012	0.980695	0.998616	30.4094	3.73459	0.0178453	3.2817	67.1329
docosatrienoate (22:3n3)	Long Chain Polyunsaturated Fatty Acid (n3 and n6)	Lipid	100001195	0.808381	0.519608	0.569106	54.1597	0.00598012	0.967454	0.997243	9.32541e-36	97.6608	0.935327	0.808381	0.569106	97.2028
sphingomyelin (d18:1/20:0, d16:1/22:0)*	Sphingomyelins	Lipid	100006290	0.808499	0.519608	0.982055	1.13693	0.848276	0.496873	0.829288	0.937741	89.4737	0.59431	0.845757	0.985098	25.8741
3,7-dimethylurate	Xanthine Metabolism	Xenobiotics	100001398	0.809693	0.519608	0.974692	1.20081	0.791155	0.930287	0.633512	0.871505	21.6374	0.953228	0.944347	0.992037	45.4545
ceramide (d16:1/24:1, d18:1/22:1)*	Ceramides	Lipid	100015727	0.809852	0.519608	0.93825	1.57688	0.558263	0.419052	0.972123	0	95.9064	0.611708	0.809853	0.938251	91.6084
alpha-ketobutyrate	Methionine, Cysteine, SAM and Taurine Metabolism	Amino Acid	796	0.810064	0.519608	0.938134	1.57922	0.557298	0.111411	0.4064	0.104446	84.7953	0.658326	0.872857	0.958173	93.7063
pivaloylcarnitine (C5)	Drug - Topical Agents	Xenobiotics	100001589	0.810359	0.519608	1.04168	1.4541	0.746235	1.11838	0.852241	1.05065	13.4503	1.26429	0.875208	1.03546	49.6503
glutamine conjugate of C7H12O2*	Partially Characterized Molecules	Partially Characterized Molecules	100020259	0.810696	0.519608	0.994207	1.04261	0.948046	1.07232	0.534729	1.03155	0	0.598236	0.536613	0.983009	0
4-acetylcatechol sulfate (2)	Food Component/Plant	Xenobiotics	100020854	0.81084	0.519608	0.988903	1.08353	0.902543	0.95177	0.873832	0.992407	0	0.944906	0.720164	0.9321	0
clindamycin	Drug - Antibiotic	Xenobiotics	100015876	0.811476	0.51961	0.934504	1.6305	0.535601	0.00783195	0.999736	4.07797e-33	95.9064	0.108497	0.811476	0.934504	97.2028
cytidine	Pyrimidine Metabolism, Cytidine containing	Nucleotide	827	0.813041	0.519987	1.02387	1.2449	0.842077	1.09809	0.1994	1.23501	0.584795	0.81117	0.495867	0.918138	1.3986
X-12267			999912267	0.813331	0.519987	0.996985	1.02229	0.972312	0.370025	0.6131	0.985914	24.5614	0.505964	0.994907	0.999908	3.4965
X-21353			999921353	0.818008	0.521939	0.94655	1.51127	0.592849	0.197136	0.825476	0.863961	91.8129	0.623855	0.871653	0.959504	83.9161
catechol sulfate	Benzoate Metabolism	Xenobiotics	100001605	0.81802	0.521939	1.0114	1.11394	0.9183	0.698712	0.609397	0.946406	0	0.704835	0.602221	1.02929	0.699301
7-methylxanthine	Xanthine Metabolism	Xenobiotics	100001396	0.818292	0.521939	0.987492	1.09943	0.886954	1.10948	0.648748	1.03171	23.3918	0.618282	0.322852	0.913787	9.09091
valylleucine	Dipeptide	Peptide	100003210	0.821154	0.523358	0.986708	1.10808	0.878629	0.802104	0.672359	0.95579	18.7135	1.22007	0.992274	1.00069	2.7972
vanillate glucuronide	Food Component/Plant	Xenobiotics	100020606	0.821805	0.523366	1.02176	1.23231	0.847192	0.892201	0.592941	0.894866	17.5439	1.08584	0.595672	1.05879	17.4825
X-13846			999913846	0.823402	0.523977	0.970794	1.25945	0.748297	0.831403	0.851815	0.950557	35.0877	0.83908	0.879903	0.977253	25.8741
phenylacetylserine	Acetylated Peptides	Peptide	100010900	0.824145	0.524043	0.978212	1.18799	0.805477	0.588777	0.242422	0.717731	29.2398	0.820986	0.842475	1.02125	13.2867
5-hydroxypicolinic acid	Tryptophan Metabolism	Amino Acid	100021277	0.826542	0.525114	1.02802	1.31632	0.802869	0.785853	0.192223	0.604088	7.60234	0.905076	0.495247	1.09527	0.699301
X-17682			999917682	0.827108	0.525114	1.02365	1.26251	0.829974	0.9015	0.772305	0.955944	26.9006	1.24742	0.565689	1.0883	35.6643
X-12713			999912713	0.829188	0.526028	0.949908	1.51509	0.595561	1.00729	0.890441	1.04956	0	0.909026	0.673922	0.87249	0
X-18945			999918945	0.830586	0.526508	1.00194	1.01986	0.984331	0.960743	0.792746	1.00239	0	0.817294	0.670897	0.965971	0
pantoate	Pantothenate and CoA Metabolism	Cofactors and Vitamins	100002613	0.831438	0.526641	0.988766	1.09716	0.89108	0.734226	0.46335	0.879198	0	0.759577	0.9926	1.00052	0
3-methylurate*	Xanthine Metabolism	Xenobiotics	100004049	0.83252	0.52692	1.00992	1.10671	0.921603	1.12518	0.681365	1.04945	52.6316	0.728284	0.957956	1.00269	18.8811
X-23650			999923650	0.83447	0.527381	1.01064	1.11609	0.91515	1.25509	0.608761	1.02844	0	0.475209	0.48952	0.912477	1.3986
ethyl maltol sulfate	Food Component/Plant	Xenobiotics	100006255	0.834533	0.527381	1.02721	1.32152	0.798449	2.96232	0.0279566	3.84786	94.7368	0.623813	0.796682	0.966697	89.5105
3,4-dihydroxyphenylacetate sulfate	Tyrosine Metabolism	Amino Acid	100006254	0.836449	0.528185	0.985169	1.13533	0.854869	1.07028	0.877692	1.01312	0	0.685156	0.51493	0.913191	0
X-25542			999925542	0.838089	0.528814	0.998717	1.01109	0.986499	0.950714	0.825176	0.998613	25.731	1.28126	0.637087	1.08886	28.6713
laurylcarnitine (C12)	Fatty Acid Metabolism (Acyl Carnitine, Medium Chain)	Lipid	100001392	0.840333	0.529823	0.974647	1.25126	0.759186	0.493085	0.991423	1.09506e-20	90.0585	0.665079	0.840333	0.974647	65.7343
phenylacetylhistidine	Acetylated Peptides	Peptide	100009044	0.842449	0.530749	0.985974	1.13333	0.857778	0.377718	0.0594181	0.541235	10.5263	0.816078	0.827549	1.01599	25.8741
diethylamine	Chemical	Xenobiotics	100004379	0.843827	0.53121	1.02893	1.36648	0.774757	0.713291	0.380896	0.831084	8.18713	1.10536	0.273194	1.24343	0
2-aminoheptanoate	Fatty Acid, Amino	Lipid	100004542	0.84676	0.532296	1.02451	1.30967	0.801437	1.45474	0.12139	1.35256	69.0058	0.533613	0.295148	0.842662	42.6573
X-21827			999921827	0.84685	0.532296	0.993239	1.06403	0.927157	0.887737	0.639183	1.03508	43.8596	0.482452	0.634931	0.981194	25.8741
X-12722			999912722	0.848568	0.532968	0.992642	1.07081	0.920178	0.371182	0.395939	0.796078	46.7836	0.461111	0.944622	0.997289	35.6643
3-methylxanthine	Xanthine Metabolism	Xenobiotics	100001108	0.851441	0.534364	1.00583	1.06889	0.946488	1.13771	0.42075	1.04503	6.43275	0.659846	0.743701	0.98776	2.0979
X-23587			999923587	0.852257	0.534467	0.977481	1.24224	0.769151	0.530041	0.188082	0.639787	32.1637	0.817986	0.757366	1.04134	64.3357
S-methylcysteine	Methionine, Cysteine, SAM and Taurine Metabolism	Amino Acid	100002749	0.853679	0.53495	0.977918	1.23983	0.771334	0.734579	0.319704	0.618217	52.6316	0.893124	0.946587	1.00841	65.7343
3-hydroxyhexanoylcarnitine (2)	Fatty Acid Metabolism (Acyl Carnitine, Hydroxy)	Lipid	100020826	0.858709	0.537679	1.02302	1.3144	0.796241	0.674834	0.447779	0.800724	50.2924	1.18089	0.571076	1.08385	51.7483
6-aminopenicillanate	Drug - Antibiotic	Xenobiotics	100002627	0.859344	0.537679	0.954593	1.596	0.570959	1.21038	0.932183	1.03566	90.6433	0.590928	0.764037	0.902929	69.2308
2-O-methylascorbic acid	Ascorbate and Aldarate Metabolism	Cofactors and Vitamins	100003258	0.861159	0.538404	0.942482	1.83053	0.485252	0.99726	0.933746	1.0531	0	0.973882	0.793005	0.899475	0
butyrylcarnitine (C4)	Fatty Acid Metabolism (also BCAA Metabolism)	Lipid	100001054	0.863714	0.539591	0.97507	1.30086	0.73087	0.784628	0.594004	0.919826	56.1404	1.9565	0.342914	1.49607	83.9161
methyl indole-3-acetate	Food Component/Plant	Xenobiotics	1104	0.865344	0.539804	0.978047	1.26411	0.75672	1.01749	0.729215	1.05875	82.4561	0.48838	0.464989	0.854478	70.6294
homovanillate sulfate	Tyrosine Metabolism	Amino Acid	100002250	0.86537	0.539804	0.988401	1.13111	0.863696	1.07083	0.910136	0.991976	0	0.918435	0.819367	0.942635	0
X-12745			999912745	0.867576	0.54059	0.994693	1.0589	0.934384	0.666548	0.431757	0.929701	5.26316	0.813261	0.911917	1.00377	3.4965
1-(1-enyl-palmitoyl)-2-arachidonoyl-GPE (P-16:0/20:4)*	Plasmalogen	Lipid	100009002	0.867948	0.54059	1.02707	1.40709	0.749679	1.31859	0.274689	1.26718	78.3626	0.780172	0.338248	0.795289	3.4965
phenylacetylalanine	Acetylated Peptides	Peptide	100009240	0.871551	0.542386	0.984344	1.19184	0.81297	0.530872	0.0392162	0.419054	2.33918	0.798389	0.745818	1.03305	5.59441
4-hydroxyphenylacetylglutamine	Acetylated Peptides	Peptide	100010850	0.872152	0.542386	0.996904	1.03528	0.959954	0.250324	0.119316	0.897513	0	0.690135	0.777493	1.00568	0
X-18059			999918059	0.873283	0.542678	0.986604	1.16445	0.83592	0.998345	0.845431	0.971286	0	0.746264	0.952436	0.993901	0
3-methylglutarylcarnitine (2)	Leucine, Isoleucine and Valine Metabolism	Amino Acid	100005850	0.874456	0.542996	0.983136	1.21405	0.79614	0.848918	0.606392	0.900967	2.33918	0.990994	0.891052	1.01756	2.0979
X-17765			999917765	0.875376	0.543156	1.02879	1.46688	0.721543	1.36039	0.316507	1.24487	74.8538	0.468326	0.230885	0.67946	55.2448
carboxyibuprofen	Drug - Analgesics, Anesthetics	Xenobiotics	100004171	0.877099	0.543408	1.00797	1.11469	0.911473	0.671077	0.583137	0.953526	44.4444	0.888949	0.551738	1.03865	58.7413
guanosine	Purine Metabolism, Guanine containing	Nucleotide	1099	0.877106	0.543408	1.02111	1.33069	0.783557	1.17602	0.143383	1.27419	8.18713	0.575043	0.072262	0.657037	6.29371
X-18838			999918838	0.8783	0.543737	0.979798	1.27229	0.75455	0.741378	0.781352	0.94785	7.60234	0.925844	0.957448	1.00988	0.699301
4-hydroxycoumarin	Drug - Cardiovascular	Xenobiotics	100002049	0.883515	0.546554	1.00359	1.05284	0.95664	0.593346	0.437302	0.562291	84.2105	0.666765	0.86326	1.00422	68.5315
glucuronide of C12H20O3 (4)*	Partially Characterized Molecules	Partially Characterized Molecules	100020094	0.884978	0.547047	0.98019	1.28542	0.747438	0.927737	0.700913	0.911437	26.3158	0.906913	0.926726	1.01564	16.7832
X-24346			999924346	0.889601	0.549278	1.01124	1.18418	0.86356	0.877063	0.862181	1.025	40.9357	0.823627	0.960802	1.00481	17.4825
1-palmitoyl-2-oleoyl-GPE (16:0/18:1)	Phosphatidylethanolamine (PE)	Lipid	1526	0.890912	0.549278	0.999489	1.00682	0.992208	4.93334	0.197192	1.16427	90.0585	0.943275	0.858701	0.999336	21.6783
uridine	Pyrimidine Metabolism, Uracil containing	Nucleotide	535	0.891129	0.549278	1.00843	1.13724	0.894213	0.979487	0.43146	1.08255	0	0.751441	0.666869	0.967286	0
X-25420			999925420	0.891264	0.549278	1.01065	1.17648	0.868203	0.191842	0.0408849	0.607474	16.9591	0.859132	0.406568	1.07021	8.39161
cytidine 2',3'-cyclic monophosphate	Pyrimidine Metabolism, Cytidine containing	Nucleotide	73	0.892315	0.549426	0.956503	1.82101	0.502413	0.916255	0.797251	0.889764	97.076	1.0832	0.942044	1.03515	88.1119
sphingomyelin (d18:2/24:1, d18:1/24:2)*	Sphingomyelins	Lipid	100008957	0.892842	0.549426	0.981244	1.29246	0.744965	0.863625	0.998737	4.4292e-17	97.076	0.754389	0.892842	0.981244	67.1329
1-stearoyl-2-oleoyl-GPE (18:0/18:1)	Phosphatidylethanolamine (PE)	Lipid	100001856	0.89382	0.549616	0.975763	1.39899	0.680571	1.52033	0.229244	1.3571	96.4912	0.494226	0.14578	0.678743	65.7343
glutamine conjugate of C8H12O2 (2)*	Partially Characterized Molecules	Partially Characterized Molecules	100020258	0.897136	0.551169	0.989901	1.15458	0.848707	1.00794	0.499974	1.08356	7.60234	0.589482	0.444504	0.923201	9.09091
sphingomyelin (d18:1/24:1, d18:2/24:0)*	Sphingomyelins	Lipid	100005986	0.897689	0.551169	0.993827	1.0922	0.904311	0.661933	0.992795	1.84471e-232	95.9064	0.650836	0.897689	0.993827	27.2727
linoleoylcarnitine (C18:2)*	Fatty Acid Metabolism (Acyl Carnitine, Polyunsaturated)	Lipid	100003151	0.8993	0.551745	1.04649	2.11543	0.517692	0.881363	0.994672	1.07271e-22	97.6608	0.994434	0.8993	1.04649	95.8042
2-octenoylglutamine	Fatty Acid Metabolism (Acyl Glutamine)	Lipid	100016113	0.902822	0.55348	0.985513	1.24565	0.779705	0.45408	0.454441	0.601371	75.4386	0.593794	0.992376	1.00116	49.6503
2-hydroxyoctanoate	Fatty Acid, Monohydroxy	Lipid	100000743	0.903477	0.55348	0.974627	1.4765	0.643343	0.847855	0.576724	0.782925	64.3275	0.762186	0.865255	1.04194	48.2517
7-methylguanosine	Purine Metabolism, Guanine containing	Nucleotide	100001118	0.908788	0.555287	1.02003	1.43203	0.726561	0.975607	0.957494	1.01394	7.60234	0.888051	0.91556	1.02493	34.2657
ampicillin	Drug - Antibiotic	Xenobiotics	100021747	0.908918	0.555287	0.994045	1.10115	0.897362	1.73281	0.755976	1.04203	85.9649	0.387424	0.79662	0.985467	83.2168
isoeugenol sulfate	Food Component/Plant	Xenobiotics	100006089	0.908955	0.555287	0.869706	9.51645	0.0794822	0.960411	0.769714	0.573107	97.076	0.971491	0.923549	1.16508	98.6014
4-acetaminophen sulfate	Drug - Analgesics, Anesthetics	Xenobiotics	2049	0.909132	0.555287	0.999666	1.00541	0.993952	0.514201	0.657641	0.996102	2.92398	0.823277	0.972137	1.00011	8.39161
phenylacetylmethionine	Acetylated Peptides	Peptide	100009241	0.910803	0.555509	0.990449	1.17154	0.837353	0.344513	0.0265601	0.476963	15.7895	0.861019	0.636155	1.04283	2.0979
2-methoxyacetaminophen sulfate*	Drug - Analgesics, Anesthetics	Xenobiotics	100001793	0.910848	0.555509	1.00067	1.01245	0.989023	0.301434	0.60499	0.954644	53.8012	1.00879	0.883353	1.00088	54.5455
diglycerol	Chemical	Xenobiotics	100003700	0.913098	0.555789	0.999577	1.0072	0.992014	0.295263	0.470484	0.99274	19.883	0.754245	0.855749	1.00076	16.7832
delta-CEHC	Tocopherol Metabolism	Cofactors and Vitamins	100020416	0.913318	0.555789	0.990287	1.18056	0.830683	0.666736	0.449453	0.846666	47.9532	1.19338	0.82724	1.02166	32.1678
X-21815			999921815	0.91398	0.555789	0.999386	1.01059	0.988311	0.437714	0.224379	0.982772	7.01754	0.983521	0.682823	1.00254	1.3986
3-heptenoylglutamine	Fatty Acid Metabolism (Acyl Glutamine)	Lipid	100019813	0.914575	0.555789	0.989162	1.20708	0.810586	1.12883	0.204474	1.30524	30.4094	0.617905	0.409838	0.908765	23.0769
glycine conjugate of C6H10O2 (2)*	Partially Characterized Molecules	Partially Characterized Molecules	100021680	0.914693	0.555789	1.01831	1.41925	0.730636	1.0102	0.912587	1.03623	0.584795	1.04345	0.953455	1.01166	7.69231
1-methylhypoxanthine	Purine Metabolism, (Hypo)Xanthine/Inosine containing	Nucleotide	100004644	0.916957	0.556589	1.01879	1.44566	0.717966	1.09525	0.354329	1.18851	0	0.664463	0.00661252	0.185902	0
X-17351			999917351	0.917366	0.556589	0.999877	1.0022	0.997556	0.0518448	0.482621	0.808659	67.2515	0.585175	0.91955	0.99988	70.6294
caffeine	Xanthine Metabolism	Xenobiotics	849	0.919926	0.55773	1.01309	1.30556	0.786144	0.852728	0.500713	0.785393	1.16959	0.888805	0.712724	1.05241	0.699301
lignoceroyl sphingomyelin (d18:1/24:0)	Sphingomyelins	Lipid	100006298	0.922667	0.558709	0.993058	1.14304	0.862757	0.359154	0.530967	0.323649	87.7193	0.685293	0.942475	0.994831	15.3846
4-ethylphenol glucuronide	Benzoate Metabolism	Xenobiotics	100009049	0.922902	0.558709	1.02099	1.55507	0.670342	0.492933	0.454117	0.54767	87.1345	0.883735	0.758285	1.07095	88.1119
1-oleoyl-GPE (18:1)	Lysophospholipid	Lipid	100001569	0.923881	0.55889	1.00439	1.09882	0.918075	0.355932	0.678139	0.943073	76.0234	0.981332	0.80766	1.01187	78.3217
3-methoxytyramine	Tyrosine Metabolism	Amino Acid	118	0.925455	0.55943	1.00357	1.08125	0.931465	1.35167	0.726573	1.0135	0.584795	0.713146	0.0465963	0.551712	1.3986
1,3-diaminopropane	Polyamine Metabolism	Amino Acid	48	0.926137	0.55943	1.00384	1.08848	0.925775	0.863879	0.954499	1.00237	88.3041	1.99132	0.60268	1.3672	92.3077
trimethylamine N-oxide	Phospholipid Metabolism	Lipid	100003397	0.927138	0.559623	0.997583	1.05068	0.94717	0.45723	0.352985	0.885232	0	0.678486	0.922091	1.00265	0
X-17675			999917675	0.928618	0.560062	0.998896	1.02334	0.975037	0.174582	0.318334	0.747293	61.4035	0.616289	0.962146	0.999414	28.6713
metformin	Drug - Metabolic	Xenobiotics	100002405	0.929345	0.560062	8.98132	1.06257e+22	7.59143e-21	0.150704	0.971429	0	97.076	0.770649	0.929339	8.98316	98.6014
isobutyrylcarnitine (C4)	Leucine, Isoleucine and Valine Metabolism	Amino Acid	100001055	0.93005	0.560062	1.00898	1.23175	0.826491	0.786375	0.326866	0.866957	0.584795	1.63933	0.279619	1.16637	2.0979
gentisate	Tyrosine Metabolism	Amino Acid	100000447	0.930595	0.560062	1.00204	1.04908	0.957113	0.967981	0.828329	1.03335	52.6316	0.535059	0.956772	1.00128	24.4755
X-23424			999923424	0.931841	0.560252	0.990095	1.24379	0.788146	1.00618	0.726248	0.939922	21.6374	1.4046	0.847623	1.03013	56.6434
1-methyl-5-imidazoleacetate	Histidine Metabolism	Amino Acid	100002910	0.932873	0.560252	0.987115	1.33484	0.729971	1.00152	0.636968	1.11451	0	0.748077	0.589398	0.894068	0
3-carboxy-4-methyl-5-propyl-2-furanpropanoate (CMPF)	Fatty Acid, Dicarboxylate	Lipid	100001178	0.933482	0.560252	0.986469	1.35837	0.716391	0.519333	0.469577	0.742408	60.2339	0.727583	0.824916	1.04011	55.9441
4-hydroxyphenylacetylglycine	Acetylated Peptides	Peptide	100004418	0.933641	0.560252	1.00648	1.17174	0.864525	0.307241	0.0748192	0.596809	32.7485	0.722437	0.560908	1.04793	14.6853
X-24515			999924515	0.935365	0.560683	0.985113	1.41551	0.685581	0.701615	0.152705	0.598269	3.50877	1.02718	0.44474	1.17924	1.3986
X-23657			999923657	0.935725	0.560683	1.00653	1.17894	0.85933	0.697204	0.325256	0.777669	7.60234	0.769903	0.680229	1.03566	44.7552
5-dodecenoylcarnitine (C12:1)	Fatty Acid Metabolism (Acyl Carnitine, Monounsaturated)	Lipid	100016069	0.938252	0.561788	1.02429	1.8799	0.558098	0.949087	0.863908	1.06592	84.7953	0.993517	0.906601	0.936603	89.5105
sphingomyelin (d18:1/22:1, d18:2/22:0, d16:1/24:1)*	Sphingomyelins	Lipid	100006295	0.942518	0.563169	1.00739	1.23056	0.824691	0.984609	0.999419	1.18704e-24	97.6608	0.680511	0.942518	1.00739	88.8112
sphingomyelin (d18:1/18:1, d18:2/18:0)	Sphingomyelins	Lipid	100002106	0.942828	0.563169	1.00321	1.09509	0.919041	0.999944	0.9795	0	98.2456	0.828301	0.942828	1.00321	49.6503
propyl 4-hydroxybenzoate sulfate	Benzoate Metabolism	Xenobiotics	100006264	0.943639	0.563169	0.992473	1.22372	0.804924	1.31427	0.611615	1.06685	49.7076	0.0959776	0.362029	0.836255	55.9441
glycochenodeoxycholate glucuronide (1)	Primary Bile Acid Metabolism	Lipid	100009264	0.944951	0.563169	0.980316	1.72362	0.557559	0.959071	0.787293	0.849163	92.3977	1.23703	0.946397	1.02224	92.3077
3-sulfo-alanine	Methionine, Cysteine, SAM and Taurine Metabolism	Amino Acid	382	0.945321	0.563169	1.00254	1.07779	0.932534	1.13888	0.544087	1.03829	29.8246	1.13168	0.715032	0.983345	46.8531
ribose	Pentose Metabolism	Carbohydrate	914	0.945654	0.563169	0.990475	1.30425	0.752187	0.218638	0.178112	0.587222	50.2924	0.985706	0.660874	1.06811	61.5385
gamma-CEHC sulfate	Tocopherol Metabolism	Cofactors and Vitamins	100020480	0.945896	0.563169	0.992607	1.22985	0.801128	1.16205	0.630012	1.08654	0	1.42567	0.628807	0.933888	0
cortisol	Corticosteroids	Lipid	356	0.946047	0.563169	0.99903	1.02752	0.971331	0.681358	0.92795	0.998704	63.7427	13.6608	0.00911721	72.8151	80.4196
cholesterol sulfate	Sterol	Lipid	100001606	0.947977	0.563908	1.00896	1.31914	0.771718	0.39156	0.464961	0.887471	43.2749	1.29854	0.215883	1.36264	51.7483
X-24764			999924764	0.950414	0.564949	1.00077	1.02529	0.976834	1.20115	0.984542	0.99976	2.33918	1.31363	0.188947	1.29881	2.7972
N-(2-furoyl)glycine	Food Component/Plant	Xenobiotics	100001086	0.952219	0.565556	0.997912	1.06851	0.931978	0.424079	0.356123	0.899307	0	0.644078	0.817496	1.00848	0
lacto-N-tetraose	Disaccharides and Oligosaccharides	Carbohydrate	100004063	0.952813	0.565556	1.00262	1.09341	0.919371	0.299222	0.414446	0.939052	16.9591	0.898576	0.519403	1.03541	15.3846
lysylleucine	Dipeptide	Peptide	100003196	0.953895	0.565674	1.01121	1.47546	0.693032	0.608823	0.423248	0.727842	75.4386	1.08496	0.609068	1.11941	61.5385
uracil	Pyrimidine Metabolism, Uracil containing	Nucleotide	825	0.954391	0.565674	0.997649	1.08147	0.920326	0.569022	0.757343	0.985878	2.33918	0.939552	0.624604	1.04601	4.8951
3-(methylthio)acetaminophen sulfate*	Drug - Analgesics, Anesthetics	Xenobiotics	100020827	0.955301	0.565805	1.00113	1.04135	0.962455	0.636728	0.512849	0.948352	44.4444	0.964063	0.821657	1.00469	42.6573
X-12839			999912839	0.95736	0.566616	0.998458	1.05656	0.943547	0.476194	0.57379	0.95842	1.16959	0.641396	0.861229	1.00547	0
ceramide (d18:1/20:0, d16:1/22:0, d20:1/18:0)*	Ceramides	Lipid	100015755	0.964179	0.569085	0.99899	1.04402	0.955898	0.0235551	0.396921	0.088352	84.2105	0.784779	0.969482	0.99914	64.3357
1-linoleoyl-2-arachidonoyl-GPC (18:2/20:4n6)*	Phosphatidylcholine (PC)	Lipid	100009131	0.964305	0.569085	1.0077	1.41004	0.720164	1	0.17908	0.693904	99.4152	1	0.250863	1.28852	100
sphingomyelin (d18:1/22:2, d18:2/22:1, d16:1/24:2)*	Sphingomyelins	Lipid	100006296	0.964305	0.569085	1.0077	1.41004	0.720164	1	0.17908	0.693904	100	1	0.250863	1.28852	99.3007
diphenhydramine	Drug - Respiratory	Xenobiotics	100002732	0.964305	0.569085	1.0077	1.41004	0.720164	1	0.17908	0.693904	98.8304	1	0.250863	1.28852	100
4-acetamidophenol	Drug - Analgesics, Anesthetics	Xenobiotics	1383	0.966222	0.569615	0.999031	1.0449	0.955176	0.193846	0.517964	0.84642	64.3275	0.848603	0.987935	1.00035	68.5315
cortolone glucuronide (2)	Corticosteroids	Lipid	100015973	0.96659	0.569615	1.00651	1.36383	0.742814	0.940093	0.978843	0.993346	46.7836	0.856785	0.941103	1.01464	33.5664
stearoyl sphingomyelin (d18:1/18:0)	Sphingomyelins	Lipid	1538	0.970476	0.571191	1.00191	1.10863	0.90547	0.431021	0.785011	0.888019	88.8889	0.672216	0.944303	1.00364	26.5734
N-acetylcitrulline	Urea cycle; Arginine and Proline Metabolism	Amino Acid	100001577	0.970656	0.571191	0.994267	1.35063	0.73193	0.751631	0.236205	0.725588	0	1.24265	0.428321	1.16368	0
X-26099			999926099	0.972066	0.571611	0.995319	1.29427	0.765417	0.871946	0.420694	0.731448	0	1.1328	0.795869	1.03763	2.7972
3-acetylphenol sulfate	Chemical	Xenobiotics	100004326	0.974551	0.571635	1.00359	1.2511	0.805051	0.599523	0.121518	0.508134	20.4678	0.871709	0.656177	1.05318	4.1958
X-12096			999912096	0.974564	0.571635	0.99611	1.26577	0.783896	0.974697	0.776876	1.0659	0	0.837576	0.824994	0.968328	0
ibuprofen acyl glucuronide	Drug - Analgesics, Anesthetics	Xenobiotics	100002406	0.975453	0.571635	0.999485	1.03283	0.967212	0.651853	0.579643	0.905782	69.5906	0.458052	0.98305	1.00036	67.8322
hexanoyltaurine	Endocannabinoid	Lipid	100021223	0.975589	0.571635	0.997881	1.14308	0.871125	0.632092	0.493512	0.911334	11.1111	0.707056	0.710159	1.03042	30.0699
citraconate/glutaconate	TCA Cycle	Energy	100006438	0.975589	0.571635	0.998913	1.07096	0.931713	0.679122	0.176157	0.560307	0	0.738044	0.934709	1.00293	0
X-19141			999919141	0.977899	0.572092	1.00407	1.33847	0.753218	1.25287	0.203954	1.29348	13.4503	0.787248	0.195881	0.759555	11.8881
3-hydroxyoctanoylcarnitine (2)	Fatty Acid Metabolism (Acyl Carnitine, Hydroxy)	Lipid	100021991	0.978203	0.572092	0.996885	1.24695	0.796968	0.72596	0.579106	0.883543	49.7076	1.16824	0.765338	1.04047	46.1538
X-25387			999925387	0.97849	0.572092	0.998107	1.14553	0.869657	1.18939	0.934529	1.01033	57.3099	1.17319	0.929603	0.992523	30.0699
X-25317			999925317	0.979156	0.572092	1.00142	1.11373	0.900434	0.533886	0.319798	0.876286	33.3333	0.912133	0.635533	1.02856	22.3776
X-24340			999924340	0.980511	0.572476	1.0026	1.23467	0.81415	0.851034	0.707955	0.92506	4.09357	1.00427	0.801796	1.03151	2.0979
N2-acetyl,N6,N6-dimethyllysine	Lysine Metabolism	Amino Acid	100020545	0.982226	0.573069	1.00149	1.14122	0.878859	1.29188	0.308223	1.09419	0	0.635887	0.255526	0.890983	0.699301
2-methylserine	Glycine, Serine and Threonine Metabolism	Amino Acid	100009246	0.983953	0.573069	1.00176	1.1885	0.844353	0.690805	0.312626	0.826374	2.92398	0.961054	0.583456	1.0554	33.5664
X-23429			999923429	0.984082	0.573069	0.999381	1.06207	0.940395	0.889361	0.950423	1.00218	28.0702	0.720839	0.87073	0.989116	22.3776
N-succinyl-phenylalanine	Phenylalanine Metabolism	Amino Acid	100021472	0.984837	0.573069	0.998188	1.20354	0.827872	0.436973	0.0799593	0.56741	12.8655	0.711626	0.602681	1.05338	16.0839
threonylphenylalanine	Dipeptide	Peptide	100001125	0.985515	0.573069	1.00179	1.21499	0.826	1.07524	0.901018	1.01885	38.5965	1.28505	0.933103	0.989116	36.3636
hypotaurine	Methionine, Cysteine, SAM and Taurine Metabolism	Amino Acid	358	0.985716	0.573069	0.998075	1.23251	0.808231	0.646018	0.26832	0.842229	15.7895	1.42118	0.297389	1.16858	9.79021
sphingomyelin (d17:1/16:0, d18:1/15:0, d16:1/17:0)*	Sphingomyelins	Lipid	100006314	0.989751	0.574753	3.36059e-19	Inf	0	0.987027	0.998897	2.07939e-10	98.8304	0.775673	0.989759	1.37832e-19	95.1049
nornicotine	Tobacco Metabolite	Xenobiotics	100002224	0.990012	0.574753	Inf	Inf	0	0.945185	0.999901	5.4081e-38	96.4912	0.69702	4.89148e-06	Inf	97.2028
docosapentaenoate (n3 DPA; 22:5n3)	Long Chain Polyunsaturated Fatty Acid (n3 and n6)	Lipid	100001181	0.991661	0.575303	7.73377e-23	Inf	0	0.961656	0.997344	6.96564e-20	97.6608	0.975375	0.992083	2.67232e-23	98.6014
ibuprofen	Drug - Analgesics, Anesthetics	Xenobiotics	1487	0.993383	0.575701	Inf	Inf	0	0.815562	9.5364e-62	Inf	98.2456	0.747491	0.999861	9.59004e-08	97.9021
docosapentaenoate (n6 DPA; 22:5n6)	Long Chain Polyunsaturated Fatty Acid (n3 and n6)	Lipid	100001580	0.99375	0.575701	1.61073e-37	Inf	0	0.97409	0.9941	7.27608e-37	97.6608	0.992269	0.997903	1.80443e-45	98.6014
myristoylcarnitine (C14)	Fatty Acid Metabolism (Acyl Carnitine, Long Chain Saturated)	Lipid	100001270	0.99665	0.576424	1.19585e-41	Inf	0	0.757058	0.999993	1.00676e-307	95.3216	0.990338	0.99665	1.1959e-41	97.2028
X-22148			999922148	0.997555	0.576424	1.00035	1.24846	0.801539	1.21706	0.400509	1.12665	0.584795	0.926132	0.269428	0.813251	0
desmosterol	Sterol	Lipid	306	0.998145	0.576424	1.2857e-48	Inf	0	0.973968	0.999996	1.03518e-122	97.6608	0.980521	0.998145	1.28585e-48	97.9021
X-23518			999923518	0.999086	0.576424	0.999833	1.33084	0.751152	1.02542	0.752102	1.05462	4.67836	0.750054	0.581561	0.85112	1.3986
gabapentin	Drug - Neurological	Xenobiotics	100002806	0.999516	0.576424		Inf	0	1.11237	0.999333		98.8304	0.974956	0.999727	8.20312e-12	98.6014
ursodeoxycholate sulfate (1)	Secondary Bile Acid Metabolism	Lipid	100009261	0.999908	0.576424	1.61763e-24	Inf	0	0.158473	0.999908	1.58725e-24	96.4912	1.12832	0.999999		98.6014
sphingomyelin (d18:0/20:0, d16:0/22:0)*	Dihydrosphingomyelins	Lipid	100015786	0.999913	0.576424	1.92574e-14	Inf	0	0.963691	0.999913	1.93082e-14	98.2456	0.791336	0.999998	1.30939e-80	96.5035
Data are summary of logistic regression analysis of metabolite abundance in a single urine sample from infants receiving HC treatment at 23-30 days vs no HC treatment
for 23 and135 TOLSURF infants and 41 and 102 PROP infants. Analysis was sdjusted for sex, race, birth weight and feeding status (TPN or oral milk feeds).
Results from the logistic analysis were then analyzed by meta analysis and results are listed in ascending order of meta p value.
OR, odds ratio; CI, confidence interval; Imputed values, % of values for metabolite that were below the limits of detection and were assigned the value for limit of detection
